# Supplementary material for: Xanthoceras sorbifolium Bunge Leaf Extract Ameliorates Diabetic Nephropathy Through Coordinated Metabolic Reprogramming and Inflammatory Signaling
Source: Foods. 2026 Jul 22;15(14):2576. doi: 10.3390/foods15142576 (PMC13409500; doi:10.3390/foods15142576)
Supplement: Supplementary file 1 [file foods-15-02576-s001.zip]

Archive with 2 entries (2 files):
- Supplementary Material.pdf
- Table S4. Raw metabolomics profiling data of kidney tissues.xlsx
