# Supplementary material for: Xanthoceras sorbifolium Bunge Leaf Extract Ameliorates Diabetic Nephropathy Through Coordinated Metabolic Reprogramming and Inflammatory Signaling
Source: Foods. 2026 Jul 22;15(14):2576. doi: 10.3390/foods15142576 (PMC13409500; doi:10.3390/foods15142576)
Supplement: Supplementary file 1 [file foods-15-02576-s001.zip › Table S4. Raw metabolomics profiling data of kidney tissues.xlsx]

## Sheet: Sheet1
ID	name	mz	rt	exact_mass	ppm	formula	precursor_type	class	sub_class	KEGG	KEGG_Pathway	CAS	hmdb	library	MSI_levels	posneg	CONTROL1	CONTROL2	CONTROL3	CONTROL4	CONTROL5	CONTROL6	MODEL1	MODEL2	MODEL3	MODEL4	MODEL5	MODEL6	WCG1	WCG2	WCG3	WCG4	WCG5	WCG6
M144T56	(-)-Stachydrine	144.102	55.7	143.095	0.002	C7H13NO2	[M+H]+	Carboxylic acids and derivatives	Amino acids, peptides, and analogues	C10172		471-87-4	HMDB0004827	KaitaiDB	MSI_level1	pos	8.08605e+07	6.83214e+07	8.88748e+07	7.85909e+07	8.1201e+07	5.98561e+07	2.62385e+07	3.46155e+07	1.74226e+07	9.38221e+07	4.13734e+07	4.11383e+07	9.76375e+07	5.85467e+07	9.88913e+07	7.44085e+07	3.43436e+07	1.25473e+08
M128T45	1-Piperideine-2-carboxylic acid	128.071	44.7	127.063	0.014	C6H9NO2	[M+H]+	Pyridines and derivatives	Hydropyridines	C04092	Amino acid metabolism; Biosynthesis of other secondary metabolites; Global and overview maps	2756-89-0	HMDB0001084	KaitaiDB	MSI_level1	pos	2.09295e+07	1.92479e+07	2.32872e+07	2.13715e+07	2.51636e+07	6.50972e+06	3.50551e+07	2.87072e+07	2.78078e+07	3.4074e+07	3.89713e+07	3.32216e+07	2.17738e+07	2.30772e+07	2.36819e+07	2.34823e+07	2.62146e+07	2.58679e+07
M203T45	Asymmetric dimethylarginine	203.223	44.5	202.143	0.059	C8H18N4O2	[M+H]+	Carboxylic acids and derivatives	Amino acids, peptides, and analogues	C03626		850208-77-4	HMDB0001539	KaitaiDB	MSI_level1	pos	1.15769e+08	1.20078e+08	5.29703e+07	5.77167e+07	5.69022e+07	2.01792e+07	2.01269e+07	2.17063e+07	2.33508e+07	1.92739e+07	7.13611e+06	1.5198e+07	2.06759e+07	1.46967e+07	2.80925e+07	1.02808e+08	2.55207e+07	1.51288e+07
M172T348	(1R,4S,5R)-4-Thujanol	172.17	348.1	154.136	0.097	C10H18O	[M+NH4]+	Prenol lipids	Monoterpenoids	C02462	Chemical structure transformation maps; Global and overview maps; Metabolism of terpenoids and polyketides	546-79-2	HMDB0036112	KaitaiDB	MSI_level1	pos	2.18821e+07	3.0032e+07	2.43248e+07	2.48511e+07	1.98125e+07	2.13002e+07	3.29811e+07	2.96349e+07	2.4701e+07	3.04908e+07	3.30328e+07	3.85135e+07	2.87027e+07	2.62589e+07	3.63697e+07	2.94481e+07	3.1474e+07	4.21827e+07
M218T68	Propionylcarnitine	218.139	68	217.131	0.102	C10H19NO4	[M+H]+	Fatty Acyls	Fatty acid esters			17298-37-2	HMDB0000824	KaitaiDB	MSI_level1	pos	1.37769e+08	1.16578e+08	1.22164e+08	1.52855e+08	9.80984e+07	4.41291e+07	1.24091e+08	4.31497e+07	6.17044e+07	7.97018e+07	6.74428e+07	4.72527e+07	7.41528e+07	9.59761e+07	7.93335e+07	9.37591e+07	1.66063e+08	1.12046e+08
M244T165	Tiglylcarnitine	244.154	164.7	243.147	0.111	C12H21NO4	[M+H]+	Fatty Acyls	Fatty acid esters			64681-36-3	HMDB0002366	KaitaiDB	MSI_level1	pos	9.18018e+07	8.80235e+07	9.12541e+07	1.03197e+08	9.5819e+07	5.42688e+07	6.4052e+07	5.88309e+07	6.49454e+07	6.93506e+07	3.13556e+07	4.25602e+07	1.55323e+08	1.58609e+08	9.03164e+07	9.15452e+07	2.1411e+08	8.9264e+07
M104T82	(S)-2-Methylbutanal	104.107	81.7	86.0732	0.13	C5H10O	[M+NH4]+	Organooxygen compounds	Carbonyl compounds	C02223		96-17-3	HMDB0031525	KaitaiDB	MSI_level1	pos	1.38686e+09	6.23022e+08	1.05958e+09	1.86267e+09	1.37673e+09	5.89235e+08	1.2794e+09	1.80082e+09	1.96013e+09	4.9376e+08	1.33695e+09	1.39813e+09	1.79008e+09	1.67683e+09	1.27912e+09	1.91186e+09	7.62794e+08	9.00733e+08
M295T365	13-OxoODE	295.227	365.3	294.219	0.137	C18H30O3	[M+H]+	Fatty Acyls	Lineolic acids and derivatives	C14765	Lipid metabolism	54739-30-9	HMDB0004668	KaitaiDB	MSI_level1	pos	1.32971e+08	1.64726e+08	1.40135e+08	4.99135e+07	9.46218e+06	7.61249e+06	2.92488e+07	4.88675e+07	5.56534e+07	1.1729e+08	6.47676e+06	6.37995e+07	3.76226e+07	2.07262e+07	6.19332e+07	5.16569e+07	4.71714e+06	5.58293e+06
M295T402	13-L-Hydroperoxylinoleic acid	295.227	401.6	312.23	0.14	C18H32O4	[M-H2O+H]+	Fatty Acyls	Lineolic acids and derivatives	C04717	Lipid metabolism; Global and overview maps	33964-75-9	HMDB0003871	KaitaiDB	MSI_level1	pos	1.10601e+09	8.37041e+08	1.09374e+09	6.15353e+08	8.03614e+07	7.38097e+07	4.45651e+08	5.15802e+08	5.30921e+08	6.43874e+08	1.78725e+08	3.61764e+08	7.53029e+07	2.06826e+08	2.56836e+08	2.07637e+08	6.54844e+07	8.25064e+07
M874T264_2	S-2-Octenoyl CoA	874.201	263.5	891.204	0.144	C29H48N7O17P3S	[M-H2O+H]+	Fatty Acyls	Fatty acyl thioesters	C05276	Lipid metabolism; Global and overview maps	71629-68-0	HMDB0002992	KaitaiDB	MSI_level1	pos	4.98245e+06	7.67111e+06	3.9689e+06	3.87986e+06	4.63665e+06	9.00848e+06	4.20127e+06	4.61154e+06	7.33325e+06	1.21652e+07	6.15956e+06	1.27113e+07	3.14789e+06	7.81987e+06	1.30289e+07	1.09748e+07	1.10114e+07	1.6843e+07
M226T347	1-Methoxyphenanthrene	226.123	347.1	208.089	0.158	C15H12O	[M+NH4]+	Phenanthrenes and derivatives		C11433	Xenobiotics biodegradation and metabolism; Global and overview maps	61128-87-8	HMDB0060323	KaitaiDB	MSI_level1	pos	1.30566e+07	895365	4.06651e+06	2.56444e+07	1.31881e+07	8.93058e+06	8.59765e+06	1.92462e+07	1.54279e+07	1.80529e+07	1.34311e+07	1.99228e+07	1.47693e+07	1.10954e+07	2.25606e+07	1.15687e+07	3.22304e+07	2.41334e+07
M504T379_2	FO 2546E	504.311	378.7	521.314	0.162	C32H43NO5	[M-H2O+H]+			C20545	Biosynthesis of other secondary metabolites; Global and overview maps			KaitaiDB	MSI_level1	pos	1.42915e+08	6.19214e+07	6.8007e+07	6.25885e+07	7.00315e+07	5.35081e+07	6.63179e+07	6.64393e+07	7.37775e+07	6.92817e+07	6.60434e+07	8.65981e+07	7.53284e+07	8.35028e+07	4.60893e+07	8.96532e+07	1.017e+08	7.48772e+07
M227T45	Carnosine	227.114	45.3	226.107	0.168	C9H14N4O3	[M+H]+	Peptidomimetics	Hybrid peptides	C00386	Amino acid metabolism; Metabolism of other amino acids; Global and overview maps	305-84-0	HMDB0000033	KaitaiDB	MSI_level1	pos	7.8738e+06	8.96908e+06	7.09711e+06	8.80625e+06	8.26515e+06	6.05213e+06	1.08028e+07	7.34738e+06	9.63346e+06	1.124e+07	1.23164e+07	1.17618e+07	1.30866e+07	1.19686e+07	5.78274e+06	8.92204e+06	4.979e+07	5.04239e+06
M358T373	Behenic acid	358.368	372.9	340.334	0.174	C22H44O2	[M+NH4]+	Fatty Acyls	Fatty acids and conjugates	C08281	Lipid metabolism	1193721-67-3	HMDB0000944	KaitaiDB	MSI_level1	pos	7.41916e+07	2.51639e+07	2.19854e+07	2.73972e+07	2.30859e+07	1.51872e+07	2.08877e+07	3.62786e+07	2.62876e+07	1.8094e+07	3.23974e+07	2.19235e+07	4.55529e+07	2.39651e+07	3.05111e+07	2.1172e+07	1.76769e+07	2.41794e+07
M189T54	N6-Acetyl-L-lysine	189.123	54.4	188.116	0.196	C8H16N2O3	[M+H]+	Carboxylic acids and derivatives	Amino acids, peptides, and analogues	C02727	Amino acid metabolism; Global and overview maps	1071-49-4	HMDB0000206	KaitaiDB	MSI_level1	pos	2.03233e+08	9.42066e+07	1.03333e+08	8.39811e+07	8.62361e+07	9.32524e+07	1.01522e+08	1.7269e+07	1.64122e+07	5.06142e+07	5.62768e+07	2.26827e+08	4.28572e+07	1.80261e+07	1.42744e+07	1.77756e+07	5.97939e+07	5.72388e+07
M294T60	N-Acetylmuramate	294.118	60.1	293.111	0.211	C11H19NO8	[M+H]+	Organooxygen compounds	Carbohydrates and carbohydrate conjugates	C02713	Carbohydrate metabolism; Membrane transport; Global and overview maps	2245794-62-9	HMDB0060493	KaitaiDB	MSI_level1	pos	4.9091e+07	5.41431e+07	5.23504e+07	6.83202e+07	5.20632e+07	6.58908e+07	8.89844e+07	7.70688e+07	6.62047e+07	5.5224e+07	4.66862e+07	4.99627e+07	2.57604e+07	9.06067e+07	7.17015e+07	8.01114e+07	4.84856e+07	8.35314e+07
M318T46	Aspartylglycosamine	318.13	45.8	335.133	0.22	C12H21N3O8	[M-H2O+H]+	Organooxygen compounds	Carbohydrates and carbohydrate conjugates	C04540		2776-93-4	HMDB0000489	KaitaiDB	MSI_level1	pos	1.99156e+08	1.47764e+08	1.85914e+08	1.55704e+08	1.67997e+08	2.55416e+08	6.18234e+08	4.08781e+08	4.66316e+08	5.41276e+08	5.48996e+08	4.08666e+08	1.35913e+08	1.86459e+08	1.33974e+08	1.67714e+08	1.31021e+08	1.09476e+08
M120T82	Indoline	120.081	82.4	119.073	0.235	C8H9N	[M+H]+	Indoles and derivatives	Indolines			496-15-1	HMDB0253472	KaitaiDB	MSI_level1	pos	6.00691e+09	5.33802e+09	4.68807e+09	4.9764e+09	4.19509e+09	4.49498e+09	4.90872e+09	4.19656e+09	3.20147e+09	4.00617e+09	2.84239e+09	5.00282e+09	4.56754e+09	1.06015e+10	1.0951e+10	4.43668e+09	5.378e+09	4.29549e+09
M525T383_1	Deoxymyxol	525.357	382.5	568.428	0.252	C40H56O2	[M-CO2+H]+			C15933				KaitaiDB	MSI_level1	pos	866428	2.67208e+06	1.081e+08	1.14291e+09	5.50592e+08	5.23344e+08	1.12576e+09	1.14077e+09	4.74749e+08	5.58119e+08	6.04873e+08	4.61412e+08	4.56561e+08	6.86802e+08	1.99801e+08	4.54526e+08	1.82763e+08	7.46717e+08
M190T296	Indole-3-propionic acid	190.086	295.7	189.079	0.258	C11H11NO2	[M+H]+	Indoles and derivatives	Indolyl carboxylic acids and derivatives	C22236		10265-77-7	HMDB0002302	KaitaiDB	MSI_level1	pos	7.20864e+06	5.83548e+06	7.30839e+06	4.50683e+06	6.08649e+06	7.03213e+06	541677	5.14598e+06	8.33691e+06	4.44017e+06	4.65397e+06	8.33145e+06	380042	3.67652e+06	9.71832e+06	5.9629e+06	1.33771e+07	7.50929e+06
M288T269	Octanoylcarnitine	288.217	268.6	287.21	0.264	C15H29NO4	[M+H]+					25243-95-2	HMDB0000791	KaitaiDB	MSI_level1	pos	2.85905e+07	2.2071e+07	5.95208e+07	1.46226e+07	5.88867e+07	3.66606e+07	1.59605e+07	5.1641e+07	3.24338e+07	1.738e+07	3.41733e+07	1.86163e+07	1.72283e+07	4.18689e+07	2.5698e+07	5.86272e+07	4.44157e+07	3.54862e+07
M280T444	Linoleamide	280.263	443.6	279.256	0.276	C18H33NO	[M+H]+	Fatty Acyls	Fatty amides			3072-13-7	HMDB0062656	KaitaiDB	MSI_level1	pos	7.0425e+08	9.51514e+08	1.08752e+09	1.37088e+09	1.21658e+08	1.72347e+08	7.57315e+08	6.90121e+08	9.54762e+08	1.25934e+09	2.04046e+08	1.88585e+08	1.36105e+09	1.00603e+09	1.37837e+09	1.54299e+09	1.66494e+08	3.26731e+08
M115T45_2	N-Acetyl-L-alanine	115.039	45	131.058	0.28	C5H9NO3	[M-NH3+H]+					110294-55-8	HMDB0000766	KaitaiDB	MSI_level1	pos	1.38382e+07	1.25586e+07	1.4021e+07	1.35107e+07	1.69494e+07	1.5868e+07	4.28695e+07	2.93606e+07	3.0634e+07	3.43496e+07	4.17771e+07	3.26379e+07	1.72025e+07	1.78695e+07	3.77793e+06	1.88178e+07	2.05756e+07	1.6228e+07
M316T324	FA 18_1;O	316.285	323.9	298.251	0.295	C18H34O3	[M+NH4]+			C13791		13980-07-9		KaitaiDB	MSI_level1	pos	1.85796e+07	8.16632e+06	1.53911e+07	1.01736e+07	1.64447e+07	1.22859e+07	1.55782e+07	1.70211e+07	1.29209e+07	1.56136e+07	1.37346e+07	1.19471e+07	1.26339e+07	1.23658e+07	1.3125e+07	1.31426e+07	1.38713e+07	1.56523e+07
M316T353	5-hydroxypseudobaptigenin	316.285	353.4	298.048	0.295	C16H10O6	[M+NH4]+			C19727	Biosynthesis of other secondary metabolites	40624-03-1		KaitaiDB	MSI_level1	pos	7.45047e+06	8.56106e+07	7.30718e+06	8.62968e+06	4.85656e+06	1.00395e+08	6.95012e+06	1.01733e+07	1.00294e+07	1.2081e+07	6.42075e+07	5.43554e+07	1.20706e+07	9.59204e+06	1.72055e+07	1.59856e+07	4.68153e+06	3.24809e+06
M170T241	8-Amino-7-oxononanoic acid	170.118	240.6	187.121	0.302	C9H17NO3	[M-H2O+H]+	Fatty Acyls	Fatty acids and conjugates	C01092	Metabolism of cofactors and vitamins; Global and overview maps	4707-58-8	HMDB0240687	KaitaiDB	MSI_level1	pos	3.71618e+07	1.35036e+07	2.72986e+07	2.82982e+07	2.78093e+07	2.18162e+07	5.61048e+07	2.68689e+07	4.31874e+07	3.99917e+07	2.90681e+07	1.80636e+07	2.92989e+07	1.44906e+07	2.56661e+07	2.6683e+07	2.12184e+07	3.21961e+07
M182T64	L-Tyrosine	182.081	63.9	181.074	0.363	C9H11NO3	[M+H]+	Carboxylic acids and derivatives	Amino acids, peptides, and analogues	C00082	Cancer: overview; Metabolism of cofactors and vitamins; Metabolism of other amino acids; Chemical structure transformation maps; Nervous system; Endocrine system; Digestive system; Neurodegenerative disease; Biosynthesis of other secondary metabolites; Translation; Metabolism of terpenoids and polyketides; Amino acid metabolism; Substance dependence; Energy metabolism; Global and overview maps	60-18-4	HMDB0000158	KaitaiDB	MSI_level1	pos	9.54118e+09	8.59832e+09	8.89774e+09	8.58865e+09	8.52877e+09	8.72495e+09	7.3204e+09	6.31576e+09	5.78243e+09	6.36225e+09	6.19523e+09	7.49094e+09	7.63189e+09	7.48787e+09	7.43074e+09	7.57866e+09	9.08218e+09	7.45162e+09
M185T33_2	Phosphohydroxypyruvic acid	184.984	32.6	183.977	0.364	C3H5O7P	[M+H]+	Organooxygen compounds	Carbonyl compounds	C03232	Energy metabolism; Amino acid metabolism; Global and overview maps	114887-36-4	HMDB0001024	KaitaiDB	MSI_level1	pos	3.87648e+07	3.50988e+07	3.38693e+07	3.70335e+07	6.68616e+07	4.26277e+07	4.26535e+07	3.16776e+07	2.38357e+07	1.79415e+07	2.0779e+07	1.28474e+07	1.2855e+07	1.18132e+07	1.29518e+07	1.16228e+07	1.32432e+07	1.33706e+07
M130T45	N4-Acetylaminobutanal	130.086	45.4	129.079	0.377	C6H11NO2	[M+H]+	Organooxygen compounds	Carbonyl compounds	C05936	Amino acid metabolism; Global and overview maps	24431-54-7	HMDB0004226	KaitaiDB	MSI_level1	pos	1.04825e+09	9.24846e+08	1.01753e+09	9.88764e+08	8.03714e+08	8.95095e+08	6.46459e+08	5.00087e+08	3.97495e+08	4.92896e+08	4.78454e+08	6.63246e+08	7.20671e+08	6.3978e+08	5.42392e+08	5.85783e+08	7.37691e+08	5.89436e+08
M258T54	Glycerophosphocholine	258.11	53.8	257.103	0.405	C8H20NO6P	[M+H]+	Glycerophospholipids	Glycerophosphocholines			28319-77-9	HMDB0000086	KaitaiDB	MSI_level1	pos	5.14838e+07	8.00812e+07	6.93217e+07	1.39873e+08	8.0402e+07	1.59549e+08	5.08752e+07	4.76781e+08	3.98102e+08	1.99976e+08	1.39676e+08	2.30506e+08	1.8024e+08	8.55933e+07	2.8105e+08	1.14284e+08	3.55502e+07	9.98157e+07
M300T67	D-4'-Phosphopantothenate	300.084	67.4	299.077	0.412	C9H18NO8P	[M+H]+	Carboxylic acids and derivatives	Amino acids, peptides, and analogues	C03492	Metabolism of cofactors and vitamins; Metabolism of other amino acids; Global and overview maps	5875-50-3	HMDB0001016	KaitaiDB	MSI_level1	pos	7.34423e+07	6.60498e+07	6.89374e+07	4.31429e+07	1.02346e+08	1.02873e+08	5.25673e+07	6.40068e+07	5.65076e+07	4.23214e+07	8.63604e+07	9.73187e+07	7.45468e+07	7.31535e+07	7.30366e+07	1.01322e+08	1.53518e+08	1.09882e+08
M157T315	BROMOBENZENE	157.05	315.1	155.957	0.425	C6H5Br	[M+H]+			C11036	Xenobiotics biodegradation and metabolism	108-86-1		KaitaiDB	MSI_level1	pos	1.60205e+06	1.66384e+06	7.49254e+06	2.86834e+06	2.29272e+06	7.43221e+06	9.20097e+06	1.42016e+06	8.41214e+06	2.44466e+06	8.90343e+06	1.16277e+06	950257	5.4106e+06	4.16571e+06	4.45051e+06	1.41019e+06	1.70419e+06
M146T276	Indole-3-carboxaldehyde	146.06	275.6	145.053	0.427	C9H7NO	[M+H]+	Indoles and derivatives	Indoles	C08493		487-89-8	HMDB0029737	KaitaiDB	MSI_level1	pos	1.82159e+07	1.75052e+07	1.45148e+07	1.45275e+07	1.61777e+07	1.56129e+07	1.93486e+07	3.49194e+07	1.42087e+07	1.77778e+07	1.10082e+07	2.34025e+07	1.53973e+07	2.12173e+07	2.0022e+07	2.07794e+07	2.63439e+07	1.88304e+07
M186T60	p-Hydroxymandelic acid	186.076	59.8	168.042	0.442	C8H8O4	[M+NH4]+	Phenols	1-hydroxy-2-unsubstituted benzenoids	C03198	Biosynthesis of other secondary metabolites; Global and overview maps; Xenobiotics biodegradation and metabolism; Metabolism of terpenoids and polyketides	1198-84-1	HMDB0000822	KaitaiDB	MSI_level1	pos	5.4264e+07	3.24169e+07	4.54569e+07	3.15492e+07	3.03432e+07	3.43264e+07	2.80743e+07	3.09779e+07	4.39068e+07	5.5025e+07	4.11456e+07	3.03e+07	2.67963e+07	2.10795e+07	3.46146e+07	3.62349e+07	4.36075e+07	2.76818e+07
M184T33	Erythrulose 1-phosphate	183.989	33	200.009	0.452	C4H9O7P	[M-NH3+H]+			C03394		16409-92-0		KaitaiDB	MSI_level1	pos	4.5524e+07	3.72248e+07	3.15009e+07	2.44249e+07	3.62787e+07	2.99607e+07	3.61674e+07	1.66833e+07	1.23185e+07	1.34953e+07	9.96014e+06	7.23055e+06	9.43844e+06	6.38011e+06	6.67907e+06	6.61682e+06	7.23653e+06	6.7204e+06
M102T54	3-Methyl-2-butenal	102.055	53.6	84.0575	0.453	C5H8O	[M+NH4]+	Organooxygen compounds	Carbonyl compounds	C07330	Metabolism of terpenoids and polyketides	107-86-8	HMDB0012157	KaitaiDB	MSI_level1	pos	2.88546e+08	2.34075e+08	4.15436e+08	2.10179e+08	2.04359e+08	2.60661e+08	1.85517e+08	1.64747e+08	1.63423e+08	1.56965e+08	2.33294e+08	2.16517e+08	1.48687e+08	1.66657e+08	3.24474e+07	2.00407e+08	2.18973e+08	1.7413e+08
M263T402	FA 18_2	263.237	401.7	280.24	0.489	C18H32O2	[M-H2O+H]+			C04056	Lipid metabolism	2540-56-9	HMDB0003797	KaitaiDB	MSI_level1	pos	3.04731e+07	4.28168e+07	5.77115e+07	2.21239e+07	9.52929e+06	6.54832e+06	2.00693e+07	2.33865e+07	2.35336e+07	3.57289e+07	1.11709e+07	2.05507e+07	2.72038e+06	3.64335e+06	5.12726e+06	4.84752e+06	1.61699e+07	2.10658e+06
M134T54_2	2-Oxovaleric acid	134.081	53.6	116.047	0.501	C5H8O3	[M+NH4]+	Keto acids and derivatives	Short-chain keto acids and derivatives	C06255		1821-02-9	HMDB0001865	KaitaiDB	MSI_level1	pos	3.07378e+07	1.67869e+07	1.89769e+07	2.99536e+07	4.67565e+07	2.43566e+07	1.7681e+07	1.37069e+07	1.72016e+07	2.11165e+07	2.31177e+07	2.04496e+07	3.44413e+07	2.88525e+07	2.36348e+07	3.46974e+07	4.48639e+07	3.32609e+07
M349T298	17alpha,21-Dihydroxypregnenolone	349.238	297.6	348.23	0.505	C21H32O4	[M+H]+	Steroids and steroid derivatives	Hydroxysteroids	C05487	Lipid metabolism	1167-48-2	HMDB0006762	KaitaiDB	MSI_level1	pos	1.95669e+06	1.46418e+06	3.35262e+06	723556	1.43808e+07	7.67857e+06	9.12687e+06	4.86587e+06	3.84309e+06	6.41516e+06	7.54656e+06	1.90423e+07	1.04529e+07	1.00148e+07	1.92691e+07	1.17664e+07	9.11898e+06	1.67172e+07
M119T64	3-Vinylcatechol	119.049	64.1	136.052	0.519	C8H8O2	[M-H2O+H]+			C07085	Xenobiotics biodegradation and metabolism; Global and overview maps	113678-91-4		KaitaiDB	MSI_level1	pos	1.54987e+08	1.36124e+08	1.40845e+08	1.39645e+08	1.3448e+08	1.40683e+08	1.15211e+08	9.87778e+07	8.95238e+07	1.02411e+08	9.39129e+07	1.10911e+08	1.21305e+08	1.14655e+08	1.14505e+08	1.1984e+08	1.42238e+08	1.13786e+08
M215T68	Dethiobiotin	215.139	68.2	214.132	0.522	C10H18N2O3	[M+H]+	Fatty Acyls	Fatty acids and conjugates	C01909	Metabolism of cofactors and vitamins; Global and overview maps	15720-25-9	HMDB0003581	KaitaiDB	MSI_level1	pos	6.85179e+07	6.1851e+07	6.66538e+07	6.66334e+07	3.83799e+07	7.80572e+07	6.34942e+07	5.12109e+07	3.08964e+07	2.87093e+07	3.84017e+07	8.46385e+07	5.38886e+07	7.28956e+07	5.19059e+07	7.2237e+07	5.5143e+07	4.51087e+07
M229T54	3-Hydroxy-5-methyl-L-tyrosine	229.118	54	211.084	0.527	C10H13NO4	[M+NH4]+			C20801		582320-57-8		KaitaiDB	MSI_level1	pos	1.24868e+08	1.08369e+08	1.12341e+08	6.84797e+07	6.43317e+07	4.73593e+07	6.30243e+07	3.02367e+07	2.46172e+07	3.37868e+07	1.9528e+07	6.46553e+07	9.99314e+06	2.33826e+07	1.44033e+07	2.69207e+07	3.62434e+07	1.9773e+07
M160T127	Serotonin	160.076	126.6	176.095	0.535	C10H12N2O	[M-NH3+H]+			C00780	Nervous system; Signal transduction; Sensory system; Digestive system; Target-based classification: G protein-coupled receptors; Development and regeneration; Signaling molecules and interaction; Amino acid metabolism; Cellular community - eukaryotes; Chemical structure transformation maps; Global and overview maps	1094000-36-8	HMDB00259	KaitaiDB	MSI_level1	pos	1.0118e+07	1.25297e+07	2.17611e+07	2.51802e+07	1.3959e+07	1.47854e+07	3.21155e+07	3.39181e+07	3.03377e+07	1.968e+07	3.06986e+07	3.01117e+07	2.75272e+07	5.82458e+07	5.06031e+07	5.56962e+07	3.24503e+07	5.55502e+07
M239T67	Felbamate	239.102	67.1	238.095	0.539	C11H14N2O4	[M+H]+	Benzene and substituted derivatives		C07501	Xenobiotics biodegradation and metabolism	25451-15-4	HMDB0015084	KaitaiDB	MSI_level1	pos	1.9374e+07	2.13896e+07	1.62053e+07	1.4707e+07	8.69925e+06	1.55752e+07	1.42858e+07	1.3063e+07	1.28962e+07	1.36971e+07	1.68582e+07	2.44284e+07	2.1228e+07	2.32487e+07	1.19974e+07	2.48926e+07	2.12064e+07	1.52157e+07
M259T54_1	(2S)-2-Amino-5-[[(1S,2R)-1-carboxy-2-hydroxybut-3-ynyl]amino]-5-oxopentanoic acid	259.092	53.6	258.085	0.613	C10H14N2O6	[M+H]+			C22140	Biosynthesis of other secondary metabolites; Global and overview maps			KaitaiDB	MSI_level1	pos	9.57913e+07	9.00072e+07	7.11229e+07	5.39343e+07	8.63161e+07	1.08488e+08	1.33353e+08	9.45388e+07	7.95793e+07	9.07648e+07	1.28479e+08	1.82243e+08	2.81705e+07	4.31431e+07	1.38814e+08	8.51119e+07	5.93527e+07	2.10717e+08
M166T44	D-Xylono-1,4-lactone	166.071	44.4	148.037	0.619	C5H8O5	[M+NH4]+			C02753	Carbohydrate metabolism; Global and overview maps	15384-37-9		KaitaiDB	MSI_level1	pos	8.87736e+06	1.06399e+07	3.9124e+06	8.93274e+06	1.06332e+07	3.6163e+06	3.12522e+07	8.18186e+06	3.12235e+07	2.19063e+07	2.42147e+07	2.47248e+07	1.28967e+07	1.51862e+07	1.23365e+07	5.8595e+06	1.00501e+07	9.22451e+06
M102T51	5-Aminopentanal	102.091	51.2	101.084	0.627	C5H11NO	[M+H]+	Organooxygen compounds	Carbonyl compounds	C12455	Amino acid metabolism; Biosynthesis of other secondary metabolites; Global and overview maps	14049-15-1	HMDB0012815	KaitaiDB	MSI_level1	pos	4.91798e+07	5.24064e+07	4.84572e+07	7.53654e+07	3.60735e+07	3.77405e+07	3.49659e+07	2.32359e+07	3.14561e+07	5.42594e+07	1.64714e+07	1.34788e+07	4.81405e+07	3.37843e+07	2.53842e+07	2.94004e+07	2.01115e+07	1.20839e+07
M136T64	Dopamine	136.076	64.1	153.079	0.632	C8H11NO2	[M-H2O+H]+	Phenols	Benzenediols	C03758	Nervous system; Signal transduction; Digestive system; Endocrine system; Neurodegenerative disease; Biosynthesis of other secondary metabolites; Signaling molecules and interaction; Amino acid metabolism; Substance dependence; Cellular community - eukaryotes; Chemical structure transformation maps; Global and overview maps	62-31-7	HMDB0000073	KaitaiDB	MSI_level1	pos	8.25737e+08	7.35677e+08	7.54017e+08	7.27483e+08	7.17961e+08	7.29408e+08	6.35044e+08	5.15402e+08	4.75362e+08	5.29567e+08	5.13386e+08	6.16875e+08	6.33926e+08	6.26136e+08	6.18975e+08	6.27872e+08	7.65739e+08	6.11321e+08
M152T259	Dopamine quinone	152.071	259.1	151.063	0.646	C8H9NO2	[M+H]+	Organooxygen compounds	Carbonyl compounds	C17755	Neurodegenerative disease; Biosynthesis of other secondary metabolites	50673-96-6	HMDB0012219	KaitaiDB	MSI_level1	pos	1.12498e+07	1.12985e+07	2.1433e+07	1.48206e+07	1.14167e+07	8.54769e+06	1.38093e+07	1.01806e+07	1.55019e+07	1.77105e+07	5.18024e+06	7.20698e+06	5.04167e+06	9.88777e+06	3.80252e+06	1.20807e+07	4.95604e+06	673206
M122T114	Phenylethylamine	122.097	113.6	121.089	0.647	C8H11N	[M+H]+	Benzene and substituted derivatives	Phenethylamines	C05332	Amino acid metabolism; Global and overview maps	64-04-0	HMDB0012275	KaitaiDB	MSI_level1	pos	9.6966e+06	1.2344e+07	1.23633e+07	9.77581e+06	2.54523e+07	2.81922e+07	9.0736e+06	7.29223e+06	8.94652e+06	1.01062e+07	1.1708e+07	1.23316e+07	6.21747e+06	8.65226e+06	1.04737e+07	1.14727e+07	4.98026e+07	2.14285e+07
M220T86	Pantothenic acid	220.118	86.1	219.111	0.652	C9H17NO5	[M+H]+	Organooxygen compounds	Alcohols and polyols	C00864	Metabolism of cofactors and vitamins; Metabolism of other amino acids; Global and overview maps; Digestive system	79-83-4	HMDB0000210	KaitaiDB	MSI_level1	pos	1.45403e+09	1.58833e+09	1.24899e+09	1.06206e+09	1.37316e+09	1.34717e+09	1.81131e+09	1.44961e+09	1.22473e+09	1.65249e+09	4.29963e+08	2.02909e+09	1.65775e+09	6.63554e+08	3.82411e+09	1.95489e+09	2.37364e+09	1.80669e+09
M245T242	6-(6-aminohexanamido)hexanoic acid	245.186	242.4	244.179	0.652	C12H24N2O3	[M+H]+			C01255	Xenobiotics biodegradation and metabolism; Global and overview maps	2014-58-6		KaitaiDB	MSI_level1	pos	1.59706e+08	1.49753e+08	1.01905e+08	9.70963e+07	1.48258e+08	1.31103e+08	1.13087e+08	1.38741e+08	8.38381e+07	1.49207e+08	4.18502e+07	1.11974e+08	1.84186e+08	1.28299e+08	2.56964e+08	2.66659e+08	1.39012e+08	2.21742e+08
M281T144	Aspartylphenylalanine	281.113	143.7	280.106	0.687	C13H16N2O5	[M+H]+	Carboxylic acids and derivatives	Amino acids, peptides, and analogues			13433-09-5	HMDB0000706	KaitaiDB	MSI_level1	pos	5.22437e+06	5.65064e+06	2.72494e+06	1.69068e+07	1.47053e+06	7.03294e+06	4.71071e+06	3.77445e+07	1.18772e+07	1.38058e+07	957549	1.06369e+07	1.65292e+07	4.49845e+07	2.14833e+07	1.78289e+07	6.24957e+06	1.52294e+06
M147T45_2	L-Lysine	147.113	45.5	146.106	0.688	C6H14N2O2	[M+H]+	Carboxylic acids and derivatives	Amino acids, peptides, and analogues	C00047	Metabolism of cofactors and vitamins; Digestive system; Biosynthesis of other secondary metabolites; Translation; Amino acid metabolism; Chemical structure transformation maps; Global and overview maps	56-87-1	HMDB0000182	KaitaiDB	MSI_level1	pos	3.55403e+09	3.18238e+09	3.49773e+09	3.37045e+09	2.75711e+09	3.07516e+09	2.24657e+09	1.7251e+09	1.36981e+09	1.70327e+09	1.66316e+09	2.28886e+09	2.4931e+09	2.20566e+09	1.82847e+09	2.00023e+09	2.55427e+09	2.02201e+09
M147T62	(R)-3-Ureidoisobutyrate	147.113	62.1	146.069	0.688	C5H10N2O3	[M+H]+			C21029	Global and overview maps; Nucleotide metabolism	1315050-26-0		KaitaiDB	MSI_level1	pos	6.28569e+08	5.05131e+08	5.63627e+08	5.41226e+08	4.34535e+08	5.11264e+08	3.35153e+08	2.62653e+08	2.14645e+08	2.48947e+08	1.55273e+08	3.39682e+08	3.80444e+08	3.36978e+08	2.96933e+08	3.35741e+08	4.1778e+08	3.1769e+08
M146T56	4-Guanidinobutanoic acid	146.093	55.8	145.085	0.691	C5H11N3O2	[M+H]+	Carboxylic acids and derivatives	Amino acids, peptides, and analogues	C01035	Amino acid metabolism; Global and overview maps	463-00-3	HMDB0003464	KaitaiDB	MSI_level1	pos	3.53254e+07	8.96906e+07	4.64824e+07	5.77595e+07	7.43912e+07	7.69133e+07	2.90761e+07	2.85059e+07	1.01976e+07	2.36048e+07	9.21315e+06	2.43039e+07	1.02357e+07	6.74665e+06	3.50931e+07	2.54899e+07	9.55744e+06	2.54101e+07
M171T287	FA 7_3;O4	171.149	286.7	188.032	0.693	C7H8O6	[M-H2O+H]+			C04002	Amino acid metabolism; Global and overview maps	13366-20-6	HMDB0060320	KaitaiDB	MSI_level1	pos	3.75905e+08	4.50044e+08	3.85797e+08	3.81743e+08	3.65928e+08	2.70979e+08	3.91158e+08	3.8943e+08	4.13573e+08	4.45856e+08	3.58673e+08	4.29725e+08	3.12205e+08	3.84127e+08	4.89422e+08	5.35366e+08	3.71473e+08	4.00247e+08
M204T57	Dihydrozeatin	204.087	56.6	221.128	0.708	C10H15N5O	[M-H2O+H]+	Imidazopyrimidines	Purines and purine derivatives	C02029	Signal transduction; Global and overview maps; Metabolism of terpenoids and polyketides	23599-75-9	HMDB0012215	KaitaiDB	MSI_level1	pos	6.93635e+07	6.16522e+07	8.09169e+07	5.91481e+07	5.54908e+07	5.93405e+07	9.40234e+07	6.77065e+07	1.05644e+08	9.69233e+07	8.60118e+07	7.46266e+07	4.71381e+07	5.4727e+07	4.87868e+07	5.62528e+07	4.69473e+07	5.04016e+07
M112T45	Histamine	112.087	45.2	111.08	0.715	C5H9N3	[M+H]+	Organonitrogen compounds	Amines	C00388	Nervous system; Sensory system; Digestive system; Target-based classification: G protein-coupled receptors; Signaling molecules and interaction; Amino acid metabolism; Immune disease; Chemical structure transformation maps; Immune system; Global and overview maps	51-45-6	HMDB0000870	KaitaiDB	MSI_level1	pos	1.89698e+07	1.81231e+07	1.77456e+07	1.23548e+07	2.07411e+07	2.81799e+07	1.71612e+07	1.65365e+07	1.47331e+07	1.68631e+07	2.32291e+07	3.463e+07	1.83117e+07	2.49918e+07	2.03036e+07	1.80144e+07	3.49866e+07	2.19074e+07
M165T64	Caffeylaldehyde	165.054	64.1	164.047	0.716	C9H8O3	[M+H]+			C10945	Biosynthesis of other secondary metabolites; Global and overview maps	141632-15-7		KaitaiDB	MSI_level1	pos	2.47371e+09	2.22382e+09	2.28744e+09	2.22609e+09	2.20249e+09	2.19411e+09	1.89445e+09	1.62552e+09	1.4574e+09	1.62536e+09	1.57009e+09	1.83138e+09	1.92298e+09	1.88206e+09	1.87806e+09	1.93443e+09	2.30623e+09	1.84853e+09
M103T82	Phenylacetaldehyde	103.054	82.5	120.058	0.745	C8H8O	[M-H2O+H]+	Benzene and substituted derivatives	Phenylacetaldehydes	C00601	Amino acid metabolism; Xenobiotics biodegradation and metabolism; Global and overview maps	122-78-1	HMDB0006236	KaitaiDB	MSI_level1	pos	1.69875e+08	1.4612e+08	1.41861e+08	1.42146e+08	1.11812e+08	1.42927e+08	1.37226e+08	1.04088e+08	7.19552e+07	1.0787e+08	8.39094e+07	1.37851e+08	8.29578e+07	2.98098e+08	3.1146e+08	1.26428e+08	1.49464e+08	1.19447e+08
M153T286	2-Hydroxycineol	153.127	285.9	170.131	0.756	C10H18O2	[M-H2O+H]+	Oxanes		C20326		18679-48-6	HMDB0059852	KaitaiDB	MSI_level1	pos	2.92023e+06	4.85297e+06	9.45294e+06	5.21072e+06	4.72333e+06	3.2839e+06	5.21498e+06	4.78805e+06	5.60567e+06	5.59687e+06	7.32244e+06	2.57282e+06	5.58915e+06	4.61282e+06	5.09468e+06	5.79271e+06	3.96908e+06	6.51126e+06
M174T246	N-Acetylleucine	174.113	245.6	173.105	0.779	C8H15NO3	[M+H]+	Carboxylic acids and derivatives	Amino acids, peptides, and analogues	C02710		1188-21-2	HMDB0011756	KaitaiDB	MSI_level1	pos	4.13353e+07	4.15189e+07	4.76591e+07	3.16694e+07	3.81023e+07	3.91021e+07	3.1389e+07	3.1906e+07	2.17818e+07	2.50967e+07	2.13325e+07	3.54306e+07	5.36391e+07	4.07943e+07	2.16933e+07	4.21375e+07	3.1611e+07	2.07191e+07
M262T57	Lotaustralin	262.128	57.2	261.121	0.793	C11H19NO6	[M+H]+	Organooxygen compounds	Carbohydrates and carbohydrate conjugates	C08334	Metabolism of other amino acids; Global and overview maps	1973415-50-7	HMDB0033865	KaitaiDB	MSI_level1	pos	4.06209e+08	2.67418e+08	3.06849e+08	2.46858e+08	2.77974e+08	3.37648e+08	1.36843e+09	1.07731e+09	1.20078e+09	1.15789e+09	1.35073e+09	1.22344e+09	3.04994e+08	3.78507e+08	2.56683e+08	3.98601e+08	2.82507e+08	2.66561e+08
M261T132	gamma-Glutamylleucine	261.145	131.7	260.137	0.799	C11H20N2O5	[M+H]+	Carboxylic acids and derivatives	Amino acids, peptides, and analogues			2566-39-4	HMDB0011171	KaitaiDB	MSI_level1	pos	3.88855e+08	3.61107e+08	3.67158e+08	4.07266e+08	3.03525e+08	3.49098e+08	2.64203e+08	4.50856e+08	3.02904e+08	2.50561e+08	1.48314e+08	3.68966e+08	3.33791e+08	5.44482e+08	5.87232e+07	2.80848e+08	3.68498e+08	2.1588e+08
M159T124	6-hydroxy-N-methylmyosmine	159.092	124.1	176.095	0.82	C10H12N2O	[M-H2O+H]+			C21075	Metabolism of cofactors and vitamins; Global and overview maps	68104-57-4		KaitaiDB	MSI_level1	pos	1.82843e+08	1.77393e+08	1.83168e+08	1.11833e+08	9.08968e+07	1.00806e+08	1.57565e+08	1.72236e+08	1.32415e+08	9.64013e+07	1.20494e+08	2.28792e+08	2.21127e+08	2.25205e+08	1.94116e+08	2.10193e+08	2.25041e+08	1.97065e+08
M137T61	Erythronic acid	137.046	61	136.037	0.833	C4H8O5	[M+H]+	Organooxygen compounds	Carbohydrates and carbohydrate conjugates	C21593		13752-84-6	HMDB0000613	KaitaiDB	MSI_level1	pos	9.13445e+09	7.75432e+09	6.81991e+09	8.13984e+09	7.71368e+09	8.08314e+09	6.44511e+09	7.03989e+09	7.82701e+09	6.43269e+09	7.25349e+09	7.66655e+09	6.41891e+09	7.5791e+09	7.25772e+09	8.19876e+09	1.03327e+10	9.19425e+09
M348T427	Anandamide	348.289	426.8	347.282	0.834	C22H37NO2	[M+H]+	Organonitrogen compounds	Amines	C11695	Nervous system; Sensory system; Environmental adaptation; Development and regeneration; Signaling molecules and interaction	924894-98-4	HMDB0004080	KaitaiDB	MSI_level1	pos	6.61903e+07	5.03574e+07	6.71773e+07	7.8293e+07	1.55761e+08	1.4215e+08	4.29007e+07	3.93207e+07	5.35439e+07	4.25844e+07	5.335e+07	7.25342e+07	6.98467e+07	8.40928e+07	5.25298e+07	7.28485e+07	1.6458e+08	7.74587e+07
M204T59	L-Acetylcarnitine	204.123	59.2	203.116	0.84	C9H17NO4	[M+H]+	Fatty Acyls	Fatty acid esters			3040-38-8	HMDB0000201	KaitaiDB	MSI_level1	pos	5.40649e+09	5.28145e+09	5.73515e+09	3.74916e+09	4.81279e+09	3.09288e+09	2.65483e+09	1.7947e+09	1.51236e+09	1.873e+09	3.28568e+09	1.88412e+09	5.3591e+09	3.1139e+09	2.71166e+09	4.02695e+09	6.03838e+09	4.36563e+09
M357T378	Dehydrolithocholic acid	357.279	378.5	374.282	0.864	C24H38O3	[M-H2O+H]+			C03070		1553-56-6		KaitaiDB	MSI_level1	pos	5.21487e+07	4.19557e+07	2.38686e+07	2.37585e+07	3.97868e+07	2.62144e+07	1.28043e+08	3.41272e+07	1.07646e+08	3.93091e+07	5.54085e+07	1.22118e+08	7.07137e+07	5.76872e+07	5.87781e+08	8.86392e+07	1.02853e+08	5.96419e+08
M134T81	Aspartate	134.045	80.8	133.038	0.876	C4H7NO4	[M+H]+			C16433		1783-96-6		KaitaiDB	MSI_level1	pos	1.53583e+08	1.55218e+08	1.58496e+08	1.59653e+08	1.7009e+08	1.60449e+08	3.45333e+07	6.61731e+07	1.18416e+08	1.14981e+08	4.73107e+07	6.02913e+07	6.78853e+07	1.2255e+08	9.69393e+07	1.26585e+08	1.49465e+08	1.12193e+08
M291T391	3beta-Hydroxy-4alpha-methylsteroid-4beta-carboxylate	291.232	391.1	334.251	0.878	C21H34O3	[M-CO2+H]+			C22106				KaitaiDB	MSI_level1	pos	2.24632e+06	1.01552e+07	7.19642e+06	6.49911e+06	351691	156902	2.23945e+06	6.36949e+06	2.74488e+06	1.4955e+06	122211	420455	1.49412e+06	6.0701e+06	3.17003e+07	5.91775e+06	369223	816979
M208T256	N-Acetyl-L-phenylalanine	208.097	256.3	207.09	0.888	C11H13NO3	[M+H]+	Carboxylic acids and derivatives	Amino acids, peptides, and analogues	C03519	Amino acid metabolism; Global and overview maps	2018-61-3	HMDB0000512	KaitaiDB	MSI_level1	pos	3.04051e+07	2.93361e+07	3.31821e+07	2.4393e+07	2.61236e+07	2.51067e+07	1.91577e+07	1.66313e+07	1.33142e+07	1.61453e+07	1.27848e+07	2.01861e+07	2.48656e+07	2.08924e+07	1.75843e+07	2.13493e+07	2.76975e+07	1.63238e+07
M285T68	Xanthosine	285.083	67.5	284.076	0.904	C10H12N4O6	[M+H]+	Purine nucleosides		C01762	Membrane transport; Biosynthesis of other secondary metabolites; Nucleotide metabolism; Chemical structure transformation maps; Global and overview maps	146-80-5	HMDB0000299	KaitaiDB	MSI_level1	pos	9.35832e+07	1.07243e+08	1.18613e+08	8.76807e+07	1.22547e+08	1.33111e+08	1.11922e+08	1.30031e+08	1.21907e+08	1.62761e+08	1.67249e+08	1.29188e+08	1.57082e+08	1.15156e+08	2.03287e+08	1.43032e+08	1.16066e+08	1.8491e+08
M126T56	5-Methylcytosine	126.066	55.7	125.059	0.907	C5H7N3O	[M+H]+	Diazines	Pyrimidines and pyrimidine derivatives	C02376	Global and overview maps; Nucleotide metabolism	130170-00-2	HMDB0002894	KaitaiDB	MSI_level1	pos	9.4352e+06	7.45177e+06	7.97347e+06	4.29187e+06	7.25364e+06	9.52984e+06	9.01763e+06	6.89351e+06	1.94044e+06	6.07521e+06	2.92818e+06	9.44969e+06	1.48557e+06	5.54617e+06	1.59158e+06	7.64816e+06	6.4407e+06	1.74681e+06
M104T53	gamma-Aminobutyric acid	104.071	52.6	103.063	0.943	C4H9NO2	[M+H]+	Carboxylic acids and derivatives	Amino acids, peptides, and analogues	C00334	Metabolism of cofactors and vitamins; Metabolism of other amino acids; Signal transduction; Nervous system; Sensory system; Endocrine system; Carbohydrate metabolism; Signaling molecules and interaction; Amino acid metabolism; Cellular community - prokaryotes; Global and overview maps	56-12-2	HMDB0000112	KaitaiDB	MSI_level1	pos	1.29242e+08	9.09263e+07	9.57193e+07	1.09383e+08	8.37427e+07	8.11609e+07	7.63358e+07	6.96696e+07	6.99426e+07	7.67163e+07	7.83997e+07	8.24181e+07	3.89269e+07	6.8023e+07	3.54212e+07	5.90582e+07	6.90842e+07	4.31342e+07
M250T332	4-O-dimethylallyl-L-tyrosine	250.144	331.5	249.136	0.948	C14H19NO3	[M+H]+			C20983				KaitaiDB	MSI_level1	pos	2.23061e+06	3.08973e+06	2.83991e+06	3.2008e+06	5.03894e+06	5.17662e+06	5.7394e+06	7.36464e+06	5.68116e+06	7.19462e+06	3.72584e+06	4.45519e+06	4.05298e+06	4.34065e+06	5.71586e+06	4.68916e+06	6.37989e+06	6.44352e+06
M389T317	7-Ketodeoxycholic acid	389.269	316.6	406.272	0.973	C24H38O5	[M-H2O+H]+	Steroids and steroid derivatives	Bile acids, alcohols and derivatives	C04643		911-40-0	HMDB0000391	KaitaiDB	MSI_level1	pos	4.38687e+06	6.22773e+06	527240	850732	5.09273e+06	6.84736e+06	1.37113e+08	1.54348e+07	5.88516e+07	1.61893e+07	2.4861e+07	7.9025e+07	572180	145694	2.43443e+08	9.92738e+06	9.55977e+06	1.93141e+08
M172T33_1	2-Chloro-5-methyl-cis-dienelactone	171.992	32.7	187.988	1.002	C7H5ClO4	[M-OH+H]+	Dihydrofurans	Furanones	C18304	Xenobiotics biodegradation and metabolism; Global and overview maps		HMDB0060345	KaitaiDB	MSI_level1	pos	4.06899e+07	3.68571e+07	2.71799e+07	2.34001e+07	3.05698e+07	2.80583e+07	2.37822e+07	2.40422e+07	2.08511e+07	1.82729e+07	2.10197e+07	1.57253e+07	1.16309e+07	1.30794e+07	1.37554e+07	1.28141e+07	1.08346e+07	1.5524e+07
M313T326	8(R)-Hydroperoxylinoleic acid	313.237	326.2	312.23	1.033	C18H32O4	[M+H]+	Fatty Acyls	Lineolic acids and derivatives	C14831	Lipid metabolism	143343-95-7	HMDB0004706	KaitaiDB	MSI_level1	pos	5.72232e+08	4.85469e+08	5.48794e+08	4.42818e+08	702201	3.42869e+06	1.78924e+08	1.75056e+08	1.46276e+08	2.93589e+08	7.24335e+06	6.7506e+06	8.12904e+07	7.73447e+07	1.44844e+08	1.74897e+08	7.73285e+06	1.0288e+07
M313T366	FA 18_2;O2	313.237	366.4	312.23	1.033	C18H32O4	[M+H]+			C07354	Lipid metabolism	143288-65-7		KaitaiDB	MSI_level1	pos	9.53125e+07	3.66131e+07	1.56776e+08	1.0315e+08	1.05154e+06	867096	4.81661e+07	6.6098e+07	5.13475e+07	9.6141e+07	1.44564e+06	3.46398e+06	2.64631e+07	1.74395e+07	4.04751e+07	2.74683e+07	1.49936e+06	1.38403e+06
M297T363	12,13-EpOME	297.242	362.7	296.235	1.038	C18H32O3	[M+H]+	Fatty Acyls	Fatty acids and conjugates	C08368		32381-42-3	HMDB0004702	KaitaiDB	MSI_level1	pos	2.67873e+08	4.46345e+08	2.62279e+08	2.49791e+08	2.63328e+07	1.19891e+07	1.29687e+08	1.39052e+08	1.43919e+08	2.00846e+08	2.90255e+07	4.54495e+07	7.67191e+07	5.82752e+07	5.64733e+07	9.62659e+07	6.17306e+07	3.29154e+07
M223T442	2-(3-methylthio)propylmalate	223.064	442.1	222.056	1.041	C8H14O5S	[M+H]+			C17214	Biosynthesis of other secondary metabolites; Global and overview maps			KaitaiDB	MSI_level1	pos	3.24537e+07	2.48811e+07	2.52226e+07	2.76102e+07	2.72445e+07	2.73184e+07	2.56372e+07	2.49869e+07	2.61884e+07	2.65998e+07	3.11567e+07	2.5529e+07	2.50124e+07	2.51888e+07	2.39247e+07	2.56138e+07	2.63691e+07	2.4695e+07
M260T238	Hexanoylcarnitine	260.186	238.2	259.178	1.055	C13H25NO4	[M+H]+	Fatty Acyls	Fatty acid esters			22671-29-0	HMDB0000756	KaitaiDB	MSI_level1	pos	4.4872e+06	3.94605e+06	3.26799e+07	3.12921e+06	3.05815e+07	1.64612e+07	1.32542e+07	1.21865e+07	2.83259e+07	2.04694e+06	2.01392e+07	1.15736e+07	3.01308e+06	3.18882e+07	5.87652e+06	2.58326e+07	2.50258e+07	2.09047e+07
M188T124	(2R)-2-hydroxy-3-(1H-indol-3-yl)propanoic acid	188.071	123.9	205.074	1.058	C11H11NO3	[M-H2O+H]+			C22006	Amino acid metabolism; Global and overview maps	101312-07-6		KaitaiDB	MSI_level1	pos	9.99148e+09	7.15801e+09	1.00717e+10	9.75933e+09	5.02113e+09	7.9792e+09	8.64075e+09	8.35428e+09	6.19187e+09	8.37591e+09	5.12377e+09	1.00811e+10	9.82501e+09	1.01496e+10	9.27651e+09	8.99496e+09	9.00554e+09	7.93468e+09
M277T402	FA 18_4	277.216	402.1	276.209	1.065	C18H28O2	[M+H]+			C16300	Lipid metabolism; Global and overview maps	20290-75-9		KaitaiDB	MSI_level1	pos	2.61408e+08	2.61641e+08	3.40263e+08	1.98862e+08	3.28805e+07	2.03613e+07	1.13561e+08	1.61664e+08	1.3891e+08	1.94824e+08	6.10025e+07	1.46846e+08	3.49097e+07	7.88424e+07	9.38649e+07	6.8743e+07	2.97807e+07	5.28109e+07
M568T392_1	Avermectin B1a aglycone	568.335	391.6	584.335	1.121	C34H48O8	[M-OH+H]+			C11979	Global and overview maps; Metabolism of terpenoids and polyketides			KaitaiDB	MSI_level1	pos	5.64781e+08	3.07567e+08	2.86531e+08	2.34502e+08	3.55942e+08	3.36378e+08	5.87191e+08	4.5907e+08	4.49566e+08	8.74322e+08	3.66656e+08	8.9702e+08	4.66146e+08	4.01047e+08	1.68706e+08	4.47392e+08	1.59091e+08	5.39711e+08
M132T53	Dihydrouracil	132.077	53.3	114.043	1.143	C4H6N2O2	[M+NH4]+	Diazines	Pyrimidines and pyrimidine derivatives	C00429	Metabolism of cofactors and vitamins; Metabolism of other amino acids; Global and overview maps; Nucleotide metabolism	181516-96-1	HMDB0000076	KaitaiDB	MSI_level1	pos	5.81812e+09	3.17915e+09	2.67375e+09	6.38582e+09	1.00193e+10	3.5755e+09	3.52337e+09	3.02277e+09	3.1637e+09	4.57149e+09	4.32495e+09	4.58652e+09	8.25615e+09	5.94849e+09	4.72243e+09	7.43211e+09	1.02426e+10	6.89256e+09
M298T408	SPB 18_2;O2	298.274	407.6	297.267	1.145	C18H35NO2	[M+H]+			C06121		41679-33-8		KaitaiDB	MSI_level1	pos	1.55457e+08	1.28975e+08	1.63239e+08	2.51659e+08	6.88491e+07	7.33216e+07	1.71217e+08	1.80072e+08	2.50728e+08	2.84625e+08	7.02686e+07	1.05366e+08	3.26405e+08	2.07143e+08	3.08074e+08	3.86664e+08	1.10708e+08	1.00247e+08
M190T212	SCHEMBL5940872	190.108	212.3	189.1	1.16	C8H15NO4	[M+H]+			C06326				KaitaiDB	MSI_level1	pos	2.5898e+07	2.69115e+07	2.29079e+07	1.92283e+07	2.57525e+07	4.26544e+07	1.97262e+07	2.17593e+07	2.39629e+07	2.50713e+07	2.07105e+07	3.98975e+07	2.3251e+07	1.94044e+07	2.01166e+07	2.26346e+07	2.81484e+07	2.97786e+07
M284T61	Guanosine	284.099	61.5	283.092	1.201	C10H13N5O5	[M+H]+	Purine nucleosides		C00387	Membrane transport; Global and overview maps; Nucleotide metabolism	118-00-3	HMDB0000133	KaitaiDB	MSI_level1	pos	1.72575e+08	1.44473e+08	1.32673e+08	1.3387e+08	1.1016e+08	1.27369e+08	1.16068e+08	1.15582e+08	9.30821e+07	8.39443e+07	1.12968e+08	1.19599e+08	1.01171e+08	1.26e+08	1.27172e+08	1.40388e+08	1.54963e+08	1.43432e+08
M135T330	Chavicol	135.081	329.6	134.073	1.204	C9H10O	[M+H]+	Phenols	1-hydroxy-2-unsubstituted benzenoids	C16930	Biosynthesis of other secondary metabolites	501-92-8	HMDB0034107	KaitaiDB	MSI_level1	pos	2.13039e+07	2.36944e+07	2.05332e+07	1.9167e+07	2.58579e+07	2.05356e+07	2.42337e+07	2.43597e+07	2.73507e+07	3.23665e+07	2.02639e+07	2.91874e+07	2.28158e+07	2.74472e+07	3.84884e+07	3.63337e+07	3.25361e+07	3.08639e+07
M542T449	Novapikromycin	542.333	449.5	541.325	1.214	C28H47NO9	[M+H]+			C20740	Global and overview maps; Metabolism of terpenoids and polyketides			KaitaiDB	MSI_level1	pos	1.58353e+07	4.20661e+06	4.93038e+07	1.24315e+07	1.02689e+07	8.82954e+06	1.51136e+07	1.77784e+07	7.44745e+06	3.75477e+07	1.60942e+07	3.1546e+06	4.66829e+06	1.17573e+07	2.37663e+07	1.01033e+08	1.27468e+07	1.86967e+07
M149T413	bornane-2,6-dione	149.024	413.1	166.099	1.214	C10H14O2	[M-H2O+H]+			C20320		1935-17-7		KaitaiDB	MSI_level1	pos	1.46595e+08	1.43615e+08	1.42094e+08	1.73761e+08	1.89155e+08	1.94811e+08	1.92136e+08	2.04295e+08	2.16731e+08	2.11301e+08	2.46778e+08	2.24074e+08	2.17921e+08	2.07551e+08	2.17891e+08	2.37489e+08	2.53223e+08	2.81857e+08
M190T162	Kynurenic acid	190.05	162.2	189.043	1.223	C10H7NO3	[M+H]+	Quinolines and derivatives	Quinoline carboxylic acids	C01717	Amino acid metabolism; Global and overview maps	492-27-3	HMDB0000715	KaitaiDB	MSI_level1	pos	1.21388e+07	3.74447e+07	4.02613e+07	3.18573e+07	2.98869e+07	6.9791e+07	2.73418e+07	1.26086e+07	5.21427e+06	1.38114e+07	2.02432e+06	1.23858e+07	8.6544e+06	2.71486e+07	1.70199e+07	5.87876e+07	1.4319e+07	3.14405e+07
M274T310	Palmitic acid	274.274	309.7	256.24	1.249	C16H32O2	[M+NH4]+	Fatty Acyls	Fatty acids and conjugates	C00249	Lipid metabolism; Chemical structure transformation maps; Global and overview maps	57-10-3	HMDB0000220	KaitaiDB	MSI_level1	pos	1.02489e+09	6.97457e+08	6.33318e+08	7.51397e+08	6.04175e+08	5.73508e+08	7.20653e+08	5.5359e+08	5.79855e+08	6.71823e+08	6.14401e+08	4.86854e+08	5.25405e+08	6.17143e+08	6.06163e+08	5.36545e+08	5.38384e+08	5.35936e+08
M151T51	Dihydrothymine	151.048	51.3	128.059	1.354	C5H8N2O2	[M+Na]+	Diazines	Pyrimidines and pyrimidine derivatives	C00906		696-04-8	HMDB0000079	KaitaiDB	MSI_level1	pos	8.01742e+06	5.57736e+06	3.69539e+06	6.66777e+06	3.94567e+06	3.98063e+06	4.62178e+06	6.62263e+06	2.41133e+06	4.87478e+06	4.91962e+06	6.04733e+06	9.43197e+06	6.08264e+06	5.07469e+06	5.45872e+06	8.35167e+06	5.36793e+06
M170T93	Vanillin	170.081	92.5	152.047	1.369	C8H8O3	[M+NH4]+	Phenols	Methoxyphenols	C00755	Chemical structure transformation maps; Xenobiotics biodegradation and metabolism; Biosynthesis of other secondary metabolites; Global and overview maps	86884-84-6	HMDB0012308	KaitaiDB	MSI_level1	pos	9.86322e+07	4.58178e+07	4.09888e+07	2.81307e+07	2.62429e+07	2.14814e+07	5.01361e+07	4.14405e+07	4.33669e+07	4.52259e+07	2.72061e+07	4.60186e+07	5.66623e+07	5.16393e+07	5.91932e+07	5.82884e+07	4.5056e+07	3.68322e+07
M235T54	Betaine	235.165	54.4	117.079	1.385	C5H11NO2	[2M+H]+	Carboxylic acids and derivatives	Amino acids, peptides, and analogues			107-43-7	HMDB0000043	KaitaiDB	MSI_level1	pos	1.43094e+08	1.60596e+08	1.54062e+08	2.39193e+08	1.2287e+08	1.42884e+08	2.8692e+07	6.88824e+07	1.66721e+08	9.99529e+07	6.43471e+07	5.14222e+07	1.18664e+08	4.32914e+07	4.49949e+07	9.78846e+07	5.6305e+07	4.6958e+07
M144T213	D-proline betaine	144.102	212.5	143.095	1.386	C7H13NO2	[M+H]+			C21514				KaitaiDB	MSI_level1	pos	1.26359e+07	1.27761e+07	1.231e+07	1.33578e+07	1.52329e+07	2.03764e+07	9.81703e+06	1.13668e+07	1.11753e+07	1.70017e+07	1.00222e+07	1.66382e+07	1.00109e+07	9.75888e+06	8.58757e+06	1.1347e+07	1.35535e+07	1.43178e+07
M245T227	Leucylleucine	245.186	226.6	244.179	1.387	C12H24N2O3	[M+H]+	Carboxylic acids and derivatives	Amino acids, peptides, and analogues	C11332		3303-31-9	HMDB0028933	KaitaiDB	MSI_level1	pos	2.58095e+07	2.73381e+07	2.76906e+07	3.04258e+07	1.6139e+07	2.07413e+07	1.83847e+07	3.8154e+06	1.056e+07	3.02323e+06	8.02977e+06	2.022e+07	2.39777e+07	4.90907e+06	5.51893e+06	5.13992e+06	1.59952e+07	1.30563e+07
M163T317	Caffeic acid	163.039	317	180.042	1.422	C9H8O4	[M-H2O+H]+	Cinnamic acids and derivatives	Hydroxycinnamic acids and derivatives	C01197	Chemical structure transformation maps; Biosynthesis of other secondary metabolites; Global and overview maps	331-39-5	HMDB0001964	KaitaiDB	MSI_level1	pos	6.0565e+07	5.06221e+07	5.45305e+07	5.51976e+07	5.78872e+07	6.1849e+07	6.15091e+07	6.452e+07	7.19704e+07	7.03874e+07	8.07455e+07	7.59414e+07	6.85596e+07	6.95891e+07	7.01165e+07	7.67533e+07	7.95524e+07	8.04823e+07
M243T269	Lumichrome	243.087	268.6	242.08	1.433	C12H10N4O2	[M+H]+	Pteridines and derivatives	Alloxazines and isoalloxazines	C01727	Metabolism of cofactors and vitamins	1086-80-2	HMDB0254199	KaitaiDB	MSI_level1	pos	3.74029e+08	3.21287e+08	3.45345e+08	3.12535e+08	4.52353e+08	4.21797e+08	3.03974e+08	3.7114e+08	3.36518e+08	3.15249e+08	2.47483e+08	4.288e+08	3.25674e+08	4.55196e+08	3.54347e+08	4.56127e+08	7.57273e+08	3.99453e+08
M499T343_2	Neurosporaxanthin	499.356	343.2	498.35	1.478	C35H46O2	[M+H]+			C08607	Global and overview maps; Metabolism of terpenoids and polyketides	2468-88-4		KaitaiDB	MSI_level1	pos	4.47597e+07	4.35919e+07	2.33543e+07	8.09952e+07	2.38995e+07	3.9017e+07	7.43867e+07	2.85436e+07	9.73355e+07	1.16646e+08	1.23955e+08	4.78813e+07	7.15404e+07	2.41725e+07	4.41979e+07	4.4114e+07	3.39768e+07	1.26709e+08
M132T68_1	L-Isoleucine	132.102	68.1	131.095	1.516	C6H13NO2	[M+H]+	Carboxylic acids and derivatives	Amino acids, peptides, and analogues	C00407	Cancer: overview; Metabolism of other amino acids; Digestive system; Biosynthesis of other secondary metabolites; Infectious disease: bacterial; Translation; Amino acid metabolism; Chemical structure transformation maps; Global and overview maps	1160211-67-5	HMDB0000172	KaitaiDB	MSI_level1	pos	4.5818e+10	4.13407e+10	4.19164e+10	4.21363e+10	3.98792e+10	4.05206e+10	4.00402e+10	3.66609e+10	3.10605e+10	3.81087e+10	3.19403e+10	3.76175e+10	3.96309e+10	3.88242e+10	3.82474e+10	3.64134e+10	4.13162e+10	3.26354e+10
M162T238	4,6-Dihydroxyquinoline	162.055	237.5	161.048	1.527	C9H7NO2	[M+H]+	Quinolines and derivatives	Quinolones and derivatives	C05639	Amino acid metabolism; Global and overview maps	3517-61-1	HMDB0004077	KaitaiDB	MSI_level1	pos	1.23997e+07	1.38441e+07	6.87208e+07	1.75315e+07	1.68763e+07	2.77963e+07	1.11502e+08	5.37239e+07	3.49031e+07	2.54196e+07	2.09272e+06	3.61697e+07	3.30732e+06	4.4475e+06	7.17491e+07	3.53769e+07	4.50324e+06	1.03727e+07
M153T33	Dihydroxyacetone phosphate	152.994	32.9	169.998	1.547	C3H7O6P	[M-H2O+H]+	Organooxygen compounds	Carbohydrates and carbohydrate conjugates	C00111	Metabolism of cofactors and vitamins; Carbohydrate metabolism; Lipid metabolism; Energy metabolism; Global and overview maps	57-04-5	HMDB0001473	KaitaiDB	MSI_level1	pos	2.78729e+07	1.83522e+07	2.50003e+07	1.4868e+07	1.56769e+07	2.44749e+07	2.15331e+07	1.03573e+07	1.00137e+07	8.64825e+06	7.62914e+06	7.08816e+06	5.17074e+06	4.70771e+06	5.69137e+06	6.63424e+06	5.1445e+06	6.12179e+06
M180T227	N-Acetylanthranilate	180.066	227.3	179.058	1.573	C9H9NO3	[M+H]+			C06332	Chemical structure transformation maps	89-52-1		KaitaiDB	MSI_level1	pos	2.31235e+08	3.40139e+08	5.74731e+08	1.57441e+08	3.79176e+08	9.58783e+08	7.10416e+08	2.47767e+08	1.80121e+08	1.68977e+08	6.91922e+07	2.80658e+08	1.06729e+08	1.34988e+08	5.43251e+08	5.34643e+08	1.09775e+08	1.81356e+08
M144T194	Tryptophol	144.081	193.8	161.084	1.589	C10H11NO	[M-H2O+H]+	Indoles and derivatives	Indoles	C00955	Amino acid metabolism	526-55-6	HMDB0003447	KaitaiDB	MSI_level1	pos	1.83654e+08	1.42286e+08	1.86645e+08	2.26804e+08	1.09978e+08	1.84333e+08	1.78162e+08	2.48986e+08	2.35844e+08	1.45911e+08	9.11454e+07	2.29248e+08	1.26823e+08	1.91531e+08	8.04938e+07	1.51862e+08	1.7183e+08	1.0542e+08
M146T45	13031-04-4	146.081	45	128.047	1.593	C6H8O3	[M+NH4]+			C72205		13031-04-4		KaitaiDB	MSI_level1	pos	1.46454e+08	1.23488e+08	1.67072e+08	1.1918e+08	1.61951e+08	1.44581e+08	3.75376e+08	2.39999e+08	2.57245e+08	2.6593e+08	3.42818e+08	2.6902e+08	1.37613e+08	1.54312e+08	1.06386e+08	1.3631e+08	1.54447e+08	1.07451e+08
M145T86	Dimethyl malate	145.05	85.6	162.053	1.602	C6H10O5	[M-H2O+H]+			C03652	Metabolism of cofactors and vitamins; Global and overview maps	617-55-0		KaitaiDB	MSI_level1	pos	1.25343e+07	1.19928e+07	6.79587e+07	3.15064e+07	1.50081e+07	1.55686e+07	2.58932e+07	1.41518e+08	3.39146e+07	3.69138e+07	1.27907e+08	3.2834e+07	2.452e+07	1.17152e+08	1.14531e+08	5.34586e+07	1.00601e+08	5.47965e+08
M153T68	D-Arabitol	153.066	68.3	152.068	1.625	C5H12O5	[M+H]+	Organooxygen compounds	Carbohydrates and carbohydrate conjugates	C01904	Carbohydrate metabolism; Global and overview maps	6018-27-5	HMDB0000568	KaitaiDB	MSI_level1	pos	3.84444e+07	5.50877e+07	6.19856e+07	1.33386e+06	992315	6.31819e+07	301671	452168	171499	2.03785e+07	160366	962867	2.95413e+07	587711	9.45122e+07	5.71591e+07	124745	5.66456e+07
M120T51	Valeric acid	120.102	51	102.068	1.653	C5H10O2	[M+NH4]+	Fatty Acyls	Fatty acids and conjugates	C00803		1219804-71-3	HMDB0000892	KaitaiDB	MSI_level1	pos	1.25661e+08	9.18251e+07	1.14819e+08	1.10622e+08	9.96267e+07	7.69357e+07	6.89475e+07	4.36163e+07	5.94349e+07	1.32759e+08	3.13035e+07	4.52714e+07	5.17176e+07	5.37384e+07	3.58131e+07	5.96127e+07	4.79899e+07	1.43574e+07
M362T213	Tembetarine	362.218	212.6	344.186	1.654	C20H26NO4+	[M+NH4]+			C21491		18446-73-6		KaitaiDB	MSI_level1	pos	5.08632e+06	6.69104e+06	5.05372e+06	4.18691e+06	4.84466e+06	1.07302e+07	2.18079e+07	1.40753e+07	3.21686e+06	1.89947e+07	1.30857e+07	3.22849e+07	782450	5.32886e+06	4.35824e+06	2.28755e+07	6.66779e+06	8.32403e+06
M522T364_3	Neurosporene	522.374	363.9	538.454	1.684	C40H58	[M-NH3+H]+	Prenol lipids	Tetraterpenoids	C05431	Global and overview maps; Metabolism of terpenoids and polyketides	502-64-7	HMDB0003114	KaitaiDB	MSI_level1	pos	572128	2.9199e+08	7.18579e+08	3.98411e+08	2.11259e+08	6.38493e+08	7.83271e+08	1.69927e+08	1.47893e+09	1.69989e+09	2.11091e+08	1.2134e+08	1.49317e+09	1.0399e+09	1.18925e+09	6.30535e+07	9.20542e+07	1.9569e+08
M300T341	Phytosphingosine	300.29	341.1	317.293	1.699	C18H39NO3	[M-H2O+H]+	Organonitrogen compounds	Amines	C12144	Lipid metabolism; Global and overview maps	388566-94-7	HMDB0004610	KaitaiDB	MSI_level1	pos	5.2357e+07	3.7849e+07	3.63147e+07	5.16817e+07	5.46643e+07	4.36127e+07	5.80965e+07	4.95793e+07	5.04413e+07	5.00457e+07	3.56645e+07	2.5876e+07	1.18196e+08	5.62672e+07	7.76954e+07	7.51168e+07	4.19464e+07	6.4937e+07
M246T213	CAR 5_0	246.17	212.9	245.163	1.721	C12H23NO4	[M+H]+			C20826		31023-24-2	HMDB0000688	KaitaiDB	MSI_level1	pos	8.57316e+08	6.7834e+08	1.17599e+09	7.74654e+08	7.55336e+08	3.70946e+08	5.53704e+08	2.65031e+08	3.9046e+08	6.69955e+07	3.5283e+07	3.01235e+08	6.03404e+08	6.03072e+08	1.50579e+08	4.42501e+08	1.48279e+09	1.02868e+08
M133T54	N-Carbamoylsarcosine	133.061	53.6	132.053	1.757	C4H8N2O3	[M+H]+	Carboxylic acids and derivatives	Amino acids, peptides, and analogues	C01043	Amino acid metabolism; Global and overview maps	30565-25-4	HMDB0012265	KaitaiDB	MSI_level1	pos	3.05566e+08	2.09971e+08	2.8486e+08	2.26011e+08	1.76322e+08	2.37427e+08	2.09443e+08	1.6798e+08	1.83159e+08	2.01924e+08	2.47718e+08	2.29108e+08	1.79993e+08	2.20689e+08	1.03596e+08	1.68927e+08	2.5523e+08	1.35446e+08
M310T55	N-Acetylneuraminic acid	310.113	54.8	309.106	1.783	C11H19NO9	[M+H]+			C19909		114942-08-4	HMDB0000773	KaitaiDB	MSI_level1	pos	5.52939e+08	3.65994e+08	4.22835e+08	3.47713e+08	3.69345e+08	5.12015e+08	1.15849e+09	1.15415e+09	1.2973e+09	1.25747e+09	1.75897e+09	1.18313e+09	2.95824e+08	5.72734e+08	1.99819e+08	5.93471e+08	4.68203e+08	3.32869e+08
M218T44_2	beta-Alanyl-L-lysine	218.15	44.5	217.143	1.784	C9H19N3O3	[M+H]+	Peptidomimetics	Hybrid peptides	C05341	Metabolism of other amino acids; Global and overview maps	22467-93-2	HMDB0060442	KaitaiDB	MSI_level1	pos	1.67904e+07	1.84513e+07	2.00325e+07	1.73508e+07	1.01551e+07	1.17707e+07	2.42243e+07	1.67218e+07	1.09464e+07	8.08071e+06	1.24067e+07	2.24587e+07	1.88176e+07	1.68768e+07	9.8159e+06	1.86449e+07	1.1927e+07	8.58979e+06
M315T361	Floionolic acid	315.252	360.9	332.256	1.814	C18H36O5	[M-H2O+H]+	Fatty Acyls	Fatty acids and conjugates	C19621	Lipid metabolism	17705-68-9	HMDB0034295	KaitaiDB	MSI_level1	pos	3.57435e+07	4.89382e+07	6.56117e+07	2.55779e+07	1.125e+07	660907	6.45061e+06	1.799e+07	1.39483e+07	2.37803e+07	1.21622e+07	1.79416e+07	5.64304e+06	6.98621e+06	6.47891e+06	9.69075e+06	2.4316e+07	1.33586e+07
M115T45_3	L-prolinamide	115.087	45.5	114.079	1.865	C5H10N2O	[M+H]+	Carboxylic acids and derivatives	Amino acids, peptides, and analogues			2812-47-7	HMDB0253910	KaitaiDB	MSI_level1	pos	6.93972e+07	5.90299e+07	6.82334e+07	4.65796e+07	6.67281e+07	7.8248e+07	2.56381e+07	1.88931e+07	1.32215e+07	2.11326e+07	2.65046e+07	3.5239e+07	2.25902e+07	2.02012e+07	2.02921e+07	1.89288e+07	5.72065e+07	3.61668e+07
M185T91	p-Synephrine	185.129	91.3	167.095	1.895	C9H13NO2	[M+NH4]+	Phenols	1-hydroxy-2-unsubstituted benzenoids	C04548		614-35-7	HMDB0004826	KaitaiDB	MSI_level1	pos	1.46586e+07	1.77879e+07	1.56524e+07	7.0014e+06	1.03441e+07	1.33626e+07	1.73048e+07	1.78514e+07	4.58121e+06	3.08076e+07	5.7848e+06	1.40279e+07	3.00807e+07	1.43868e+07	7.20377e+07	3.47056e+07	5.84122e+06	4.01439e+07
M268T60	Adenosine	268.103	59.6	267.097	1.963	C10H13N5O4	[M+H]+	Purine nucleosides		C00212	Circulatory system; Membrane transport; Signal transduction; Endocrine system; Neurodegenerative disease; Signaling molecules and interaction; Nucleotide metabolism; Substance dependence; Global and overview maps	58-61-7	HMDB0000050	KaitaiDB	MSI_level1	pos	2.61045e+08	2.17851e+08	2.00312e+08	1.67793e+08	1.76156e+08	2.53318e+08	4.11415e+08	3.79914e+08	4.42065e+08	4.98632e+08	5.17073e+08	2.40186e+08	1.50522e+08	1.6872e+08	1.23075e+08	2.33823e+08	2.57282e+08	1.9299e+08
M105T227	2-Phenylethanol	105.034	227.3	122.073	2.009	C8H10O	[M-H2O+H]+	Benzene and substituted derivatives		C05853	Amino acid metabolism	19601-20-8	HMDB0033944	KaitaiDB	MSI_level1	pos	1.46468e+08	2.05561e+08	3.49051e+08	9.40209e+07	2.27203e+08	5.44315e+08	3.86454e+08	1.29036e+08	9.03722e+07	8.06745e+07	3.4945e+07	1.37723e+08	4.88989e+07	6.11441e+07	2.48521e+08	2.42514e+08	4.8928e+07	8.03239e+07
M312T69	N2,N2-Dimethylguanosine	312.13	69.1	311.123	2.049	C12H17N5O5	[M+H]+	Purine nucleosides				2140-67-2	HMDB0004824	KaitaiDB	MSI_level1	pos	2.17099e+07	7.41549e+06	1.59029e+07	7.94239e+06	2.00004e+07	1.20084e+07	2.03053e+07	2.27721e+07	2.14492e+07	2.25924e+07	2.17153e+07	1.97354e+07	9.30054e+06	1.31898e+07	1.84875e+07	1.09032e+07	1.30131e+07	1.19542e+07
M288T319	Heptadecanoic acid	288.289	318.8	270.256	2.053	C17H34O2	[M+NH4]+	Fatty Acyls	Fatty acids and conjugates			352431-41-5	HMDB0002259	KaitaiDB	MSI_level1	pos	9.82798e+09	8.47245e+09	7.60506e+09	8.16941e+08	6.67861e+08	9.91857e+09	6.78672e+09	8.51292e+08	1.05724e+10	8.37455e+08	1.02319e+10	9.62901e+09	8.26299e+09	1.44021e+10	8.53452e+09	9.91399e+09	7.19499e+08	4.49606e+08
M370T278	ST 24_4;O4	370.227	278.4	386.246	2.097	C24H34O4	[M-NH3+H]+			C15569		13535-96-1	HMDB0000385	KaitaiDB	MSI_level1	pos	1.12139e+07	6.47059e+06	8.6339e+06	3.53216e+06	1.7351e+06	1.9227e+06	2.53654e+06	5.63671e+06	4.22541e+06	1.22241e+07	2.05641e+06	2.82589e+06	2.55596e+06	3.04019e+06	3.71547e+06	6.5746e+06	2.464e+06	4.49959e+06
M155T283	3-sulfolactaldehyde	155.047	282.6	153.994	2.128	C3H6O5S	[M+H]+			C20798				KaitaiDB	MSI_level1	pos	3.89812e+06	2.2795e+08	2.01684e+07	8.6579e+06	7.58092e+06	7.06933e+06	5.22416e+06	1.09388e+07	5.27392e+06	6.83097e+06	1.92033e+06	4.05677e+06	9.00691e+06	3.30561e+06	3.96073e+06	7.35592e+06	7.19549e+06	5.27731e+06
M194T243	1,3,8-Naphthalenertriol	194.082	243.1	176.047	2.23	C10H8O3	[M+NH4]+			C01173		7124-49-4		KaitaiDB	MSI_level1	pos	3.00499e+08	2.20424e+08	3.12056e+08	2.59419e+08	3.57716e+08	6.66766e+08	8.30627e+08	7.81456e+08	3.05283e+08	1.6968e+08	5.82031e+07	2.64571e+08	4.45471e+08	6.66738e+08	1.22593e+09	1.5582e+09	1.93716e+08	4.45703e+08
M203T51	Symmetric dimethylarginine	203.151	51	202.143	2.239	C8H18N4O2	[M+H]+	Carboxylic acids and derivatives	Amino acids, peptides, and analogues			30344-00-4	HMDB0003334	KaitaiDB	MSI_level1	pos	3.4999e+08	3.12056e+08	3.45172e+08	3.42333e+08	2.26733e+08	3.03824e+08	2.68999e+08	2.01111e+08	1.4226e+08	1.68221e+08	1.71767e+08	2.25999e+08	2.21061e+08	2.17517e+08	1.81142e+08	2.17345e+08	2.39814e+08	1.7278e+08
M208T209	1-Nitro-5,6-dihydroxy-dihydronaphthalene	208.061	208.9	207.053	2.25	C10H9NO4	[M+H]+	Naphthalenes	Nitronaphthalenes	C14801	Xenobiotics biodegradation and metabolism	247092-19-9	HMDB0060328	KaitaiDB	MSI_level1	pos	5.03472e+06	5.32827e+06	1.64324e+06	1.21375e+06	1.66968e+07	1.4327e+07	6.01507e+07	1.59377e+07	7.94609e+06	6.16703e+06	3.50347e+06	3.17653e+07	1.00602e+06	1.41122e+06	8.05825e+07	3.31843e+06	1.1489e+06	4.50547e+07
M426T334_2	Cholic acid	426.32	334.2	408.288	2.309	C24H40O5	[M+NH4]+	Steroids and steroid derivatives	Bile acids, alcohols and derivatives	C00695	Lipid metabolism; Global and overview maps; Digestive system	10321-98-9	HMDB0000619	KaitaiDB	MSI_level1	pos	6.25937e+07	1.02412e+08	1.88238e+07	2.84199e+07	4.4091e+07	2.8387e+07	2.75211e+08	9.44194e+07	4.07398e+08	8.27019e+07	1.50962e+08	2.62112e+08	1.01185e+08	1.46766e+07	9.25289e+08	2.68902e+08	2.24682e+08	1.74852e+09
M311T376	(9R,10E,12Z,15Z)-9-hydroperoxyoctadeca-10,12,15-trienoic acid	311.222	376.2	310.214	2.331	C18H30O4	[M+H]+			C19936		67597-25-5		KaitaiDB	MSI_level1	pos	6.29589e+07	5.919e+07	6.58219e+07	4.68403e+07	1.18082e+07	1.03388e+07	1.56248e+07	3.18838e+07	1.51188e+07	2.69181e+07	5.09992e+06	6.46486e+06	9.94614e+06	6.88465e+06	2.84754e+07	8.85838e+06	8.71962e+06	5.82342e+06
M145T45	7-hydroxylysine	145.097	44.7	162.1	2.42	C6H14N2O3	[M-H2O+H]+			C01028	Biosynthesis of other secondary metabolites; Global and overview maps			KaitaiDB	MSI_level1	pos	8.84242e+06	7.94415e+06	9.62873e+06	7.51141e+06	9.59662e+06	8.9536e+06	4.14466e+06	3.9806e+06	1.55646e+07	5.51787e+06	4.40386e+06	6.59336e+06	4.61743e+06	5.11342e+06	6.2716e+06	5.04811e+06	8.46434e+06	9.7949e+06
M232T94	Butyrylcarnitine	232.155	93.6	231.147	2.468	C11H21NO4	[M+H]+	Fatty Acyls	Fatty acid esters	C02862		25576-40-3	HMDB0002013	KaitaiDB	MSI_level1	pos	1.13442e+09	8.03237e+08	6.52793e+08	9.76476e+08	6.44227e+08	2.28986e+08	4.59838e+08	2.33208e+08	2.80096e+08	4.5766e+08	2.48468e+08	2.20245e+08	4.06536e+08	7.44218e+08	4.28253e+08	5.44643e+08	1.18587e+09	5.60659e+08
M148T81_1	3-Thiomorpholinecarboxylic acid	148.061	81.1	147.035	2.487	C5H9NO2S	[M+H]+			C03901		20960-92-3	HMDB0059611	KaitaiDB	MSI_level1	pos	6.9607e+08	5.7881e+08	3.19574e+08	6.26196e+08	6.48153e+08	1.81633e+08	4.87019e+08	5.99121e+08	4.75836e+08	4.49722e+08	4.78583e+08	6.09462e+08	5.20125e+08	6.55342e+08	5.04403e+08	6.95739e+08	6.88574e+08	5.41931e+08
M188T45	N8-Acetylspermidine	188.176	45.1	187.168	2.498	C9H21N3O	[M+H]+	Carboximidic acids and derivatives	Carboximidic acids	C01029		13431-24-8	HMDB0002189	KaitaiDB	MSI_level1	pos	5.55517e+07	5.34398e+07	7.36232e+07	6.0832e+07	9.09398e+07	8.89745e+07	8.96432e+07	7.06465e+07	3.71013e+07	7.12975e+07	3.85742e+07	5.77393e+07	1.2145e+08	8.69469e+07	1.70196e+08	9.23939e+07	6.26407e+07	1.50593e+08
M347T314	Corticosterone	347.221	314	346.214	2.518	C21H30O4	[M+H]+	Steroids and steroid derivatives	Hydroxysteroids	C02140	Lipid metabolism; Neurodegenerative disease; Global and overview maps; Endocrine system	50-22-6	HMDB0001547	KaitaiDB	MSI_level1	pos	1.55136e+07	1.8988e+07	4.94578e+07	4.36546e+07	9.06669e+07	5.93675e+07	5.68462e+07	6.2208e+07	5.96129e+07	3.34139e+07	4.76223e+07	1.32234e+08	6.56221e+07	6.30132e+07	1.52177e+08	8.40976e+07	2.98971e+07	1.44043e+08
M317T335	Prostaglandin-c2	317.21	335.3	334.214	2.552	C20H30O4	[M-H2O+H]+	Fatty Acyls	Eicosanoids	C05955	Lipid metabolism; Nervous system; Global and overview maps	49825-91-4	HMDB0060095	KaitaiDB	MSI_level1	pos	3.08121e+07	1.6072e+07	2.74484e+07	2.28401e+07	6.1566e+07	3.10908e+07	6.44576e+07	4.90914e+07	4.69221e+07	3.73003e+07	4.54214e+07	6.42746e+07	7.37781e+07	3.95872e+07	9.64636e+07	9.04534e+07	6.46185e+07	7.79495e+07
M116T55	alpha-Methylene-gamma-butyrolactone	116.07	54.5	98.0368	2.611	C5H6O2	[M+NH4]+	Lactones	Gamma butyrolactones	C20578		547-65-9	HMDB0246945	KaitaiDB	MSI_level1	pos	1.07625e+10	8.86737e+09	9.32382e+09	8.69976e+09	8.09447e+09	8.91588e+09	8.82389e+09	6.98233e+09	6.2821e+09	6.88433e+09	6.80404e+09	8.5551e+09	6.43022e+09	6.56497e+09	5.05397e+09	6.48599e+09	7.24189e+09	5.82845e+09
M162T52	Carnitine	162.113	52.4	161.105	2.687	C7H15NO3	[M+H]+			C00318	Environmental adaptation; Digestive system	541-15-1	HMDB0000062	KaitaiDB	MSI_level1	pos	2.99332e+09	2.81393e+09	3.62795e+09	2.61709e+09	3.50851e+09	2.75092e+09	3.37832e+09	3.25767e+09	3.95153e+09	3.31694e+09	3.93301e+09	2.68041e+09	2.87356e+09	3.63968e+09	2.49089e+09	3.11521e+09	4.86599e+09	3.11321e+09
M279T409	alpha-Linolenic acid	279.233	408.7	278.225	2.706	C18H30O2	[M+H]+	Fatty Acyls	Lineolic acids and derivatives	C06427	Lipid metabolism; Chemical structure transformation maps; Global and overview maps	463-40-1	HMDB0001388	KaitaiDB	MSI_level1	pos	2.2729e+08	2.44802e+08	2.90068e+08	2.22961e+08	4.15656e+07	1.3895e+07	4.7897e+07	1.23958e+08	6.15728e+07	2.01901e+08	5.67396e+07	5.9658e+07	5.00958e+07	5.78012e+07	8.43569e+07	9.7112e+07	1.70703e+07	6.56408e+07
M104T51	2-Pentanone	104.107	51.2	86.0732	2.751	C5H10O	[M+NH4]+	Organooxygen compounds	Carbonyl compounds	C01949		107-87-9	HMDB0034235	KaitaiDB	MSI_level1	pos	6.78042e+09	7.433e+09	5.07258e+09	7.80021e+09	6.45176e+09	7.25852e+09	6.0967e+09	7.80609e+09	7.53547e+09	5.91489e+09	7.03354e+09	6.44207e+09	7.47549e+09	8.22925e+09	1.07e+10	7.88436e+09	7.97137e+09	9.09516e+09
M217T216	Geranyl Phosphate	217.098	216.2	234.102	2.772	C10H19O4P	[M-H2O+H]+	Prenol lipids	Isoprenoid phosphates	C21203	Global and overview maps; Metabolism of terpenoids and polyketides		HMDB0062745	KaitaiDB	MSI_level1	pos	2.60802e+07	2.08387e+07	2.63497e+07	2.18365e+07	3.14774e+07	3.64389e+07	2.11072e+07	2.21451e+07	2.15309e+07	2.01555e+07	2.21743e+07	3.00501e+07	2.61356e+07	2.68463e+07	2.08026e+07	2.15963e+07	3.68475e+07	2.46347e+07
M303T395	8,13-Abietadien-18-oic acid	303.231	394.9	302.225	2.785	C20H30O2	[M+H]+	Prenol lipids	Diterpenoids	C12077	Global and overview maps; Metabolism of terpenoids and polyketides	1945-53-5	HMDB0038172	KaitaiDB	MSI_level1	pos	2.93137e+08	2.09426e+08	1.92264e+08	1.80685e+08	8.42786e+07	7.17843e+07	1.44825e+08	1.60553e+08	1.47134e+08	1.76985e+08	3.67362e+07	1.11398e+08	1.96898e+08	1.88023e+08	2.59747e+08	2.10755e+08	8.29145e+07	7.24268e+07
M167T44_4	3-(3-Hydroxyphenyl)propanoic acid	167.07	44.4	166.063	2.798	C9H10O3	[M+H]+	Phenylpropanoic acids		C11457	Amino acid metabolism; Global and overview maps	621-54-5	HMDB0000375	KaitaiDB	MSI_level1	pos	5.27041e+06	3.61835e+06	6.61912e+06	3.35297e+06	4.38386e+06	3.48551e+06	4.34141e+06	2.9106e+06	4.10445e+06	3.37267e+06	1.22313e+06	3.34487e+06	2.95472e+06	2.18772e+06	932588	2.61788e+06	2.76945e+06	958608
M159T250	Indoleacetic acid	159.044	249.9	175.063	2.847	C10H9NO2	[M-NH3+H]+	Indoles and derivatives	Indolyl carboxylic acids and derivatives	C00954	Chemical structure transformation maps; Amino acid metabolism; Signal transduction; Global and overview maps	1173020-21-7	HMDB0000197	KaitaiDB	MSI_level1	pos	7.91035e+06	1.04619e+07	7.06671e+06	7.59906e+06	2.59752e+06	9.68221e+06	3.98193e+06	3.50941e+06	3.27849e+06	2.25866e+06	1.76178e+06	3.22252e+06	1.20289e+06	4.86985e+06	4.34975e+06	5.34337e+06	5.60417e+06	5.74717e+06
M146T43	Spermidine	146.166	43.2	145.158	2.97	C7H19N3	[M+H]+	Organonitrogen compounds	Amines	C00315	Membrane transport; Metabolism of other amino acids; Digestive system; Biosynthesis of other secondary metabolites; Metabolism of terpenoids and polyketides; Amino acid metabolism; Global and overview maps	1122077-27-3	HMDB0001257	KaitaiDB	MSI_level1	pos	1.20112e+08	1.67778e+08	1.05934e+08	1.15335e+08	1.41209e+08	6.05937e+07	7.21812e+07	8.51864e+07	5.9145e+07	7.58002e+07	1.59095e+07	7.30116e+07	9.83482e+07	8.95595e+07	1.12994e+08	1.7018e+08	1.15514e+08	6.21619e+07
M757T403_2	berythromycin	756.562	402.6	717.466	2.979	C37H67NO12	[M+K]+			C06653	Global and overview maps; Metabolism of terpenoids and polyketides	527-75-3		KaitaiDB	MSI_level1	pos	1.74169e+07	1.63833e+07	1.51817e+07	6.35119e+07	1.4485e+08	4.05743e+07	1.50565e+08	1.65503e+08	1.79143e+08	2.45608e+08	3.83832e+07	1.77907e+07	3.79999e+07	1.75273e+07	1.68582e+07	1.88038e+07	1.47639e+08	1.94962e+07
M161T194	Tryptamine	161.108	194.1	160.1	2.982	C10H12N2	[M+H]+	Indoles and derivatives	Tryptamines and derivatives	C00398	Biosynthesis of other secondary metabolites; Signaling molecules and interaction; Amino acid metabolism; Chemical structure transformation maps; Global and overview maps	61-54-1	HMDB0000303	KaitaiDB	MSI_level1	pos	4.69739e+07	3.63585e+07	5.08077e+07	6.20343e+07	2.8217e+07	4.92123e+07	4.98206e+07	7.08969e+07	6.48018e+07	4.07519e+07	2.52162e+07	6.45637e+07	3.69665e+07	5.41705e+07	2.6573e+07	4.50134e+07	4.83776e+07	3.26437e+07
M120T120	2-Ketobutyric acid	120.066	120.4	102.032	3.181	C4H6O3	[M+NH4]+	Keto acids and derivatives	Short-chain keto acids and derivatives	C00109	Carbohydrate metabolism; Amino acid metabolism; Global and overview maps	600-18-0	HMDB0000005	KaitaiDB	MSI_level1	pos	1.53049e+07	4.53756e+07	1.75257e+07	4.84179e+07	5.8315e+07	3.37647e+07	1.59744e+07	1.3026e+08	1.31078e+07	1.50698e+07	1.1097e+07	1.85475e+07	1.50442e+08	4.864e+06	4.50388e+07	5.53444e+07	1.47105e+08	1.48631e+08
M127T87	triacetate lactone	127.039	87.4	126.032	3.393	C6H6O3	[M+H]+			C02752		70254-61-4		KaitaiDB	MSI_level1	pos	1.27523e+08	2.39852e+08	1.21502e+08	3.37569e+07	1.63809e+08	1.89023e+08	1.71567e+08	5.05883e+07	1.07876e+08	8.29652e+06	3.47006e+08	2.42653e+08	1.42818e+08	4.82743e+07	2.22415e+08	5.12954e+07	5.23395e+07	1.72238e+08
M205T124	6-Chloro-N-(1-methylethyl)-1,3,5-triazine-2,4-diamine	205.097	123.9	187.062	3.44	C6H10ClN5	[M+NH4]+	Triazines	Aminotriazines	C06559	Xenobiotics biodegradation and metabolism; Global and overview maps	6190-65-4	HMDB0033249	KaitaiDB	MSI_level1	pos	9.44703e+09	6.47441e+09	9.34524e+09	9.39904e+09	5.66287e+09	9.29157e+09	8.25121e+09	7.88468e+09	5.80534e+09	7.91484e+09	4.76403e+09	9.43102e+09	9.13454e+09	9.44872e+09	8.43844e+09	8.43063e+09	5.44797e+09	7.42226e+09
M344T63_1	Melilotoside	344.133	62.6	326.1	3.453	C15H18O8	[M+NH4]+	Organooxygen compounds	Carbohydrates and carbohydrate conjugates	C05158	Biosynthesis of other secondary metabolites; Global and overview maps	618-67-7	HMDB0033581	KaitaiDB	MSI_level1	pos	1.8184e+07	9.12081e+08	9.95534e+08	8.23345e+08	9.63316e+08	1.22511e+09	2.69381e+09	2.63337e+09	2.76406e+09	2.88729e+09	3.04128e+09	2.78356e+09	1.03985e+09	1.28309e+09	8.78309e+08	1.35732e+09	9.34832e+08	8.77134e+08
M247T69	gamma-Glutamylvaline	247.13	68.9	246.122	3.471	C10H18N2O5	[M+H]+	Carboxylic acids and derivatives	Amino acids, peptides, and analogues			2746-34-1	HMDB0011172	KaitaiDB	MSI_level1	pos	1.17911e+08	1.11963e+08	1.24238e+08	3.56228e+07	9.48822e+07	1.06778e+08	1.06114e+08	6.5551e+07	1.92089e+07	1.82935e+07	6.4936e+07	1.03575e+08	8.52189e+07	9.36613e+07	9.37091e+07	1.17429e+08	8.64058e+07	7.15656e+07
M188T46	ACMC-20lajd	188.116	45.5	204.111	3.519	C8H16N2O4	[M-OH+H]+			C03955	Biosynthesis of other secondary metabolites; Global and overview maps	88492-29-9		KaitaiDB	MSI_level1	pos	1.26876e+07	1.33939e+07	1.98901e+07	1.65296e+07	1.35359e+07	1.45596e+07	9.3997e+06	8.2527e+06	9.44949e+06	1.00437e+07	1.34216e+06	1.05543e+07	5.98799e+06	8.71951e+06	6.98207e+06	8.77546e+06	1.16491e+07	7.43918e+06
M160T370	chlorohexadienedioic acid	159.968	369.9	175.988	3.522	C6H5ClO4	[M-NH3+H]+			C03572	Xenobiotics biodegradation and metabolism; Global and overview maps	34521-13-6		KaitaiDB	MSI_level1	pos	3.9693e+07	1.30942e+08	8.34124e+07	8.43745e+07	1.07045e+08	4.7997e+07	5.80028e+07	2.79191e+07	1.04513e+08	4.44372e+07	3.17689e+07	2.3566e+07	3.4536e+07	2.1797e+06	1.9548e+06	1.80219e+06	2.0413e+06	1.53342e+06
M546T428_1	20,21-Diprenylterpendole I	546.396	427.7	589.377	3.569	C37H51NO5	[M-CO2+H]+			C20532	Biosynthesis of other secondary metabolites; Global and overview maps			KaitaiDB	MSI_level1	pos	2.4142e+07	1.18167e+07	1.90062e+07	1.74417e+07	3.38205e+07	1.4354e+07	1.70328e+07	6.76808e+07	4.50253e+07	2.49627e+07	1.55418e+07	2.90762e+07	1.6779e+07	2.75092e+07	7.31475e+07	9.85627e+06	4.16416e+07	1.01135e+08
M111T440	Barbituric acid	111.019	439.5	128.022	3.578	C4H4N2O3	[M-H2O+H]+	Diazines	Pyrimidines and pyrimidine derivatives	C00813	Global and overview maps; Nucleotide metabolism	67-52-7	HMDB0041833	KaitaiDB	MSI_level1	pos	4.83689e+07	3.05243e+07	1.06525e+08	9.5076e+07	6.57155e+07	1.82281e+07	4.77445e+07	4.48861e+07	1.51538e+07	5.75538e+07	1.66817e+07	5.30225e+07	1.38563e+07	3.67637e+07	4.75014e+07	2.84612e+07	1.10297e+07	2.86837e+07
M258T274	Palmitaldehyde	258.278	273.8	240.245	3.592	C16H32O	[M+NH4]+	Fatty Acyls	Fatty aldehydes	C00517	Lipid metabolism	629-80-1	HMDB0001551	KaitaiDB	MSI_level1	pos	1.46783e+07	1.04166e+07	1.06623e+07	1.09569e+07	1.14121e+07	1.16362e+07	1.35467e+07	1.3818e+07	1.19726e+07	1.07517e+07	1.50891e+07	1.1493e+07	1.223e+07	1.43375e+07	1.7335e+07	1.22346e+07	1.32645e+07	1.20768e+07
M181T33	Phosphoenol-4-deoxy-3-tetrulosonate	180.989	32.7	197.993	3.6	C4H7O7P	[M-H2O+H]+			C04309				KaitaiDB	MSI_level1	pos	3.60201e+07	4.48447e+07	5.07444e+07	3.33531e+07	5.31222e+07	3.64841e+07	2.83001e+07	1.90061e+07	2.29246e+07	1.11196e+07	1.21449e+07	9.27054e+06	8.81281e+06	7.38758e+06	7.87169e+06	8.00506e+06	8.75516e+06	8.41644e+06
M342T310	dihydromonacolin L acid	342.263	310.1	324.23	3.718	C19H32O4	[M+NH4]+			C20851	Biosynthesis of other secondary metabolites; Global and overview maps			KaitaiDB	MSI_level1	pos	263861	2.97253e+07	1.6154e+07	3.16534e+07	3.03118e+07	114271	1.00914e+07	5.25134e+06	4.78901e+06	2.37643e+07	3.49931e+07	4.44554e+07	481638	218009	3.78274e+06	387790	618509	6.06939e+06
M348T54	Adenosine monophosphate	348.069	54	347.063	3.904	C10H14N5O7P	[M+H]+	Purine nucleotides	Purine ribonucleotides	C00020	Endocrine and metabolic disease; Drug resistance: antineoplastic; Signal transduction; Sensory system; Endocrine system; Neurodegenerative disease; Metabolism of terpenoids and polyketides; Nucleotide metabolism; Substance dependence; Chemical structure transformation maps; Global and overview maps	67583-85-1	HMDB0000045	KaitaiDB	MSI_level1	pos	1.83643e+08	1.6549e+08	1.24861e+08	1.37141e+08	1.1126e+08	1.37869e+08	3.71158e+08	3.20792e+08	3.49898e+08	1.14046e+08	3.10508e+08	2.84448e+08	2.40731e+08	2.12214e+08	1.7328e+08	2.20459e+08	1.68367e+08	1.86577e+08
M537T64_1	2-O-(alpha-D-glucopyranosyl)-D-glyceric acid	537.164	63.6	268.079	3.972	C9H16O9	[2M+H]+			C19792				KaitaiDB	MSI_level1	pos	8.22394e+07	6.27358e+07	3.38301e+07	6.30529e+07	1.07326e+08	4.32547e+07	2.65154e+07	1.11836e+08	9.04619e+07	4.28677e+07	4.23341e+07	3.8383e+07	3.84068e+07	5.57425e+07	1.43666e+08	1.36174e+08	4.55963e+07	1.41701e+08
M772T240_2	2,3-bis-O-phytanyl-sn-glycerol 1-phosphate	771.734	239.5	732.64	4.009	C43H89O6P	[M+K]+			C20518	Lipid metabolism			KaitaiDB	MSI_level1	pos	1.78827e+06	2.12123e+06	1.42472e+06	1.72974e+06	2.58296e+06	2.3474e+06	3.34925e+06	1.06001e+07	8.18587e+06	1.52537e+07	1.22771e+07	1.16114e+07	1.11658e+07	1.09474e+07	1.32396e+07	5.0743e+06	4.95595e+06	1.02767e+07
M338T426	15(S)-HETE	338.268	426.1	320.235	4.013	C20H32O3	[M+NH4]+	Fatty Acyls	Eicosanoids	C04742	Lipid metabolism; Sensory system	54845-95-3	HMDB0003876	KaitaiDB	MSI_level1	pos	7.34014e+07	5.5046e+07	9.29702e+07	5.12782e+07	8.27964e+07	5.42313e+07	4.12312e+07	3.83771e+07	2.76166e+07	3.68722e+07	2.48224e+07	5.37776e+07	2.30414e+07	5.5969e+07	4.27733e+07	4.70393e+07	5.96197e+07	5.07595e+07
M468T388	6-Deoxocastasterone	468.403	387.7	450.371	4.089	C28H50O4	[M+NH4]+	Steroids and steroid derivatives	Bile acids, alcohols and derivatives	C15802	Global and overview maps; Metabolism of terpenoids and polyketides	87833-54-3	HMDB0033984	KaitaiDB	MSI_level1	pos	4.16025e+07	1.08869e+06	1.47486e+06	7.05195e+07	7.14966e+06	8.79584e+06	6.21491e+06	1.60676e+07	1.13728e+07	5.19737e+06	1.03769e+07	1.75579e+07	1.55072e+07	1.20652e+07	8.56256e+06	1.51715e+07	8.67765e+06	3.88441e+06
M168T43	8-Hydroxyguanine	168.051	43.4	167.044	4.162	C5H5N5O2	[M+H]+	Imidazopyrimidines	Purines and purine derivatives	C20155		5614-64-2	HMDB0002032	KaitaiDB	MSI_level1	pos	3.53988e+06	3.94612e+06	3.77587e+06	3.48764e+06	3.12478e+06	3.36415e+06	5.51648e+06	7.6508e+06	7.98054e+06	6.0226e+06	4.44473e+06	6.11894e+06	5.26488e+06	5.37224e+06	5.90241e+06	8.02012e+06	4.04136e+06	5.59685e+06
M600T446_2	ACMC-20dgc9	600.48	446.5	582.273	4.193	C35H38N2O6	[M+NH4]+			C06512	Biosynthesis of other secondary metabolites			KaitaiDB	MSI_level1	pos	8.99507e+06	2.66045e+06	5.18297e+06	7.72178e+06	7.78729e+06	4.62804e+06	3.71403e+06	1.09713e+08	4.59251e+06	5.69303e+06	2.93249e+06	7.05203e+07	4.11874e+06	3.09873e+06	9.78011e+06	2.64729e+06	2.10478e+07	1.26484e+08
M573T341	Butirosin B	573.311	340.9	555.275	4.214	C21H41N5O12	[M+NH4]+			C17586	Biosynthesis of other secondary metabolites; Global and overview maps	34291-03-7		KaitaiDB	MSI_level1	pos	55858.9	79656.7	1.64692e+07	2.18909e+07	2.40139e+07	1.95254e+07	2.78419e+07	6.03149e+07	2.17726e+07	6.5374e+07	3.83219e+07	3.54693e+07	4.05234e+07	9.65797e+07	1.7458e+07	4.77173e+07	3.97411e+07	2.70044e+07
M498T317	6-Oxogentamicin X2	498.34	316.7	480.243	4.24	C19H36N4O10	[M+NH4]+			C21267	Biosynthesis of other secondary metabolites; Global and overview maps			KaitaiDB	MSI_level1	pos	60644.2	1.17651e+06	5.23782e+07	7.20113e+06	2.57171e+07	4.81112e+07	3.34312e+07	6.85038e+07	4.34911e+07	1.0415e+08	5.21993e+07	4.1398e+07	4.65276e+07	8.467e+07	1.04269e+08	4.26622e+07	4.07973e+07	5.14082e+07
M432T230	Gentamicinc1A	432.28	229.7	449.285	4.27	C19H39N5O7	[M-H2O+H]+			C00908	Biosynthesis of other secondary metabolites; Global and overview maps	26098-04-4		KaitaiDB	MSI_level1	pos	4.28767e+06	1.35504e+06	4.12077e+06	3.58334e+06	1.04484e+07	2.26186e+06	2.70996e+06	1.23503e+07	5.96091e+06	2.17582e+07	2.7426e+07	9.91709e+06	2.53108e+06	6.74201e+06	1.2135e+07	1.63271e+06	2.09718e+07	6.25549e+08
M448T354_2	7alpha-Hydroxy-3-oxo-4-cholestenoate	448.34	354	430.308	4.279	C27H42O4	[M+NH4]+	Steroids and steroid derivatives	Bile acids, alcohols and derivatives	C17337	Lipid metabolism	115538-85-7	HMDB0012458	KaitaiDB	MSI_level1	pos	4.32108e+08	6.45022e+08	4.36007e+08	3.58689e+08	8.44768e+08	6.15799e+08	3.73842e+08	7.08035e+08	8.46044e+08	6.16163e+08	5.06688e+08	5.13767e+08	6.4709e+08	8.56839e+08	5.60194e+08	4.99486e+08	7.86166e+08	8.53039e+08
M399T349	(25S)-3-oxocholest-4-en-26-al	399.327	349.1	398.318	4.408	C27H42O2	[M+H]+			C21304				KaitaiDB	MSI_level1	pos	6.60928e+06	8.82185e+06	8.24507e+06	8.28287e+06	4.22403e+06	4.22627e+06	4.04411e+06	3.80928e+06	4.55209e+06	4.18513e+06	3.38515e+06	2.13249e+06	3.87182e+06	3.48684e+06	4.74184e+06	4.3232e+06	5.69171e+06	6.56825e+06
M705T239_13	Trypanothione disulfide	705.296	238.7	721.289	4.463	C27H47N9O10S2	[M-OH+H]+	Carboxylic acids and derivatives	Amino acids, peptides, and analogues	C03170	Metabolism of other amino acids; Global and overview maps	96304-42-6	HMDB0060521	KaitaiDB	MSI_level1	pos	5.63382e+07	5.78171e+07	6.15644e+07	1.33518e+08	9.93637e+07	2.95211e+07	2.53112e+07	7.20361e+06	4.06289e+07	5.38309e+07	3.07322e+07	1.20881e+07	1.02425e+08	5.55538e+07	1.15613e+08	1.43387e+08	6.72107e+07	6.03629e+07
M235T45_2	5'-Deoxyadenosine	235.105	44.8	251.102	4.556	C10H13N5O3	[M-OH+H]+	5'-deoxyribonucleosides		C05198		79321-11-2	HMDB0001983	KaitaiDB	MSI_level1	pos	1.93274e+07	1.46139e+07	1.88525e+07	1.44298e+07	2.5087e+07	1.85679e+07	2.86362e+07	2.835e+07	2.89057e+07	4.48702e+07	3.15399e+07	4.39504e+07	9.81551e+06	1.29182e+07	1.91586e+07	1.46557e+07	2.21384e+07	2.52481e+07
M450T342	Deoxycholic acid glycine conjugate	450.319	341.8	449.314	4.626	C26H43NO5	[M+H]+	Steroids and steroid derivatives	Bile acids, alcohols and derivatives	C05464		360-65-6	HMDB0000631	KaitaiDB	MSI_level1	pos	1.59098e+07	2.07551e+07	7.11069e+06	4.47197e+06	3.42262e+06	4.37014e+06	6.41318e+06	1.49402e+07	6.10022e+06	3.28195e+06	3.27933e+06	6.806e+06	1.87889e+07	1.62183e+07	1.76458e+07	2.16132e+07	2.48509e+07	1.99221e+07
M247T396	N-Acetyltryptophan	247.168	396.3	246.1	4.643	C13H14N2O3	[M+H]+			C03137		1218-34-4	HMDB0013713	KaitaiDB	MSI_level1	pos	2.20787e+07	3.2592e+06	3.54694e+07	1.2705e+07	1.60402e+07	1.9217e+07	4.08641e+07	7.45872e+06	1.19258e+07	5.17983e+07	1.37418e+07	8.05552e+07	4.91161e+07	4.81147e+06	1.15087e+07	9.28537e+07	1.32586e+07	1.38534e+07
M547T331_1	ANTIBIOTIC A-31438	547.35	331.1	546.34	4.647	C28H50O10	[M+H]+			C06630	Global and overview maps; Metabolism of terpenoids and polyketides	34698-88-9		KaitaiDB	MSI_level1	pos	1.15577e+06	2.02038e+07	1.5316e+07	2.07674e+07	1.71349e+07	6.28405e+07	3.1562e+06	1.06097e+08	1.11768e+08	5.91787e+07	5.54349e+07	5.4756e+07	1.04527e+08	8.07119e+07	8.1545e+07	2.84511e+07	6.30441e+07	6.21793e+07
M516T296_2	Tauro-alpha-muricholic acid	516.297	295.8	515.292	4.715	C26H45NO7S	[M+H]+	Steroids and steroid derivatives	Bile acids, alcohols and derivatives				HMDB0258742	KaitaiDB	MSI_level1	pos	9.75424e+06	7.37204e+06	5.33296e+06	1.24769e+07	8.93807e+06	3.98505e+07	1.44979e+07	2.07475e+07	2.65922e+07	3.88627e+07	2.69068e+07	3.66059e+07	1.88984e+07	2.12464e+07	3.42995e+07	1.67384e+07	3.383e+07	5.64216e+07
M570T392_2	6,8a-Seco-6,8a-deoxy-5-oxoavermectin 2a aglycone	570.358	392.3	586.351	4.758	C34H50O8	[M-OH+H]+			C11969	Metabolism of terpenoids and polyketides			KaitaiDB	MSI_level1	pos	3.05179e+07	2.75812e+07	3.86468e+07	2.32603e+07	4.09103e+07	8.37489e+06	1.32255e+07	3.04931e+07	3.86314e+07	3.79524e+07	3.08137e+07	6.04533e+07	1.20341e+07	8.98466e+06	2.61769e+07	1.49105e+07	1.28686e+07	1.77072e+07
M265T45_1	3-(6-methylthio)hexylmalate	265.112	45.5	264.103	4.845	C11H20O5S	[M+H]+			C17227	Biosynthesis of other secondary metabolites; Global and overview maps			KaitaiDB	MSI_level1	pos	7.66365e+07	6.89255e+07	1.0392e+08	6.32703e+07	1.11093e+08	8.28511e+07	1.24842e+08	6.8488e+07	1.48381e+08	8.66293e+07	1.44744e+08	8.14095e+07	9.28954e+07	5.90432e+07	9.19561e+07	9.14859e+07	9.81477e+07	1.7739e+08
M142T449	2-Methylene-4-oxopentanedioic acid	141.958	449.4	158.022	4.937	C6H6O5	[M-NH3+H]+	Keto acids and derivatives	Gamma-keto acids and derivatives	C06035	Carbohydrate metabolism; Xenobiotics biodegradation and metabolism; Global and overview maps		HMDB0037759	KaitaiDB	MSI_level1	pos	6.5413e+07	1.11367e+07	3.01649e+07	1.73166e+08	1.64778e+08	1.22445e+07	4.82797e+07	6.63187e+06	3.56306e+07	1.93542e+07	1.46201e+07	5.43819e+06	551900	327157	153619	219614	219801	31673.4
M320T377	Eicosapentaenoic acid	320.257	376.7	302.225	4.975	C20H30O2	[M+NH4]+	Fatty Acyls	Fatty acids and conjugates	C06428	Lipid metabolism	25377-48-4	HMDB0001999	KaitaiDB	MSI_level1	pos	1.20709e+07	4.14774e+07	3.04881e+07	6.7046e+07	506766	369419	4.01538e+07	3.57733e+07	5.97843e+07	4.36328e+07	1.03487e+06	869726	6.47845e+07	2.47231e+07	4.79297e+07	5.74097e+07	711294	1.51056e+06
M296T50	5-Aminoimidazole ribonucleotide	296.066	50.5	295.057	5.03	C8H14N3O7P	[M+H]+	Organooxygen compounds	Carbohydrates and carbohydrate conjugates	C03373	Metabolism of cofactors and vitamins; Global and overview maps; Nucleotide metabolism	25635-88-5	HMDB0001235	KaitaiDB	MSI_level1	pos	2.24557e+07	5.30449e+07	3.59895e+07	1.00497e+08	5.30869e+07	8.46387e+07	3.12546e+07	4.68249e+08	3.01474e+08	1.5604e+08	7.03393e+07	1.62947e+08	1.75904e+08	8.81748e+07	3.71175e+08	9.86487e+07	1.28474e+07	8.62367e+07
M400T363_1	Palmitoylcarnitine	400.34	362.6	399.335	5.039	C23H45NO4	[M+H]+					2364-67-2	HMDB0000222	KaitaiDB	MSI_level1	pos	5.32706e+08	5.57968e+08	6.03475e+08	2.73348e+08	2.32453e+08	3.07138e+08	4.53329e+08	5.17698e+08	4.80542e+08	5.96496e+08	2.82181e+08	2.76552e+08	5.78827e+08	4.17867e+08	3.65778e+08	1.30501e+08	5.99402e+08	1.40734e+08
M439T210	Riboflavin cyclic-4',5'-phosphate	439.099	210	438.094	5.062	C17H19N4O8P	[M+H]+	Pteridines and derivatives	Alloxazines and isoalloxazines	C16071			HMDB0059614	KaitaiDB	MSI_level1	pos	1.578e+07	8.98483e+06	1.87651e+07	5.53518e+06	2.29123e+07	3.61456e+07	2.43585e+07	4.01359e+07	4.15828e+07	2.20829e+07	3.4969e+07	4.51787e+07	3.48514e+07	3.27248e+07	2.28565e+07	5.03047e+07	4.37099e+07	4.4901e+07
M339T280	beta-Stylopine methiodide	339.145	279.9	338.139	5.315	C20H20NO4+	[M+H]+			C06163	Biosynthesis of other secondary metabolites; Global and overview maps	90457-61-7		KaitaiDB	MSI_level1	pos	1.12194e+06	484729	1.66662e+06	1.50272e+06	3.27088e+06	3.84433e+06	3.69782e+06	7.27455e+06	5.50588e+06	3.30836e+06	4.2033e+06	5.01964e+06	1.55125e+06	7.65223e+06	7.13719e+06	6.34366e+06	5.96335e+06	7.84985e+06
M123T45_2	3-Hexen-1-ol	123.079	45	100.089	5.436	C6H12O	[M+Na]+	Fatty Acyls	Fatty alcohols	C08492	Lipid metabolism; Global and overview maps	928-96-1	HMDB0030003	KaitaiDB	MSI_level1	pos	3.54507e+07	3.11147e+07	3.72711e+07	2.88381e+07	3.52375e+07	3.5131e+07	8.52015e+07	5.64332e+07	5.83791e+07	6.43949e+07	7.81471e+07	6.31737e+07	3.06712e+07	3.2349e+07	2.30863e+07	3.20282e+07	3.31836e+07	2.51986e+07
M295T222_1	3,5-Dibromo-4-hydroxybenzoate	294.862	222.4	293.853	5.454	C7H4Br2O3	[M+H]+			C03925	Xenobiotics biodegradation and metabolism; Global and overview maps	3337-62-0		KaitaiDB	MSI_level1	pos	1.88376e+08	2.06732e+07	7.73009e+07	4.25854e+07	2.9497e+07	2.50739e+08	6.01391e+07	3.68051e+07	3.7555e+07	4.1203e+07	9.23104e+07	1.75148e+07	7.50636e+07	4.40166e+07	1.81084e+07	2.41075e+08	5.18155e+07	7.02658e+07
M481T373	Brassinolide	481.355	372.6	480.345	5.511	C28H48O6	[M+H]+			C11049		72962-43-7	HMDB0034081	KaitaiDB	MSI_level1	pos	169828	9.75995e+07	7.97539e+07	1.29124e+08	1.19365e+08	6.88463e+07	9.82147e+07	1.35928e+08	1.50132e+08	1.01025e+08	1.82056e+08	5.62035e+07	1.83894e+08	1.97417e+08	1.39375e+08	6.74021e+07	9.8394e+07	2.37983e+07
M466T306_2	Glycocholic acid	466.314	305.7	465.309	5.572	C26H43NO6	[M+H]+	Steroids and steroid derivatives	Bile acids, alcohols and derivatives	C01921	Lipid metabolism; Global and overview maps; Digestive system	475-31-0	HMDB0000138	KaitaiDB	MSI_level1	pos	3.99052e+07	5.76439e+07	3.32742e+07	2.1611e+07	2.87194e+07	1.26169e+07	4.91223e+07	1.77792e+08	1.07159e+08	1.05168e+08	7.92262e+07	1.2272e+08	2.31944e+08	1.5044e+08	2.28478e+08	1.65775e+08	1.41898e+08	2.70571e+08
M337T360	(5Z,9E,14Z)-(8xi,11R,12S)-11,12-epoxy-8-hydroxyicosa-5,9,14-trienoic Acid	337.235	360.2	336.23	5.704	C20H32O4	[M+H]+	Fatty Acyls	Eicosanoids	C04849			HMDB0062619	KaitaiDB	MSI_level1	pos	4.74097e+07	9.46385e+07	1.70624e+08	8.30877e+07	9.39523e+06	2.21099e+06	4.41458e+07	7.21195e+07	3.78005e+07	1.34672e+08	1.51887e+07	2.78217e+07	3.19647e+07	1.27078e+07	2.56727e+07	2.96413e+07	2.13823e+07	1.11967e+07
M145T136	2-Dehydro-3-deoxy-D-fuconate	145.049	136.3	162.053	5.739	C6H10O5	[M-H2O+H]+			C06159				KaitaiDB	MSI_level1	pos	4.65818e+07	9.68417e+06	6.57142e+06	1.01299e+07	1.261e+07	1.25244e+07	1.91298e+08	2.03669e+07	1.08545e+08	5.07811e+08	2.03159e+07	1.34457e+08	1.25607e+08	8.24082e+06	2.07152e+07	8.12116e+07	1.49686e+08	1.1456e+08
M279T317	Anserine	279.178	317	240.122	5.761	C10H16N4O3	[M+K]+	Peptidomimetics	Hybrid peptides	C01262	Amino acid metabolism; Metabolism of other amino acids; Global and overview maps	584-85-0	HMDB0000194	KaitaiDB	MSI_level1	pos	2.88644e+06	4.85349e+06	5.01455e+06	8.85076e+06	5.43083e+06	2.69362e+06	2.50801e+06	3.99604e+06	3.31247e+06	5.39262e+06	4.05262e+06	2.99401e+06	5.09056e+06	5.85214e+06	1.61665e+06	2.41988e+06	1.00878e+07	7.93008e+06
M603T374	magnesium;3-[(21S,22S)-26-ethyl-16-(1-hydroxyethyl)-12,17,21-trimethyl-4-oxo-11-propyl-23,25-diaza-7,24-diazanidahexacyclo[18.2.1.15,8.110,13.115,18.02,6]hexacosa-1,5,8(26),9,11,13(25),14,16,18,20(23)-decaen-22-yl]propanoic acid	603.285	373.5	602.274	5.939	C35H38MgN4O4	[M+H]+			C21433	Metabolism of cofactors and vitamins			KaitaiDB	MSI_level1	pos	9.45814e+07	1.3258e+08	1.59633e+08	2.84159e+07	1.07079e+08	1.86383e+08	1.11928e+08	1.75522e+08	1.32349e+08	1.576e+08	1.61675e+08	1.71701e+08	8.27862e+07	3.56291e+07	3.3963e+07	4.11312e+07	3.67745e+07	6.85138e+07
M312T62	Dhurrin	312.111	61.6	311.101	6.194	C14H17NO7	[M+H]+	Organooxygen compounds	Carbohydrates and carbohydrate conjugates	C01855		21401-21-8	HMDB0030704	KaitaiDB	MSI_level1	pos	3.44375e+08	2.70555e+08	2.72118e+08	2.68074e+08	2.71705e+08	3.19751e+08	1.48674e+09	1.30859e+09	1.62761e+09	1.27282e+09	1.59017e+09	1.40038e+09	3.76607e+08	5.43664e+08	4.79773e+08	6.13178e+08	3.85895e+08	4.37852e+08
M463T442_1	(E)-1-(glutathion-S-yl)-N-hydroxy-2-(1H-indol-3-yl)ethan-1-imine	463.125	442.3	479.147	6.239	C20H25N5O7S	[M-NH3+H]+			C21620				KaitaiDB	MSI_level1	pos	8.88107e+07	1.08319e+07	3.11612e+07	1.19862e+08	1.14254e+08	1.77395e+07	9.75432e+06	2.89169e+07	1.07685e+08	6.3806e+07	1.2871e+08	6.65848e+07	1.08602e+08	1.05683e+08	2.9107e+07	1.03441e+08	1.01507e+07	9.44397e+07
M142T100	2-Maleylacetate	141.957	100.3	158.022	6.334	C6H6O5	[M-NH3+H]+	Keto acids and derivatives	Medium-chain keto acids and derivatives	C02222	Xenobiotics biodegradation and metabolism; Global and overview maps	24740-88-3	HMDB0060348	KaitaiDB	MSI_level1	pos	2.96152e+08	1.21724e+09	4.50216e+07	5.06916e+08	2.67282e+08	3.8942e+09	2.20544e+08	2.46769e+09	2.10639e+09	1.36472e+09	8.83902e+07	3.28816e+08	5.91813e+07	1.3517e+08	1.30151e+08	5.58956e+07	6.06651e+07	5.95968e+07
M139T332	2-Chlorobenzoic acid	138.995	331.8	155.998	6.35	C7H5ClO2	[M-H2O+H]+	Benzene and substituted derivatives	Benzoic acids and derivatives	C02357	Xenobiotics biodegradation and metabolism; Global and overview maps	26264-09-5	HMDB0245065	KaitaiDB	MSI_level1	pos	9.69919e+07	1.7913e+08	1.92407e+08	1.02168e+08	1.67865e+08	3.28597e+07	4.97462e+07	3.97665e+07	2.57446e+07	4.08155e+06	3.5413e+06	2.3083e+06	1.73411e+06	1.26428e+06	628133	902733	1.07321e+06	528424
M544T401_1	Dihydrocucurbitacin B	544.319	400.8	560.335	6.378	C32H48O8	[M-NH3+H]+			C20787		13201-14-4		KaitaiDB	MSI_level1	pos	3.36765e+08	3.11398e+08	1.01425e+08	9.9744e+08	2.52626e+08	2.07817e+08	1.05359e+08	8.91565e+08	1.12834e+08	8.32351e+08	2.65347e+08	1.24603e+08	8.37614e+07	1.04066e+08	1.32488e+08	1.22443e+09	1.2939e+08	5.4709e+08
M123T61	Niacinamide	123.055	61.1	122.048	6.396	C6H6N2O	[M+H]+	Pyridines and derivatives	Pyridinecarboxylic acids and derivatives	C00153	Metabolism of cofactors and vitamins; Global and overview maps; Aging; Digestive system	98-92-0	HMDB0001406	KaitaiDB	MSI_level1	pos	5.44621e+09	4.82488e+09	4.58769e+09	4.50055e+09	5.28717e+09	4.98206e+09	5.30208e+09	5.39103e+09	5.70267e+09	5.40521e+09	4.42068e+09	5.58891e+09	4.10662e+09	4.98561e+09	5.77578e+09	5.46711e+09	5.86417e+09	5.65483e+09
M361T371	cannabigerolate	361.235	371.4	360.23	6.432	C22H32O4	[M+H]+			C20406	Biosynthesis of other secondary metabolites; Global and overview maps	25555-57-1		KaitaiDB	MSI_level1	pos	1.68258e+07	1.64453e+07	1.76792e+07	1.55043e+07	6.46085e+07	8.8439e+06	7.74518e+06	2.66463e+07	1.99127e+07	2.13256e+07	4.73474e+07	3.17009e+07	2.83458e+07	1.65096e+07	1.81938e+07	2.61948e+07	1.47484e+08	3.73913e+07
M294T62	6,7,12,13-Tetrahydro-5H-indolo[2,3-a]pyrrolo[3,4-c]carbazol-5-one	294.101	61.7	311.106	7.032	C20H13N3O	[M-H2O+H]+	Indoles and derivatives	Carbazoles	C21126	Biosynthesis of other secondary metabolites; Global and overview maps	85753-43-1	HMDB0260295	KaitaiDB	MSI_level1	pos	6.85689e+07	5.61268e+07	5.09658e+07	5.34197e+07	5.19837e+07	6.31044e+07	3.18523e+08	2.73927e+08	3.92618e+08	3.01436e+08	3.21417e+08	2.97091e+08	7.76236e+07	1.07076e+08	9.6945e+07	1.15796e+08	7.77233e+07	8.62169e+07
M487T45_1	Biotin amide	487.212	45.1	243.104	7.103	C10H17N3O2S	[2M+H]+	Biotin and derivatives		C01893		6929-42-6	HMDB0001458	KaitaiDB	MSI_level1	pos	1.76839e+07	3.61951e+07	4.9443e+07	3.6914e+07	4.48398e+07	3.71128e+07	4.29755e+07	3.43222e+07	3.36506e+07	4.95847e+07	3.19074e+07	5.17364e+07	9.80009e+06	2.25719e+07	2.0289e+07	1.87772e+07	2.59149e+07	2.52217e+07
M353T326	20-Hydroxy-leukotriene B4	353.23	325.7	352.225	7.187	C20H32O5	[M+H]+	Fatty Acyls	Eicosanoids	C04853	Lipid metabolism	79516-82-8	HMDB0001509	KaitaiDB	MSI_level1	pos	2.02236e+08	1.81426e+08	3.34216e+08	4.4713e+08	1.64347e+06	1.89916e+06	2.26327e+08	2.47076e+08	1.41288e+08	4.73553e+08	1.14345e+07	1.05983e+07	1.28102e+08	1.03806e+08	2.32077e+08	9.32987e+07	2.13942e+07	2.3409e+07
M120T54	L-Homoserine	120.066	53.6	119.058	7.356	C4H9NO3	[M+H]+	Carboxylic acids and derivatives	Amino acids, peptides, and analogues	C00263	Energy metabolism; Amino acid metabolism; Global and overview maps	1927-25-9	HMDB0000719	KaitaiDB	MSI_level1	pos	7.37921e+08	6.24979e+08	6.46605e+08	5.7718e+08	5.64016e+08	7.03844e+08	5.03657e+08	3.91801e+08	3.61312e+08	4.09644e+08	4.98849e+08	5.30159e+08	4.23984e+08	3.97382e+08	3.201e+08	4.39556e+08	5.68777e+08	4.19926e+08
M145T340	(R)-3,3-dimethylmalic acid	145.051	339.9	162.053	7.36	C6H10O5	[M-H2O+H]+			C01088	Metabolism of cofactors and vitamins			KaitaiDB	MSI_level1	pos	1.10206e+07	1.05019e+07	1.10412e+07	1.12908e+07	1.31832e+07	1.37049e+07	2.12296e+07	7.82706e+07	6.27565e+07	1.33412e+08	1.09575e+08	1.12437e+08	7.32937e+07	1.00573e+08	1.05445e+08	1.08444e+08	1.65063e+08	8.70532e+07
M241T51	2-Keto-3-deoxy-6-phosphogluconic acid	241.009	50.5	258.014	7.386	C6H11O9P	[M-H2O+H]+	Keto acids and derivatives	Medium-chain keto acids and derivatives	C01286	Carbohydrate metabolism; Global and overview maps	32120-43-7	HMDB0001376	KaitaiDB	MSI_level1	pos	1.55687e+07	9.69286e+06	1.42078e+07	1.23578e+07	6.17504e+06	7.98977e+06	5.437e+06	8.27068e+06	6.98772e+06	9.69781e+06	6.97356e+06	5.58577e+06	7.10642e+06	3.46844e+06	2.49899e+06	3.13026e+06	1.59567e+07	2.28877e+06
M788T410	Dihydromenaquinone-9	787.633	410.2	786.631	7.394	C56H82O2	[M+H]+			C21527				KaitaiDB	MSI_level1	pos	1.68552e+07	7.01168e+06	4.97996e+06	1.30573e+07	4.19713e+06	4.80221e+06	5.68054e+06	1.2947e+06	6.38743e+06	1.12541e+07	1.21724e+07	1.05318e+07	9.8378e+06	4.8279e+06	1.57867e+07	9.90122e+06	9.65146e+06	9.26063e+06
M127T195	4-hydroxy-5-methyl-2-methylene-3(2H)-furanone	127.038	195.1	126.032	7.628	C6H6O3	[M+H]+			C20718		948557-12-8		KaitaiDB	MSI_level1	pos	3.21375e+07	2.78451e+07	5.39355e+07	3.00237e+07	3.11733e+07	3.19449e+07	3.44428e+07	7.68908e+06	2.7687e+08	2.98071e+08	2.0611e+08	4.10373e+08	8.13427e+06	1.50296e+07	3.67282e+07	1.74842e+08	4.14728e+08	1.86305e+08
M151T44	(±)-Furaneol	151.035	43.6	128.047	7.697	C6H8O3	[M+Na]+	Dihydrofurans	Furanones	C20717		192466-95-8	HMDB0040594	KaitaiDB	MSI_level1	pos	3.01181e+08	3.86342e+08	3.54974e+08	3.75546e+08	3.29908e+08	3.01929e+08	5.1807e+08	5.93555e+08	6.42966e+08	4.52814e+08	3.79514e+08	4.89918e+08	4.42943e+08	4.68514e+08	5.29707e+08	6.60387e+08	3.65351e+08	4.50526e+08
M136T57	Mesoxalic acid	136.023	56.7	117.99	7.716	C3H2O5	[M+NH4]+	Carboxylic acids and derivatives	Dicarboxylic acids and derivatives	C00830		473-90-5	HMDB0031522	KaitaiDB	MSI_level1	pos	2.27213e+06	1.76023e+06	1.13775e+06	2.61448e+06	3.92776e+06	6.67895e+06	5.85334e+06	9.793e+06	9.90422e+06	5.67526e+06	8.62046e+06	1.11871e+07	4.34312e+06	7.4168e+06	3.11984e+06	7.75379e+06	8.59962e+06	8.06545e+06
M145T192	Methylitaconate	145.048	192.2	144.042	7.813	C6H8O4	[M+H]+			C02295	Metabolism of cofactors and vitamins; Global and overview maps	27697-13-8		KaitaiDB	MSI_level1	pos	6.88267e+07	6.42631e+07	6.61237e+07	6.8522e+07	7.63526e+07	7.68623e+07	9.86856e+07	2.37928e+08	2.58329e+08	4.70672e+08	5.61769e+08	6.13621e+08	5.21079e+08	5.37589e+08	3.9609e+08	2.08553e+08	5.35229e+08	2.38776e+08
M295T346	4-(3-Methylbut-2-enyl)-L-tryptophan	295.227	345.6	272.152	7.95	C16H20N2O2	[M+Na]+			C04290	Biosynthesis of other secondary metabolites; Global and overview maps	29702-35-0		KaitaiDB	MSI_level1	pos	1.53903e+08	2.60153e+08	2.87387e+08	1.76919e+08	4.03509e+07	3.27645e+07	6.93946e+07	8.78991e+07	7.56688e+07	1.5428e+08	7.66318e+06	4.92553e+06	2.93246e+07	4.11719e+07	3.29973e+06	6.65021e+07	3.5989e+06	3.08644e+06
M401T363	7a,12a-Dihydroxy-5a-cholestan-3-one	401.345	362.6	418.345	8.003	C27H46O3	[M-H2O+H]+	Steroids and steroid derivatives	Cholestane steroids	C05453	Lipid metabolism; Global and overview maps	547-97-7	HMDB0006886	KaitaiDB	MSI_level1	pos	1.22372e+08	1.28832e+08	1.7569e+08	1.70574e+08	1.48273e+08	9.30971e+07	1.16403e+08	1.25891e+08	1.26404e+08	1.56231e+08	7.8672e+07	8.49391e+07	1.57464e+08	1.0807e+08	1.09873e+08	1.07937e+08	1.76513e+08	1.25048e+08
M242T44	3,5-Dichloro-2-methylmuconolactone	242	43.5	223.964	8.103	C7H6Cl2O4	[M+NH4]+			C18308	Xenobiotics biodegradation and metabolism; Global and overview maps			KaitaiDB	MSI_level1	pos	1.49899e+07	2.45353e+07	2.07706e+07	2.40212e+07	1.85721e+07	1.52941e+07	3.22703e+07	5.40093e+07	5.5433e+07	2.99793e+07	2.11859e+07	3.55982e+07	3.57853e+07	3.97417e+07	4.94091e+07	7.17552e+07	2.14521e+07	3.49829e+07
M127T44	5-Aminoimidazole-4-carboxamide	127.04	43.8	126.054	8.115	C4H6N4O	[M+H]+	Azoles	Imidazoles	C04051	Global and overview maps; Nucleotide metabolism	21299-72-9	HMDB0003192	KaitaiDB	MSI_level1	pos	5.16986e+07	4.81098e+07	4.29836e+07	4.19691e+07	5.181e+07	4.86779e+07	6.26913e+07	6.3241e+07	6.98441e+07	6.9522e+07	2.39789e+07	6.81399e+07	5.73822e+07	5.84524e+07	4.56116e+07	5.93724e+07	6.28397e+07	1.24032e+08
M263T377	Methyl jasmonate	263.237	376.8	224.141	8.313	C13H20O3	[M+K]+	Fatty Acyls	Lineolic acids and derivatives	C11512	Lipid metabolism; Global and overview maps	139442-00-5	HMDB0036583	KaitaiDB	MSI_level1	pos	7.90843e+06	1.19935e+07	2.27258e+07	6.56017e+06	1.78643e+06	1.94537e+06	6.74361e+06	1.03254e+07	4.2624e+06	1.26939e+07	1.39828e+06	1.14726e+06	5.59056e+06	6.97497e+06	1.2559e+07	1.54622e+07	7.98258e+06	2.17243e+06
M832T268_18	CoA 5_1	832.161	268.1	849.157	8.317	C26H42N7O17P3S	[M-H2O+H]+			C02451		6712-03-4		KaitaiDB	MSI_level1	pos	3.51326e+07	3.06445e+07	1.05852e+07	2.7202e+07	1.18563e+07	2.29265e+07	1.55523e+07	8.67608e+06	4.94815e+06	1.05539e+07	9.79236e+06	5.68156e+06	2.76149e+07	9.74612e+06	1.76469e+07	1.6301e+07	2.11736e+07	1.44004e+07
M181T227	2-Deoxy-D-gluconate	181.069	227.3	180.063	8.624	C6H12O6	[M+H]+			C02782		3442-69-1		KaitaiDB	MSI_level1	pos	2.11554e+07	3.10203e+07	5.36345e+07	1.4011e+07	3.37679e+07	8.99877e+07	6.52061e+07	2.23204e+07	1.51462e+07	1.51187e+07	5.56216e+06	2.5831e+07	9.11514e+06	1.17122e+07	5.09059e+07	4.90989e+07	8.6103e+06	1.66278e+07
M325T41	Phaseollidin	325.146	41.3	324.136	8.832	C20H20O4	[M+H]+	Isoflavonoids	Furanoisoflavonoids	C05230		37831-70-2	HMDB0033669	KaitaiDB	MSI_level1	pos	1.71245e+07	3.64837e+06	1.19835e+06	1.43687e+06	3.4683e+06	2.7782e+06	1.57087e+06	2.6466e+06	915116	1.5047e+06	1.10666e+06	914575	2.74099e+06	2.00844e+06	1.28659e+06	1.54563e+06	2.92175e+06	793858
M155T127	Diethylphosphate	155.045	126.5	154.039	8.836	C4H11O4P	[M+H]+	Organic phosphoric acids and derivatives	Phosphate esters	C06608	Xenobiotics biodegradation and metabolism	51501-07-6	HMDB0012209	KaitaiDB	MSI_level1	pos	5.28337e+07	4.24862e+07	7.20206e+07	4.26308e+07	4.28229e+07	8.58761e+07	8.57588e+07	9.47175e+07	9.50798e+07	5.6734e+07	1.22016e+08	1.01488e+08	9.30896e+07	1.09474e+08	1.23284e+08	1.07559e+08	1.08818e+08	1.18171e+08
M118T378	Indole	118.085	378.4	117.058	8.9	C8H7N	[M+H]+	Indoles and derivatives	Indoles	C00463	Amino acid metabolism; Biosynthesis of other secondary metabolites; Global and overview maps; Digestive system	82451-55-6	HMDB0000738	KaitaiDB	MSI_level1	pos	7.44932e+07	2.18464e+07	8.13071e+07	3.01713e+07	1.18277e+08	2.9894e+08	3.30627e+07	1.72104e+08	3.48889e+08	6.98e+07	4.02892e+07	3.68829e+07	3.7065e+07	7.94492e+07	1.15151e+08	4.0334e+07	1.50396e+08	4.4216e+07
M118T118	Norvaline	118.085	117.9	117.079	8.9	C5H11NO2	[M+H]+			C01826		6600-40-4		KaitaiDB	MSI_level1	pos	2.46052e+08	7.22178e+07	2.00075e+08	2.15622e+08	8.32899e+07	9.64926e+08	1.67851e+08	9.39293e+08	3.22286e+08	2.64625e+08	3.2916e+08	9.12702e+08	5.17511e+08	1.77963e+08	2.45117e+09	3.26152e+08	3.29081e+08	3.00596e+08
M336T224	Lochnericine	336.226	224.2	352.179	8.918	C21H24N2O3	[M-OH+H]+			C11676	Biosynthesis of other secondary metabolites; Global and overview maps	72058-36-7		KaitaiDB	MSI_level1	pos	5.67622e+06	3.76285e+06	5.14302e+06	3.50286e+06	3.44777e+06	5.82319e+06	5.41012e+06	7.04687e+06	6.68083e+06	5.12545e+06	5.05691e+06	8.78314e+06	1.01931e+07	7.7849e+06	8.07888e+06	6.08841e+06	5.48348e+06	1.00268e+07
M123T386	2,4-Toluenediamine	123.056	385.8	122.084	9.045	C7H10N2	[M+H]+	Benzene and substituted derivatives	Toluenes	C14401	Xenobiotics biodegradation and metabolism; Global and overview maps	91696-44-5	HMDB0041799	KaitaiDB	MSI_level1	pos	7.48632e+07	7.32303e+07	7.77013e+07	1.55625e+07	5.46593e+06	5.913e+07	1.72099e+07	2.01714e+07	6.01967e+07	6.46006e+07	9.63889e+07	1.22222e+08	5.7072e+07	1.08063e+08	1.70809e+08	2.44577e+07	7.30394e+07	2.79472e+07
M123T369	2,4,5-Trihydroxytoluene	123.056	369.4	140.047	9.051	C7H8O3	[M-H2O+H]+			C18317	Xenobiotics biodegradation and metabolism; Global and overview maps	1124-09-0		KaitaiDB	MSI_level1	pos	4.94558e+07	3.77512e+07	7.60245e+06	3.97333e+07	1.11055e+08	6.6428e+07	5.40582e+07	6.92169e+07	6.53387e+07	7.57569e+07	1.77611e+08	3.99621e+07	3.80734e+07	1.17009e+08	1.29424e+08	1.72612e+08	8.5147e+07	1.19606e+08
M233T253	sn-glycero-3-Phosphoethanolamine	233.092	252.7	215.056	9.452	C5H14NO6P	[M+NH4]+	Glycerophospholipids	Glycerophosphoethanolamines	C01233	Lipid metabolism	33049-08-0	HMDB0000114	KaitaiDB	MSI_level1	pos	8.0445e+07	1.05354e+08	9.02673e+07	5.84447e+07	8.98327e+07	1.75184e+08	3.17461e+08	2.41385e+08	3.60029e+07	4.44014e+07	4.13909e+07	1.32504e+08	5.7157e+07	8.93148e+07	3.52949e+08	1.42254e+08	2.74118e+07	1.59484e+08
M413T227	Pyranopterin	413.042	226.9	395.012	9.531	C10H14N5O6PS2	[M+NH4]+			C05924	Metabolism of cofactors and vitamins; Global and overview maps; Folding, sorting and degradation	220399-50-8		KaitaiDB	MSI_level1	pos	5.48987e+06	1.3731e+07	2.84019e+07	1.9363e+06	8.45338e+06	7.14192e+07	2.74044e+07	2.62285e+06	1.33046e+06	224222	2.40061e+06	1.55521e+06	50417.2	34276	3.68522e+06	5.35205e+06	8327.25	64801.8
M185T52	5-Hydroxyisourate	185.032	52	184.023	9.562	C5H4N4O4	[M+H]+	Imidazopyrimidines	Purines and purine derivatives	C11821	Global and overview maps; Nucleotide metabolism	6960-30-1	HMDB0030097	KaitaiDB	MSI_level1	pos	1.13405e+08	9.60856e+07	7.01491e+07	9.33421e+07	5.6419e+07	6.16238e+07	7.04971e+07	8.15005e+07	6.49372e+07	7.01978e+07	5.88523e+07	8.93904e+07	8.48004e+07	8.19779e+07	7.72763e+07	7.65147e+07	9.80274e+07	7.87808e+07
M329T428_1	reticulinylium	329.159	428.2	328.155	9.575	C19H22NO4+	[M+H]+			C06167	Biosynthesis of other secondary metabolites; Global and overview maps	16202-17-8		KaitaiDB	MSI_level1	pos	1.51649e+08	1.20228e+08	1.23019e+08	1.3042e+08	1.18032e+08	1.13198e+08	1.34768e+08	1.25823e+08	1.34815e+08	6.97051e+07	1.50631e+08	1.22113e+08	1.26354e+08	1.2728e+08	1.17617e+08	1.33461e+08	1.36961e+08	1.17627e+08
M389T222	Tamoxifen	389.255	221.6	371.225	9.577	C26H29NO	[M+NH4]+	Stilbenes		C07108	Xenobiotics biodegradation and metabolism	10540-29-1	HMDB0014813	KaitaiDB	MSI_level1	pos	5.17873e+07	3.18709e+07	2.23157e+07	6.79609e+06	5.7601e+06	4.48391e+07	2.04079e+07	5.76069e+06	4.46007e+06	4.81106e+06	2.76934e+07	3.75039e+06	1.74058e+07	6.07049e+06	1.81665e+06	5.39325e+07	8.99864e+06	1.01419e+08
M141T33_1	Phosphonoacetate	140.995	33.1	139.987	9.664	C2H5O5P	[M+H]+	Organic phosphonic acids and derivatives	Organic phosphonic acids	C05682	Metabolism of other amino acids; Global and overview maps	36983-81-0	HMDB0004110	KaitaiDB	MSI_level1	pos	1.02234e+07	9.68933e+06	1.40128e+07	9.11453e+06	1.78948e+07	1.1144e+07	1.47598e+07	8.21396e+06	6.87853e+06	4.56881e+06	1.26799e+06	3.75446e+06	2.36485e+06	3.35235e+06	3.28908e+06	887858	921237	3.67551e+06
M118T53	(R)-2,3-Dihydroxy-isovalerate	118.061	52.8	134.058	9.676	C5H10O4	[M-OH+H]+	Fatty Acyls	Fatty acids and conjugates	C04039		1756-18-9	HMDB0012141	KaitaiDB	MSI_level1	pos	1.19152e+09	8.24789e+08	9.12051e+08	5.46687e+08	9.70945e+08	1.11122e+09	4.11664e+08	2.68406e+08	1.65738e+08	5.33374e+08	5.6678e+08	7.35523e+08	2.47298e+08	2.28479e+08	1.8582e+08	2.79126e+08	8.72982e+08	3.73715e+08
M114T53	2-Amino-4-oxopentanoate	114.067	52.9	131.058	9.777	C5H9NO3	[M-H2O+H]+			C03341	Global and overview maps	772325-69-6		KaitaiDB	MSI_level1	pos	8.47403e+08	6.19898e+08	7.98685e+08	9.79968e+08	1.40192e+09	8.28285e+08	9.51621e+08	7.70634e+08	6.12997e+08	6.57224e+08	7.81671e+08	7.46817e+08	1.22381e+09	9.26925e+08	7.23823e+08	1.28329e+09	1.10811e+09	9.85935e+08
M160T124	5-Acetamidovalerate	160.095	124.2	159.09	10.089	C7H13NO3	[M+H]+	Fatty Acyls	Fatty acids and conjugates	C03087	Amino acid metabolism; Global and overview maps	1072-10-2	HMDB0012175	KaitaiDB	MSI_level1	pos	8.10714e+06	1.77554e+07	9.89114e+06	6.52351e+06	5.82318e+06	3.61963e+06	8.19405e+06	1.77841e+07	7.09609e+06	1.79583e+07	7.46767e+06	1.11566e+07	2.2394e+07	2.01296e+07	2.02636e+07	7.54214e+06	2.45021e+07	2.02835e+07
M150T139	4-hydroxymandelonitrile	150.057	138.8	149.048	10.15	C8H7NO2	[M+H]+			C00650		13093-65-7		KaitaiDB	MSI_level1	pos	6.31223e+06	7.37919e+06	3.8745e+06	4.57675e+07	4.70126e+07	7.86632e+07	1.91283e+07	3.90624e+07	3.46505e+07	1.83154e+07	1.05823e+07	4.04633e+07	7.92584e+06	3.49743e+07	7.71117e+06	7.54513e+07	4.25942e+07	4.31453e+07
M355T334_1	Trioxilin A3	355.252	334.2	354.241	10.168	C20H34O5	[M+H]+			C04843		68860-46-8	HMDB0001977	KaitaiDB	MSI_level1	pos	3.26803e+07	9.73072e+06	1.00607e+07	4.82288e+06	2.86109e+07	1.8228e+07	1.43077e+08	3.4122e+06	1.76268e+08	5.90581e+06	1.96199e+07	1.0802e+08	3.93887e+06	7.91438e+06	1.82994e+08	2.3464e+07	1.74344e+07	5.13034e+08
M116T132	Cyclohexanone	116.072	132.3	98.0732	10.313	C6H10O	[M+NH4]+	Organooxygen compounds	Carbonyl compounds	C00414	Xenobiotics biodegradation and metabolism; Global and overview maps	9003-41-2	HMDB0003315	KaitaiDB	MSI_level1	pos	1.02338e+09	1.98435e+08	8.82033e+08	1.30919e+08	2.55054e+07	8.36481e+08	8.97437e+07	9.16122e+07	8.77122e+08	3.61904e+08	6.62176e+07	2.0676e+09	1.63995e+08	1.07157e+09	2.88811e+08	1.90971e+08	9.87037e+07	7.13572e+07
M114T241	5-Amino-2-oxopentanoic acid	114.065	241.2	131.058	10.387	C5H9NO3	[M-H2O+H]+	Keto acids and derivatives	Short-chain keto acids and derivatives	C01110	Amino acid metabolism; Global and overview maps	2000-59-1	HMDB0006272	KaitaiDB	MSI_level1	pos	8.45387e+08	1.95217e+08	4.45203e+08	8.21414e+08	2.17384e+08	4.29771e+08	7.70526e+08	2.56588e+08	1.77231e+08	6.06911e+08	1.86733e+08	1.64957e+08	4.43193e+08	4.48602e+08	4.71285e+08	8.81843e+08	7.11452e+08	1.84594e+08
M114T85	Creatinine	114.065	84.9	113.059	10.394	C4H7N3O	[M+H]+	Carboxylic acids and derivatives	Amino acids, peptides, and analogues	C00791	Amino acid metabolism; Global and overview maps	60-27-5	HMDB0000562	KaitaiDB	MSI_level1	pos	4.08907e+08	1.67741e+08	5.2124e+07	8.81942e+08	1.07302e+09	3.27519e+08	9.54178e+08	9.56615e+08	1.6177e+08	9.77332e+08	2.59314e+08	1.50187e+08	5.52095e+08	2.1122e+08	1.43737e+08	4.40299e+07	1.8874e+08	4.12987e+08
M448T428_2	Glutathionylspermine	448.302	428.3	491.289	10.529	C20H41N7O5S	[M-CO2+H]+			C16562	Metabolism of other amino acids			KaitaiDB	MSI_level1	pos	1.61733e+08	4.19312e+07	4.89437e+06	1.41931e+07	3.60132e+07	7.98716e+07	7.65247e+07	3.71848e+07	3.94658e+07	4.93811e+06	4.91659e+07	5.39102e+06	1.37868e+08	1.39655e+08	4.33501e+07	5.07859e+06	4.93906e+07	7.86041e+07
M284T449	Sphinganine	284.288	449.4	301.298	10.641	C18H39NO2	[M-H2O+H]+	Organonitrogen compounds	Amines	C00836	Lipid metabolism; Signal transduction; Global and overview maps	764-22-7	HMDB0000269	KaitaiDB	MSI_level1	pos	1.2397e+09	1.85794e+08	5.32619e+07	2.10099e+08	2.70908e+08	2.48318e+08	8.51774e+08	3.35744e+08	3.32699e+08	3.35213e+08	1.3516e+07	3.57995e+08	3.74389e+08	2.75545e+08	8.26043e+06	2.82306e+08	5.40429e+07	3.32434e+08
M123T119	Methylimidazoleacetic acid	123.057	119	140.059	10.676	C6H8N2O2	[M-H2O+H]+	Azoles	Imidazoles	C05828	Amino acid metabolism; Global and overview maps	2625-49-2	HMDB0002820	KaitaiDB	MSI_level1	pos	1.68542e+08	1.47969e+08	9.76886e+07	4.49726e+07	8.2992e+07	1.8084e+08	2.1324e+08	1.18735e+09	5.74209e+07	1.7062e+08	3.36192e+07	6.13206e+07	1.19433e+09	5.94414e+07	1.48755e+08	1.3739e+08	3.10585e+08	3.90718e+08
M150T123	D-methionine	150.057	122.7	149.051	10.816	C5H11NO2S	[M+H]+			C00855	Membrane transport	348-67-4		KaitaiDB	MSI_level1	pos	1.66009e+07	1.78591e+07	8.01502e+08	9.85111e+06	3.93131e+07	3.58563e+07	4.46338e+07	6.86772e+08	6.36281e+07	5.69024e+08	3.86829e+07	3.88835e+07	2.26598e+08	6.46216e+07	1.85523e+07	8.8432e+07	1.10953e+08	5.81494e+08
M150T198	5,6-Dihydroxyindole	150.057	198.3	149.048	10.816	C8H7NO2	[M+H]+	Indoles and derivatives	Hydroxyindoles	C05578	Amino acid metabolism; Global and overview maps	25656-67-1	HMDB0004058	KaitaiDB	MSI_level1	pos	5.89509e+06	6.85891e+06	7.3522e+06	1.20268e+08	1.29828e+07	1.00817e+08	1.66777e+07	7.38196e+06	2.59701e+06	1.8708e+08	5.84155e+06	6.45376e+07	2.27697e+07	2.13564e+07	3.38071e+06	1.84258e+08	4.91877e+07	3.12132e+07
M169T47	(Z)-[(4-hydroxyphenyl)acetaldehyde oxime]	169.095	47.1	151.063	10.945	C8H9NO2	[M+NH4]+			C04353		23745-82-6	HMDB0304004	KaitaiDB	MSI_level1	pos	1.99836e+08	1.57933e+08	1.50717e+08	1.70033e+08	1.33256e+08	1.66891e+08	8.29124e+07	8.81108e+07	5.79099e+07	8.66736e+07	8.14097e+07	1.03503e+08	1.23737e+08	1.2876e+08	1.06992e+08	1.1269e+08	1.46559e+08	1.15959e+08
M183T64	L-Sorbitol	183.084	64.1	182.079	10.983	C6H14O6	[M+H]+			C01722		6706-59-8		KaitaiDB	MSI_level1	pos	9.1694e+08	8.22686e+08	8.76529e+08	8.34424e+08	8.33029e+08	8.1071e+08	7.14457e+08	6.12899e+08	5.50893e+08	6.1562e+08	5.98391e+08	7.10753e+08	7.27809e+08	7.23456e+08	7.17007e+08	7.31552e+08	8.92734e+08	7.22204e+08
M300T223	Gibberellin A12 aldehyde	300.181	223.5	316.204	11.197	C20H28O3	[M-NH3+H]+	Prenol lipids	Diterpenoids	C06093	Chemical structure transformation maps; Global and overview maps; Metabolism of terpenoids and polyketides	19436-07-8	HMDB0039484	KaitaiDB	MSI_level1	pos	1.25951e+07	7.5877e+06	2.05993e+07	6.24875e+06	1.09433e+07	6.72967e+07	5.10277e+06	5.52643e+06	3.20239e+06	4.2247e+06	4.12155e+06	2.58196e+06	4.03576e+06	3.21254e+06	4.68265e+06	1.6756e+06	7.43781e+06	3.18261e+06
M142T33	CYCLOHEXANECARBOXYLIC ACID, 4-HYDROXY-3-OXO- (9CI)	141.983	33.1	158.058	11.211	C7H10O4	[M-OH+H]+			C04670				KaitaiDB	MSI_level1	pos	7.54096e+06	7.10858e+06	7.11967e+06	7.7334e+06	6.16487e+06	5.63364e+06	7.91294e+06	4.18714e+06	3.09516e+06	2.46815e+06	8.00228e+07	2.04227e+06	5.60924e+07	5.50263e+07	5.46222e+07	5.79431e+07	6.00382e+07	6.42199e+07
M203T53	(R)-(Homo)2-citrate	203.053	52.6	220.058	11.384	C8H12O7	[M-H2O+H]+			C16583	Energy metabolism; Global and overview maps			KaitaiDB	MSI_level1	pos	1.43194e+07	1.10238e+07	6.1512e+06	1.22025e+07	5.21695e+07	1.33342e+07	2.65216e+07	4.70159e+07	3.64684e+07	5.22715e+07	3.09445e+07	3.20969e+07	4.81882e+07	2.80393e+07	2.14232e+07	2.4944e+07	7.39126e+06	1.99808e+07
M454T384_1	ST 27_0;O4	454.384	383.7	436.355	11.59	C27H48O4	[M+NH4]+			C05446	Lipid metabolism; Global and overview maps	862-53-3	HMDB0001231	KaitaiDB	MSI_level1	pos	1.13276e+08	9.24082e+07	5.47833e+07	7.14331e+07	4.53493e+07	6.58621e+07	1.19318e+08	1.67063e+08	1.2377e+08	6.6691e+07	1.44409e+08	1.18628e+08	1.3187e+08	1.19571e+08	7.34088e+07	7.79112e+07	6.48444e+07	8.66299e+07
M150T192	D-4-Hydroxyphenylglycine	150.057	192	167.058	11.65	C8H9NO3	[M-H2O+H]+			C03493		22818-40-2		KaitaiDB	MSI_level1	pos	3.95107e+06	4.57394e+06	2.47348e+07	5.47507e+06	2.56916e+07	5.25217e+06	4.77562e+06	4.87896e+06	1.90391e+06	4.42017e+06	1.44965e+07	2.56707e+06	2.4511e+07	1.4671e+08	1.82782e+07	5.36478e+06	5.7169e+06	1.0107e+08
M219T48	1-Hydroxypyrene	219.083	47.7	218.073	11.697	C16H10O	[M+H]+	Pyrenes		C14519	Xenobiotics biodegradation and metabolism; Global and overview maps	63021-84-1	HMDB0013139	KaitaiDB	MSI_level1	pos	5.73981e+07	3.92058e+07	3.76936e+07	4.25523e+07	4.33207e+07	3.43027e+07	3.13964e+07	3.92317e+07	3.05519e+07	3.34526e+07	3.55141e+07	3.60656e+07	5.76177e+07	4.80057e+07	4.97522e+07	4.43789e+07	5.29794e+07	4.51943e+07
M371T48	2-O-(6-Phospho-alpha-mannosyl)-D-glycerate	371.031	48.1	348.046	11.81	C9H17O12P	[M+Na]+	Organooxygen compounds	Carbohydrates and carbohydrate conjugates	C16699	Membrane transport	1135203-05-2	HMDB0012152	KaitaiDB	MSI_level1	pos	9.15172e+06	5.16596e+06	6.53207e+06	8.2732e+06	8.22935e+06	7.0607e+06	6.43203e+06	7.78158e+06	7.39149e+06	6.41679e+06	9.80664e+06	7.38861e+06	1.19256e+07	8.96678e+06	9.38368e+06	1.09515e+07	1.1062e+07	1.02325e+07
M481T385	Crustecdysone	481.256	385.3	480.309	11.827	C27H44O7	[M+H]+	Steroids and steroid derivatives	Bile acids, alcohols and derivatives	C02633	Metabolism of terpenoids and polyketides	5289-74-7	HMDB0030180	KaitaiDB	MSI_level1	pos	2.64238e+06	1.34641e+07	4.1685e+06	2.96844e+06	1.53477e+07	1.24497e+07	2.48325e+06	4.00418e+06	1.68208e+07	2.3712e+07	1.7763e+07	1.35629e+07	2.47755e+07	7.62118e+06	4.89031e+06	4.09158e+06	1.37828e+07	1.43055e+07
M292T265	(-)-Epiafzelechin	292.117	265.5	274.084	11.828	C15H14O5	[M+NH4]+			C12128	Biosynthesis of other secondary metabolites; Global and overview maps	24808-04-6	HMDB0030822	KaitaiDB	MSI_level1	pos	1.07708e+06	893421	1.21768e+06	672698	4.00117e+06	833735	7.26823e+06	7.96763e+06	8.60468e+06	7.72053e+06	5.48589e+06	1.11162e+07	459263	3.5634e+06	1.13298e+06	4.99183e+06	5.74268e+06	2.49097e+06
M759T440	Erythromycin C	758.534	440	719.446	11.89	C36H65NO13	[M+K]+			C06616	Global and overview maps; Metabolism of terpenoids and polyketides	1675-02-1		KaitaiDB	MSI_level1	pos	3.66852e+06	1.29209e+06	1.03316e+06	1.89982e+06	4.16781e+06	1.48099e+06	3.02491e+06	1.09209e+06	1.66842e+06	1.14676e+06	1.63662e+06	1.82032e+06	1.44218e+06	402288	1.40004e+06	1.44718e+06	850202	1.52671e+06
M557T391_2	Chloroxanthin	557.465	391.1	556.464	12.139	C40H60O	[M+H]+			C15892	Global and overview maps; Metabolism of terpenoids and polyketides	2104-74-7		KaitaiDB	MSI_level1	pos	4.39857e+07	5.11149e+07	3.83218e+07	8.76298e+06	5.98638e+06	4.57862e+06	1.77282e+06	1.86352e+06	1.29542e+06	9.39029e+06	2.10078e+06	1.80127e+06	279516	611514	7.88024e+06	1.84547e+06	29329.8	1.86114e+06
M785T266_6	Arachisprenol 11	784.723	265.8	766.699	12.175	C55H90O	[M+NH4]+	Prenol lipids	Polyprenols	C17558	Glycan biosynthesis and metabolism		HMDB0031939	KaitaiDB	MSI_level1	pos	1.9152e+06	5.208e+06	3.07109e+06	3.90337e+06	4.80867e+06	2.13368e+06	3.37643e+06	3.50224e+06	1.98589e+06	5.6005e+06	2.75974e+06	2.70002e+06	5.46053e+06	2.88121e+06	3.81557e+06	1.30918e+07	8.50541e+06	7.76278e+06
M224T242	Indolylmethylthiohydroximate	224.074	242.4	206.051	12.391	C10H10N2OS	[M+NH4]+			C16516	Amino acid metabolism; Biosynthesis of other secondary metabolites; Global and overview maps			KaitaiDB	MSI_level1	pos	8.00869e+06	1.01866e+07	9.28081e+06	8.05818e+06	1.49542e+07	8.02995e+06	1.22064e+07	2.1857e+07	2.21254e+07	9.37509e+06	1.42234e+07	2.15254e+07	3.60253e+06	1.56123e+07	2.16962e+07	2.45576e+07	1.42416e+07	2.73895e+07
M295T196	(-)-Thebaine	295.129	196.5	311.152	12.411	C19H21NO3	[M-NH3+H]+	Morphinans		C06173	Chemical structure transformation maps; Chronology: Nervous system agents; Biosynthesis of other secondary metabolites; Global and overview maps	115-37-7	HMDB0029378	KaitaiDB	MSI_level1	pos	2.7324e+08	1.43807e+08	1.77983e+08	1.36302e+08	1.10925e+08	1.20145e+08	1.25703e+08	1.0309e+08	7.679e+07	8.81598e+07	1.02402e+08	1.16891e+08	1.94121e+08	2.23845e+08	1.55883e+08	1.14297e+08	2.23375e+08	8.87751e+07
M262T207	Biotin	262.119	207.2	244.088	12.529	C10H16N2O3S	[M+NH4]+	Biotin and derivatives		C00120	Metabolism of cofactors and vitamins; Global and overview maps; Membrane transport; Digestive system	58-85-5	HMDB0000030	KaitaiDB	MSI_level1	pos	1.16226e+07	1.30794e+07	1.3459e+07	1.60378e+07	3.8038e+06	6.14062e+06	2.89626e+07	2.23107e+07	7.17048e+06	8.82971e+06	7.18443e+06	2.86657e+07	1.70472e+07	2.15053e+07	9.53176e+06	1.52442e+07	8.57823e+06	9.25741e+06
M111T415	(R)-Sulcatol	111.02	415.1	128.12	12.585	C8H16O	[M-H2O+H]+	Fatty Acyls	Fatty alcohols	C07288		1569-60-4	HMDB0030030	KaitaiDB	MSI_level1	pos	7.5626e+07	3.58889e+08	3.08814e+08	2.06854e+08	2.79328e+08	3.39864e+08	8.68581e+06	2.33802e+08	2.51971e+08	1.01674e+08	3.19934e+08	2.00731e+08	1.82785e+08	8.73418e+07	1.14091e+08	9.88932e+07	3.0651e+08	1.36101e+08
M372T343	3-Geranylgeranylindole; 3-(Geranylgeranyl)indole	372.31	342.8	389.308	13.041	C28H39N	[M-H2O+H]+			C20525	Biosynthesis of other secondary metabolites; Global and overview maps			KaitaiDB	MSI_level1	pos	2.40034e+07	2.91586e+07	3.52762e+07	3.0372e+07	3.09709e+07	1.17655e+07	2.88002e+07	3.57037e+07	3.52513e+07	3.23321e+07	1.64078e+07	1.68806e+07	2.60851e+07	2.15226e+07	1.95056e+07	2.10088e+07	5.25013e+07	2.90153e+07
M351T68	Perakine	351.175	68	350.163	13.069	C21H22N2O3	[M+H]+			C19932		4382-56-3		KaitaiDB	MSI_level1	pos	2.23663e+07	2.28219e+07	2.34654e+07	2.38222e+07	1.21401e+07	1.63982e+07	1.40521e+08	1.24584e+08	9.01555e+07	8.83825e+07	8.69093e+07	1.12749e+08	5.06079e+07	5.98258e+07	3.04191e+07	5.39304e+07	1.67592e+07	2.00929e+07
M351T89	polyneuridine aldehyde	351.175	88.7	350.163	13.069	C21H22N2O3	[M+H]+			C11632	Biosynthesis of other secondary metabolites; Global and overview maps			KaitaiDB	MSI_level1	pos	3.53571e+06	3.40568e+06	3.72568e+06	3.17588e+06	609481	1.32492e+06	9.71821e+07	7.06626e+07	3.64064e+07	4.37237e+07	4.21245e+07	7.16775e+07	2.49688e+07	4.57323e+07	2.59602e+07	3.00101e+07	2.86136e+06	2.40298e+06
M247T96	Acetyl-N-formyl-5-methoxykynurenamine	247.13	96.1	264.111	13.61	C13H16N2O4	[M-H2O+H]+	Organooxygen compounds	Carbonyl compounds	C05642	Amino acid metabolism	52450-38-1	HMDB0004259	KaitaiDB	MSI_level1	pos	5.84779e+07	7.75974e+07	8.27427e+07	1.83213e+08	5.48107e+07	5.23908e+07	1.24235e+08	2.13138e+08	1.9334e+08	1.32177e+08	1.13239e+07	2.13393e+07	2.11005e+08	3.00962e+08	1.83018e+08	5.20268e+07	5.02643e+07	4.85573e+07
M132T134	Aminocaproic acid	132.1	134.5	131.095	13.628	C6H13NO2	[M+H]+	Fatty Acyls	Fatty acids and conjugates	C02378	Xenobiotics biodegradation and metabolism; Global and overview maps	1319-82-0	HMDB0001901	KaitaiDB	MSI_level1	pos	4.93355e+07	7.19719e+07	2.07139e+08	1.64712e+08	6.07098e+07	6.55415e+07	2.54026e+08	3.3212e+08	1.21632e+08	2.02728e+08	3.52885e+08	2.87402e+08	2.3769e+07	3.68959e+08	3.433e+08	2.10547e+08	3.00321e+09	9.6585e+07
M300T224	protoemetine	300.2	223.8	317.199	13.676	C19H27NO3	[M-H2O+H]+			C11816	Chemical structure transformation maps; Biosynthesis of other secondary metabolites; Global and overview maps	549-91-7		KaitaiDB	MSI_level1	pos	2.21706e+08	1.87016e+08	7.3918e+07	1.08539e+08	8.75358e+07	3.02678e+08	5.08244e+07	9.44998e+07	7.79494e+07	1.05623e+08	9.5281e+07	4.27598e+07	5.55819e+07	1.07934e+08	4.40338e+07	2.09537e+08	1.20593e+08	1.54197e+08
M546T377_2	3-Hexaprenyl-4,5-Dihydroxybenzoic acid	546.375	377.1	562.402	13.939	C37H54O4	[M-NH3+H]+	Prenol lipids	Polyprenylphenols	C05200	Metabolism of cofactors and vitamins; Global and overview maps	63975-40-6	HMDB0001063	KaitaiDB	MSI_level1	pos	9.64542e+06	1.24322e+07	2.97833e+07	3.47066e+07	2.20356e+08	1.48649e+07	1.42919e+07	3.71464e+07	4.84779e+07	1.41042e+08	4.85564e+08	4.42092e+07	3.01544e+08	4.09791e+08	1.71325e+07	7.73827e+06	3.03043e+08	2.73084e+08
M298T86	Geranyl-PP	298.128	85.5	314.068	14.184	C10H20O7P2	[M-NH3+H]+	Prenol lipids	Isoprenoid phosphates	C00341	Chemical structure transformation maps; Metabolism of cofactors and vitamins; Global and overview maps; Metabolism of terpenoids and polyketides	763-10-0	HMDB0001285	KaitaiDB	MSI_level1	pos	1.30158e+07	1.8476e+07	1.91471e+07	1.3718e+07	2.48098e+07	3.12239e+07	5.26071e+07	3.60928e+07	5.4445e+07	7.46546e+07	2.6603e+07	3.49087e+07	2.4361e+07	9.19491e+07	1.73452e+08	3.61341e+07	2.97954e+07	3.22952e+07
M318T57	Citalopram aldehyde	318.095	56.6	295.101	14.234	C18H14FNO2	[M+Na]+	Isocoumarans		C16612	Xenobiotics biodegradation and metabolism		HMDB0060462	KaitaiDB	MSI_level1	pos	9.07011e+07	6.3584e+07	5.17147e+07	6.13508e+07	6.28742e+07	5.41206e+07	2.43176e+08	2.80332e+08	2.44536e+08	2.39395e+08	2.05134e+08	2.18822e+08	8.2631e+07	1.14189e+08	9.579e+07	1.01249e+08	6.69993e+07	7.71356e+07
M450T354	omega-Hydroxyphylloquinone	450.343	354	466.345	14.24	C31H46O3	[M-OH+H]+			C20806				KaitaiDB	MSI_level1	pos	7.26982e+06	3.27943e+07	1.3178e+07	3.50083e+07	3.14166e+07	2.81217e+07	2.1948e+07	3.22525e+07	4.23943e+07	2.80754e+07	1.74601e+07	1.8378e+07	2.57186e+07	3.22617e+07	2.14383e+07	3.46203e+07	4.01575e+07	2.77763e+07
M142T43	2-Aminomuconic acid semialdehyde	142.052	43	141.043	14.308	C6H7NO3	[M+H]+	Carboxylic acids and derivatives	Amino acids, peptides, and analogues	C03824	Amino acid metabolism; Xenobiotics biodegradation and metabolism; Global and overview maps	245128-91-0	HMDB0001280	KaitaiDB	MSI_level1	pos	1.48046e+06	1.32528e+06	1.26408e+06	929533	1.15472e+06	1.22159e+06	1.46268e+06	2.11892e+06	2.45455e+06	1.40771e+06	2.16615e+06	2.13791e+06	1.17064e+06	618576	2.00241e+06	2.60951e+06	1.69936e+06	2.27756e+06
M152T44	Nalpha-Methylhistidine	152.036	43.6	169.085	14.355	C7H11N3O2	[M-H2O+H]+			C03298		24886-03-1		KaitaiDB	MSI_level1	pos	3.2716e+07	3.92835e+07	3.77088e+07	4.11256e+07	3.53547e+07	3.10017e+07	5.85363e+07	6.51045e+07	7.03411e+07	4.89198e+07	4.11141e+07	5.29016e+07	4.81789e+07	5.02709e+07	5.72087e+07	7.14139e+07	3.84382e+07	4.76377e+07
M298T409	9,10-Epoxy-18-hydroxy-octadecanoic acid	298.246	409	314.246	14.527	C18H34O4	[M-OH+H]+	Fatty Acyls	Fatty acids and conjugates	C19620	Lipid metabolism	3233-92-9	HMDB0302107	KaitaiDB	MSI_level1	pos	4.90612e+07	6.28225e+07	8.12135e+07	5.83675e+07	256526	239159	3.32639e+07	2.72042e+07	2.62075e+07	6.05427e+07	1.61391e+06	4.01926e+06	9.79458e+06	9.49551e+06	1.24296e+07	2.20115e+07	1.28435e+06	856620
M287T326	3beta-Hydroxy-4,4-dimethylsteroid	287.277	325.6	304.277	14.578	C21H36O	[M-H2O+H]+			C22103				KaitaiDB	MSI_level1	pos	2.94919e+07	1.8885e+07	1.64738e+07	6.50613e+06	25086.6	2.52404e+07	1.64893e+07	50685.6	2.07228e+07	2.55788e+06	3.0377e+07	1.80385e+07	2.50259e+07	2.35088e+07	1.63884e+07	2.57274e+07	4.94518e+06	211687
M166T304	L-Phenylalanine	166.084	304.4	165.079	14.758	C9H11NO2	[M+H]+	Carboxylic acids and derivatives	Amino acids, peptides, and analogues	C00079	Cancer: overview; Membrane transport; Metabolism of other amino acids; Digestive system; Biosynthesis of other secondary metabolites; Translation; Amino acid metabolism; Chemical structure transformation maps; Global and overview maps	67675-33-6	HMDB0000159	KaitaiDB	MSI_level1	pos	3.91896e+07	5.53194e+07	4.95197e+07	1.31011e+08	2.41366e+07	2.5367e+07	1.08808e+08	5.38984e+07	2.32508e+07	2.44891e+07	3.35158e+07	2.74668e+07	6.43007e+07	7.29768e+07	1.06029e+08	1.11402e+07	5.43148e+07	1.43982e+08
M166T351	(S)-3-Amino-3-phenylpropanoic acid	166.084	351.1	165.079	14.758	C9H11NO2	[M+H]+			C20488		40856-44-8		KaitaiDB	MSI_level1	pos	1.81455e+07	2.68057e+07	1.83542e+07	6.75583e+07	4.34398e+07	5.10323e+07	3.80758e+07	5.56561e+07	1.36095e+07	1.4122e+07	1.24263e+07	1.53752e+07	5.01146e+06	8.50313e+07	3.62476e+07	1.7417e+07	1.13134e+08	8.4076e+07
M166T383	Ephedrine	166.084	382.7	165.115	14.758	C10H15NO	[M+H]+	Benzene and substituted derivatives	Phenylpropanes	C01575	Chemical structure transformation maps; Amino acid metabolism; Global and overview maps	299-42-3	HMDB0015451	KaitaiDB	MSI_level1	pos	3.42938e+07	1.32861e+07	2.93242e+07	7.57595e+07	8.17803e+06	3.29841e+07	5.27573e+06	1.12095e+07	1.13193e+07	1.11998e+07	5.71655e+07	1.26794e+07	2.78661e+07	3.03943e+07	5.30209e+07	5.24868e+07	2.19952e+07	5.9872e+07
M105T62	4-Hydroxybutyric acid	105.056	62.4	104.047	15.057	C4H8O3	[M+H]+	Fatty Acyls	Fatty acids and conjugates	C01991		52352-27-9	HMDB0000710	KaitaiDB	MSI_level1	pos	3.222e+07	2.86649e+07	2.52123e+07	2.90451e+07	2.29712e+07	2.77679e+07	2.55771e+07	1.97848e+07	1.53335e+07	2.04272e+07	1.89398e+07	2.887e+07	2.2141e+07	2.1267e+07	2.02737e+07	2.21139e+07	2.59471e+07	1.82102e+07
M300T428	9,10-Dihydroxystearic acid	300.261	428.1	316.261	15.26	C18H36O4	[M-OH+H]+	Fatty Acyls	Fatty acids and conjugates	C19622	Lipid metabolism	93923-70-7	HMDB0302281	KaitaiDB	MSI_level1	pos	3.53375e+07	6.89466e+07	5.66811e+07	5.5508e+07	2.24517e+06	2.26815e+06	3.8722e+07	4.32965e+07	2.61199e+07	7.74531e+07	2.2809e+06	3.84328e+06	1.10174e+07	1.6715e+07	1.38616e+07	2.91655e+07	2.69555e+06	5.70824e+06
M428T381_2	ST 29_2;O3	428.371	381	444.36	15.262	C29H48O3	[M-OH+H]+			C04840		126060-09-1		KaitaiDB	MSI_level1	pos	7.09377e+08	5.22721e+08	6.014e+08	6.48557e+08	7.11151e+08	4.65287e+08	7.38177e+08	6.83162e+08	6.6813e+08	6.976e+08	4.62237e+08	4.53924e+08	9.4217e+08	5.3033e+08	6.69801e+08	7.89498e+08	1.09421e+09	6.91041e+08
M357T242	alpha-Hydroxy-N-desmethyltamoxifen	357.214	242	373.204	15.384	C25H27NO2	[M-OH+H]+	Stilbenes		C16549	Xenobiotics biodegradation and metabolism	162070-61-3	HMDB0060668	KaitaiDB	MSI_level1	pos	1.09543e+08	9.20786e+07	1.06583e+07	3.37246e+07	2.60279e+07	1.2323e+08	9.68623e+06	3.65205e+07	3.40461e+07	3.87982e+07	1.18304e+07	5.96735e+06	1.06793e+07	4.56818e+07	6.11338e+06	1.23225e+08	3.66094e+07	4.84957e+07
M264T55	thiamine(1+) aldehyde	264.108	54.6	263.097	15.417	C12H15N4OS+	[M+H]+			C05856	Metabolism of cofactors and vitamins; Global and overview maps			KaitaiDB	MSI_level1	pos	1.06683e+08	5.84599e+07	6.97944e+07	5.63096e+07	7.86699e+07	8.82549e+07	2.28006e+08	1.5017e+08	1.78002e+08	1.91277e+08	2.97605e+08	2.08133e+08	6.93013e+07	7.46256e+07	2.708e+07	7.21212e+07	7.51878e+07	4.04302e+07
M191T50	3-(2-Methylthio)ethylmalate	191.04	50.3	208.041	15.423	C7H12O5S	[M-H2O+H]+			C17212	Biosynthesis of other secondary metabolites; Global and overview maps			KaitaiDB	MSI_level1	pos	1.61486e+07	9.64383e+06	6.89322e+06	1.02032e+07	8.80216e+06	6.32448e+06	7.10716e+06	9.84993e+06	7.69529e+06	8.35938e+06	8.90836e+06	1.02291e+07	1.73075e+07	1.23415e+07	1.55625e+07	1.00022e+07	1.88029e+07	1.11674e+07
M262T56	Pentalenolactone F	262.092	55.7	278.115	15.434	C15H18O5	[M-NH3+H]+			C20397	Biosynthesis of other secondary metabolites; Global and overview maps	85416-36-0		KaitaiDB	MSI_level1	pos	5.7291e+06	6.33753e+07	7.74482e+06	6.63095e+06	6.57258e+07	7.99336e+06	3.14725e+08	6.27087e+06	2.61963e+08	1.356e+07	1.17356e+07	2.74664e+08	5.87848e+07	6.96436e+06	5.29401e+07	8.09015e+06	6.7667e+07	5.42726e+07
M568T392_3	N-[(3a,5b,7a)-3-hydroxy-24-oxo-7-(sulfooxy)cholan-24-yl]-Glycine	568.36	391.5	529.271	15.439	C26H43NO8S	[M+K]+	Homogeneous halogens		C15559		67030-55-1	HMDB0002496	KaitaiDB	MSI_level1	pos	2.48306e+07	9.99163e+07	9.48886e+07	7.22393e+07	7.70574e+07	6.9536e+07	2.57213e+07	1.1513e+08	1.79442e+08	4.77529e+07	1.37447e+08	1.71986e+08	2.13245e+07	1.57863e+07	2.95938e+07	9.77956e+07	2.86434e+07	4.19324e+07
M280T409	13-HODE	280.235	408.7	296.235	15.589	C18H32O3	[M-OH+H]+	Fatty Acyls	Lineolic acids and derivatives	C14762	Lipid metabolism; Endocrine system	10219-69-9	HMDB0004667	KaitaiDB	MSI_level1	pos	4.05889e+07	5.12687e+07	5.61125e+07	4.00113e+07	7.86442e+06	8.57403e+06	2.0048e+07	2.4973e+07	1.94977e+07	3.64014e+07	1.10919e+07	1.0831e+07	7.86532e+06	1.11542e+07	1.57061e+07	1.83286e+07	1.21013e+07	1.20203e+07
M224T45	3-(1-Carboxyvinyloxy)anthranilate	224.052	45.5	223.048	15.83	C10H9NO5	[M+H]+			C19686	Global and overview maps; Metabolism of terpenoids and polyketides			KaitaiDB	MSI_level1	pos	6.9303e+06	8.31638e+06	7.49695e+06	8.50247e+06	7.04703e+06	6.48214e+06	6.26619e+06	6.9995e+06	6.76631e+06	4.94282e+06	4.52806e+06	7.08148e+06	1.08074e+07	8.39063e+06	1.02653e+07	1.0739e+07	8.67455e+06	7.41435e+06
M537T64_2	Arabinosylhypoxanthine	537.177	63.6	268.081	15.993	C10H12N4O5	[2M+H]+	Purine nucleosides				7013-16-3	HMDB0003040	KaitaiDB	MSI_level1	pos	6.97904e+07	5.35228e+07	4.69419e+07	5.48944e+07	1.92711e+07	1.54112e+07	4.96569e+07	1.86941e+07	1.75647e+07	2.28866e+07	6.32928e+07	5.6893e+07	5.5951e+07	8.12588e+07	2.58691e+07	2.53649e+07	3.15966e+07	2.60718e+07
M170T33	3-Phosphoglyceric acid	169.976	32.6	185.993	16.075	C3H7O7P	[M-NH3+H]+	Organooxygen compounds	Carbohydrates and carbohydrate conjugates	C00597		820-11-1	HMDB0000807	KaitaiDB	MSI_level1	pos	3.92106e+07	2.81483e+07	2.43565e+07	1.78782e+07	1.46632e+07	2.26681e+07	1.94706e+07	1.6665e+07	1.46937e+07	1.10155e+07	1.01741e+07	9.72436e+06	9.61124e+06	6.33617e+06	9.64363e+06	8.74874e+06	6.87407e+06	1.15937e+07
M404T220	1-O-Sinapoylglucose	404.149	219.7	386.121	16.124	C17H22O10	[M+NH4]+	Cinnamic acids and derivatives	Hydroxycinnamic acids and derivatives	C01175	Biosynthesis of other secondary metabolites	78185-48-5	HMDB0302379	KaitaiDB	MSI_level1	pos	4.87157e+06	4.30067e+06	7.09577e+06	5.39002e+06	4.15018e+06	5.69095e+06	1.60808e+07	2.17811e+07	1.08549e+07	1.87008e+07	1.57643e+07	1.88443e+07	9.64998e+06	1.09361e+07	5.11481e+06	1.10926e+07	1.09924e+06	4.56912e+06
M167T44_3	1-deoxy-L-glycero-tetrulose 4-phosphate	167.013	43.7	184.014	16.252	C4H9O6P	[M-H2O+H]+	Organic phosphoric acids and derivatives	Phosphate esters	C15556	Metabolism of cofactors and vitamins; Global and overview maps	114155-98-5	HMDB0304013	KaitaiDB	MSI_level1	pos	1.51468e+07	1.05363e+07	6.55929e+06	1.45569e+07	2.21476e+07	1.89059e+07	1.0197e+07	1.22337e+07	1.35148e+07	1.10673e+07	1.22016e+07	6.47629e+06	1.51774e+07	1.1393e+07	3.00389e+07	1.82068e+07	2.1161e+07	3.85457e+07
M140T52	2-Hydroxybenzaldehyde	140.068	52.1	122.037	16.442	C7H6O2	[M+NH4]+	Organooxygen compounds	Carbonyl compounds	C06202	Chemical structure transformation maps; Xenobiotics biodegradation and metabolism; Global and overview maps	27761-48-4	HMDB0034170	KaitaiDB	MSI_level1	pos	1.45926e+08	1.59782e+08	1.28442e+08	1.93794e+08	1.62698e+08	1.23766e+08	4.64753e+07	1.23293e+08	1.50387e+08	1.21942e+08	5.34168e+07	7.36438e+07	1.5053e+08	9.38581e+07	1.26715e+08	1.29877e+08	9.71306e+07	7.26657e+07
M254T60	Carbamazepine	254.125	59.6	236.095	16.463	C15H12N2O	[M+NH4]+	Benzazepines	Dibenzazepines	C06868	Xenobiotics biodegradation and metabolism	298-46-4	HMDB0014704	KaitaiDB	MSI_level1	pos	2.63755e+08	2.17576e+08	2.05366e+08	2.41013e+08	1.71284e+08	2.28922e+08	1.58624e+08	1.41386e+08	1.19557e+08	1.35222e+08	1.03656e+08	1.86404e+08	1.40331e+08	1.5804e+08	1.21087e+08	1.52563e+08	1.74436e+08	1.48991e+08
M132T390	3-Hydroxycyclohexanone	132.1	390.3	114.068	16.665	C6H10O2	[M+NH4]+			C03228		823-19-8		KaitaiDB	MSI_level1	pos	9.89426e+07	1.41095e+08	1.46341e+08	1.6481e+08	1.16488e+08	1.29258e+08	1.67048e+08	6.38373e+07	1.84957e+08	6.28433e+07	8.88086e+07	2.64811e+08	1.79534e+08	3.0348e+08	3.22062e+08	7.29513e+07	1.45285e+08	2.91625e+08
M129T44	ACMC-20my24	129.02	43.7	146.022	16.788	C5H6O5	[M-H2O+H]+			C06316		138760-70-0		KaitaiDB	MSI_level1	pos	2.38766e+07	3.07911e+07	2.76726e+07	3.10386e+07	2.66687e+07	2.37394e+07	4.33446e+07	4.84713e+07	5.14372e+07	3.86215e+07	2.97255e+07	4.11832e+07	3.43951e+07	3.74883e+07	4.13606e+07	5.4398e+07	2.84177e+07	3.57458e+07
M224T143	4-Hydroxy-3-prenylbenzoate	224.132	143.2	206.094	16.888	C12H14O3	[M+NH4]+			C12458	Biosynthesis of other secondary metabolites; Global and overview maps		HMDB0135898	KaitaiDB	MSI_level1	pos	3.8653e+07	3.04852e+07	3.11625e+07	3.14322e+07	3.6045e+07	3.41759e+07	3.69598e+07	5.01253e+07	4.93988e+07	6.54317e+07	2.50903e+08	2.45578e+08	9.17831e+07	2.23023e+08	2.47192e+08	1.17759e+08	1.88505e+08	1.71026e+08
M388T223	ST 24_3;O5	388.254	222.6	404.256	16.991	C24H36O5	[M-OH+H]+			C15568		13587-11-6		KaitaiDB	MSI_level1	pos	5.67454e+06	2.24318e+06	5.91179e+06	5.92426e+06	1.33946e+07	2.97748e+06	4.55035e+06	1.40582e+07	8.05291e+06	2.07061e+07	3.26364e+07	8.25774e+06	4.42963e+06	6.92489e+06	1.02034e+07	2.04679e+06	2.1595e+07	5.53995e+08
M373T343	Tetradecanoylcarnitine	373.312	343.2	372.311	16.993	C21H42NO4	[M+H]+	Fatty Acyls	Fatty acid esters			25597-07-3	HMDB0005066	KaitaiDB	MSI_level1	pos	4.44181e+06	5.13972e+06	5.71531e+06	6.64253e+06	5.39491e+06	865995	3.87576e+06	4.93713e+06	5.97071e+06	5.68562e+06	8.61723e+06	3.35851e+06	4.9996e+06	3.34449e+06	7.75984e+07	3.72292e+06	7.95919e+06	8.57684e+07
M243T95	1-(4-Hydroxyphenyl)-1-decene-3,5-dione	243.134	94.7	260.141	17.062	C16H20O3	[M-H2O+H]+			C17744	Biosynthesis of other secondary metabolites; Global and overview maps			KaitaiDB	MSI_level1	pos	2.2018e+07	1.35709e+07	2.78487e+07	3.73943e+07	1.04152e+07	1.38538e+07	3.5324e+07	3.97297e+07	2.10617e+07	2.3084e+07	1.34059e+07	2.67711e+07	4.02741e+07	5.03018e+07	3.88859e+07	3.83236e+07	1.60228e+07	1.52616e+07
M380T450	Ergosterol	380.337	449.7	396.339	17.442	C28H44O	[M-OH+H]+	Steroids and steroid derivatives	Ergostane steroids	C01694	Lipid metabolism; Global and overview maps	57-87-4	HMDB0000878	KaitaiDB	MSI_level1	pos	1.27818e+07	6.99572e+06	7.70223e+06	1.56943e+07	6.92165e+06	6.52112e+06	8.67866e+06	1.03209e+08	5.25737e+07	3.09136e+07	8.81089e+06	5.45403e+07	7.82845e+06	6.72448e+07	8.01458e+07	6.79305e+06	4.26699e+07	2.39363e+08
M279T154	Pantetheine	279.154	154.3	278.13	17.473	C11H22N2O4S	[M+H]+	Carboxylic acids and derivatives	Amino acids, peptides, and analogues	C00831	Metabolism of cofactors and vitamins; Biosynthesis of other secondary metabolites; Global and overview maps	496-65-1	HMDB0003426	KaitaiDB	MSI_level1	pos	7.24904e+06	5.99466e+06	1.74106e+07	6.36087e+06	5.61989e+06	2.90593e+07	3.23267e+07	2.35983e+07	7.02764e+06	3.05846e+06	2.12528e+06	1.60081e+07	1.55581e+07	6.5236e+06	6.79107e+06	2.63168e+07	2.08444e+07	1.4093e+07
M295T45	5,10-dihydro-9-dimethylallylphenazine-1-carboxylic acid	295.149	45.3	294.137	17.628	C18H18N2O2	[M+H]+			C20982	Biosynthesis of other secondary metabolites; Global and overview maps			KaitaiDB	MSI_level1	pos	2.98111e+08	2.08043e+08	2.00164e+08	1.40338e+08	2.71538e+08	3.33784e+08	2.9608e+08	2.95705e+08	2.17106e+08	3.34718e+08	3.94704e+08	4.27378e+08	9.00608e+07	1.00692e+08	9.60539e+07	9.769e+07	2.30292e+07	1.46071e+08
M450T361	Vitamin K1 2,3-epoxide	450.357	361	466.345	17.735	C31H46O3	[M-OH+H]+	Prenol lipids	Quinone and hydroquinone lipids	C05849	Metabolism of cofactors and vitamins; Global and overview maps	85955-78-8	HMDB0002972	KaitaiDB	MSI_level1	pos	5.04532e+07	7.59337e+07	9.3772e+07	6.54777e+07	6.17444e+07	3.98436e+07	5.02041e+07	5.84235e+07	7.2214e+07	6.7288e+07	3.87862e+07	3.99537e+07	6.15163e+07	8.71403e+07	6.05742e+07	6.12788e+07	7.06185e+07	7.65576e+07
M156T126	2,4-Dihydroxylamino-6-nitrotoluene	156.039	125.9	199.059	18.068	C7H9N3O4	[M-CO2+H]+			C16402	Xenobiotics biodegradation and metabolism; Global and overview maps			KaitaiDB	MSI_level1	pos	2.98323e+08	2.39843e+08	2.7858e+08	3.08086e+08	3.21849e+08	3.33228e+08	3.26508e+08	1.96932e+08	3.69748e+08	3.68819e+08	4.62177e+08	2.75172e+08	3.71182e+08	4.27126e+08	4.80668e+08	3.57204e+08	2.42385e+08	4.57333e+08
M173T81	Bromobenzene-2,3-oxide	172.957	81.3	171.952	18.215	C6H5BrO	[M+H]+	Epoxides		C14840	Xenobiotics biodegradation and metabolism	71942-12-6	HMDB0060446	KaitaiDB	MSI_level1	pos	1.40405e+08	1.14769e+08	1.28401e+08	1.91905e+08	1.31e+08	1.71936e+08	8.28291e+07	1.25493e+08	7.23322e+07	4.4508e+07	4.65246e+07	3.70357e+07	4.57695e+07	6.89326e+07	1.07338e+07	6.001e+07	5.19513e+07	6.27777e+07
M229T96	geranylhydroquinone	229.155	96.1	246.162	18.252	C16H22O2	[M-H2O+H]+			C10793	Metabolism of cofactors and vitamins; Global and overview maps	10457-66-6		KaitaiDB	MSI_level1	pos	2.86136e+08	5.01463e+08	4.91e+08	5.73956e+08	2.50762e+08	5.73583e+08	4.22752e+08	4.35734e+08	2.81771e+08	2.84745e+08	2.50781e+08	5.71848e+08	5.56563e+08	8.69505e+08	2.84931e+08	6.82471e+08	3.83707e+08	3.59289e+08
M151T62	Pyridoxal	151.06	62.3	167.058	18.382	C8H9NO3	[M-OH+H]+	Pyridines and derivatives	Pyridine carboxaldehydes	C00250	Metabolism of cofactors and vitamins; Global and overview maps; Digestive system	66-72-8	HMDB0001545	KaitaiDB	MSI_level1	pos	4.92872e+08	4.59909e+08	4.49732e+08	4.75125e+08	3.79575e+08	4.53732e+08	4.35539e+08	3.7514e+08	3.0068e+08	3.39601e+08	3.18621e+08	4.27492e+08	3.66274e+08	3.92796e+08	3.26502e+08	3.8504e+08	4.451e+08	3.63747e+08
M157T34	cis-2-Chloro-4-carboxymethylenebut-2-en-1,4-olide	156.966	34.1	173.972	18.464	C6H3ClO4	[M-H2O+H]+	Dihydrofurans	Furanones	C04706	Xenobiotics biodegradation and metabolism; Global and overview maps	115793-61-8	HMDB0060455	KaitaiDB	MSI_level1	pos	3.47683e+07	2.52362e+07	2.12071e+07	2.02515e+07	1.97643e+07	1.119e+07	1.53518e+07	1.1115e+07	9.22624e+06	1.22741e+07	1.36411e+07	7.02476e+06	6.43236e+06	8.49393e+06	9.32939e+06	8.29384e+06	1.01844e+07	1.0003e+07
M169T44	4-Hydroxymethylsalicylate	169.046	43.6	168.042	18.534	C8H8O4	[M+H]+			C14109	Xenobiotics biodegradation and metabolism; Global and overview maps	106420-93-3		KaitaiDB	MSI_level1	pos	1.42744e+07	1.72067e+07	1.86527e+07	1.79305e+07	1.6387e+07	1.53566e+07	2.42853e+07	2.86772e+07	3.16652e+07	2.17011e+07	1.96807e+07	2.3115e+07	2.11067e+07	2.24805e+07	2.45908e+07	3.06015e+07	1.82985e+07	2.26733e+07
M192T176	5-Phenyl-1,3-oxazinane-2,4-dione	192.069	175.6	191.058	18.656	C10H9NO3	[M+H]+	Benzene and substituted derivatives		C16596	Xenobiotics biodegradation and metabolism		HMDB0060400	KaitaiDB	MSI_level1	pos	8.28973e+06	1.06246e+07	1.31285e+07	8.76458e+06	1.1137e+07	1.12612e+07	7.44219e+06	8.19158e+06	381860	7.12727e+06	5.76558e+06	1.11941e+07	1.11942e+07	1.14009e+07	7.49753e+06	1.07733e+07	1.28202e+07	3.36724e+06
M533T296_2	Taurohyocholate	533.336	295.6	515.292	19.156	C26H45NO7S	[M+NH4]+	Steroids and steroid derivatives	Bile acids, alcohols and derivatives	C15516		117997-17-8	HMDB0011637	KaitaiDB	MSI_level1	pos	2.37155e+06	1.25634e+06	2.3335e+06	5.44288e+06	1.33458e+06	7.35603e+06	2.34873e+06	4.54129e+06	6.12994e+06	2.15546e+07	4.1972e+06	1.41456e+07	4.6971e+06	1.07048e+06	8.94069e+06	2.46225e+06	1.31488e+07	2.32229e+07
M408T450	Cycloeucalenone	408.367	449.7	424.37	19.424	C30H48O	[M-OH+H]+			C22121	Lipid metabolism; Global and overview maps	1255-12-5		KaitaiDB	MSI_level1	pos	1.99035e+06	975950	2.34236e+06	1.87677e+06	2.38562e+06	2.32688e+06	2.35743e+06	1.22356e+07	7.71179e+06	3.22152e+06	4.78521e+06	7.31179e+06	4.79121e+06	1.00094e+07	1.19786e+07	3.63619e+06	5.3569e+06	3.42964e+07
M205T413	SCHEMBL16620138	205.086	413.2	187.048	19.525	C7H9NO5	[M+NH4]+			C20258	Amino acid metabolism; Biosynthesis of other secondary metabolites; Global and overview maps	185103-33-7		KaitaiDB	MSI_level1	pos	6.96407e+07	6.55587e+07	6.70568e+07	8.43441e+07	8.98967e+07	9.05886e+07	9.21909e+07	9.87455e+07	9.85142e+07	9.96725e+07	1.2326e+08	1.06132e+08	1.04049e+08	9.88734e+07	1.0376e+08	1.08593e+08	1.21588e+08	1.23745e+08
M116T377	4-Amino-2-methylenebutanoic acid	116.072	376.8	115.063	0.016	C5H9NO2	[M+H]+	Carboxylic acids and derivatives	Amino acids, peptides, and analogues			65370-67-4	HMDB0030409	mzVault	MSI_level2	pos	1.55902e+08	2.27531e+07	1.03821e+07	1.16678e+08	3.16333e+07	1.05808e+08	6.33705e+07	6.65222e+07	2.70702e+08	8.76706e+07	7.09679e+07	1.21869e+08	1.94801e+08	1.39967e+08	1.01654e+08	1.54999e+08	3.11925e+08	1.15098e+08
M349T100	Ciprofloxacin	349.139	99.9	331.133	0.022	C17H18FN3O3	[M+NH4]+	Quinolines and derivatives	Quinoline carboxylic acids	C05349	Membrane transport	85721-33-1	HMDB0014677	HMDB	MSI_level2	pos	4.27519e+07	3.07508e+07	4.08584e+07	3.43912e+07	3.74813e+07	4.72179e+07	1.64991e+08	4.72562e+07	1.28857e+08	1.88708e+08	1.21007e+08	1.85428e+08	5.67575e+07	7.82513e+07	5.39825e+07	5.77273e+07	5.61819e+07	4.00433e+07
M340T228	5-Hydroxy-6-methoxyindole glucuronide	340.103	228	339.095	0.033	C15H17NO8	[M+H]+	Organooxygen compounds	Carbohydrates and carbohydrate conjugates			77463-71-9	HMDB0010363	mzVault	MSI_level2	pos	1.51131e+07	1.77437e+07	6.21371e+07	1.7186e+07	5.35897e+07	5.4388e+07	1.3055e+08	6.02285e+06	3.80388e+07	3.43111e+07	3.16601e+06	7.33855e+07	9.84231e+06	6.25929e+06	9.15413e+07	5.33705e+07	1.40828e+07	3.49139e+07
M245T57	Pisatoside	245.113	57	261.085	0.033	C10H15NO7	[M-NH3+H]+	Organooxygen compounds	Carbohydrates and carbohydrate conjugates			18814-39-6	HMDB0039127	HMDB	MSI_level2	pos	2.48872e+07	1.01011e+07	2.18041e+07	1.90905e+07	1.73201e+07	3.8852e+07	1.13623e+07	1.33158e+07	2.72591e+07	1.95303e+07	1.85145e+07	2.49123e+07	1.66626e+07	1.85231e+07	2.10943e+07	1.13863e+07	9.04414e+06	1.36252e+07
M231T135	Hydroxyprolyl-Valine	231.17	135	230.127	0.046	C10H18N2O4	[M+H]+	Carboxylic acids and derivatives	Amino acids, peptides, and analogues				HMDB0028876	mzVault	MSI_level2	pos	3.2927e+07	6.54624e+07	3.26149e+07	5.55399e+07	4.37092e+07	4.65499e+07	3.06773e+07	6.57703e+07	4.32555e+07	5.86822e+07	2.25667e+07	6.88541e+07	9.25176e+07	7.88176e+07	8.92508e+07	1.00821e+08	5.78999e+07	4.50598e+07
M216T312	N-Nonanoylglycine	216.159	311.6	215.152	0.056	C11H21NO3	[M+H]+	Carboxylic acids and derivatives	Amino acids, peptides, and analogues			79251-60-8	HMDB0013279	HMDB	MSI_level2	pos	317390	669184	392411	2.34636e+06	269930	170403	2.47411e+06	4.11052e+06	682064	3.19612e+06	1.33612e+06	2.02421e+06	3.39332e+06	2.90915e+06	562960	2.81195e+06	2.70364e+06	2.51088e+06
M173T304	4-Bromophenol	173.117	304.1	171.952	0.087	C6H5BrO	[M+H]+	Phenols	Halophenols	C14453	Xenobiotics biodegradation and metabolism	106-41-2	HMDB0062397	HMDB	MSI_level2	pos	3.01314e+07	1.73779e+07	2.00373e+07	1.26194e+07	137902	62830.8	5.53644e+06	8.34509e+06	6.42375e+06	1.30179e+07	405101	273205	3.27741e+06	6.18527e+06	6.36383e+06	7.52361e+06	299036	294955
M200T386	AKOS006369514	200.201	385.6	182.069	0.092	C8H10N2O3	[M+NH4]+			C21326	Global and overview maps; Metabolism of terpenoids and polyketides			mzVault	MSI_level2	pos	5.759e+07	4.712e+07	5.14326e+07	5.67112e+07	3.29067e+07	3.3821e+07	4.81275e+07	5.00835e+07	5.97451e+07	6.39734e+07	3.37366e+07	4.28422e+07	5.67301e+07	5.60359e+07	7.20349e+07	6.35727e+07	3.63758e+07	4.95762e+07
M547T330	4-O-Methylnorbelladine	547.28	329.7	273.136	0.093	C16H19NO3	[2M+H]+			C16702	Chemical structure transformation maps; Biosynthesis of other secondary metabolites; Global and overview maps	4579-60-6		mzVault	MSI_level2	pos	2.59992e+06	4.6128e+06	1.43926e+07	7.7883e+06	7.76963e+06	1.79881e+07	9.51684e+06	2.07107e+07	1.55309e+07	1.73216e+07	3.30456e+07	1.55644e+07	2.14791e+07	1.41765e+07	3.32394e+07	3.29613e+07	2.83772e+07	1.50595e+07
M160T187	Valerylglycine	160.097	186.6	159.09	0.095	C7H13NO3	[M+H]+	Carboxylic acids and derivatives	Amino acids, peptides, and analogues			24003-66-5	HMDB0000927	HMDB	MSI_level2	pos	2.44314e+07	1.72626e+07	2.89069e+07	2.01549e+07	9.11527e+07	4.7131e+07	4.85035e+07	4.07033e+07	3.65956e+07	2.37329e+07	1.10275e+07	2.46819e+07	2.90667e+07	5.98221e+07	7.10748e+07	8.02972e+07	4.51259e+06	6.51685e+07
M246T42	Lysylvaline	246.145	41.9	245.174	0.105	C11H23N3O3	[M+H]+	Carboxylic acids and derivatives	Amino acids, peptides, and analogues			20556-11-0	HMDB0028964	HMDB	MSI_level2	pos	1.19054e+07	1.37002e+07	1.42934e+07	1.89012e+07	8.12675e+06	1.06995e+07	4.97631e+06	5.13822e+06	7.32436e+06	4.70428e+06	6.84472e+06	1.05382e+07	2.92159e+07	2.86095e+07	1.34321e+07	1.59154e+07	9.97196e+06	8.88026e+06
M243T64	Glutamylisoleucine	243.134	63.6	260.137	0.109	C11H20N2O5	[M-H2O+H]+	Carboxylic acids and derivatives	Amino acids, peptides, and analogues			5879-22-1	HMDB0028822	HMDB	MSI_level2	pos	1.17133e+06	1.78893e+06	7.5868e+06	1.04221e+07	685275	1.06834e+06	2.60633e+07	1.4761e+07	1.77707e+07	1.82691e+07	7.03246e+06	1.19527e+07	1.5506e+06	1.02983e+07	1.0617e+07	6.20419e+06	753651	2.80284e+06
M174T202	N-Acetyl-L-glutamate 5-semialdehyde	174.076	202.4	173.069	0.109	C7H11NO4	[M+H]+	Carboxylic acids and derivatives	Amino acids, peptides, and analogues	C01250	Amino acid metabolism; Global and overview maps	13074-21-0	HMDB0006488	Metlin	MSI_level2	pos	6.79056e+06	6.63001e+06	3.21779e+06	6.57148e+06	5.50385e+06	9.21149e+06	7.85211e+06	1.02693e+07	9.1878e+06	1.15192e+07	8.58111e+06	1.51675e+07	9.66561e+06	1.00111e+07	8.38142e+06	1.08204e+07	8.7296e+06	8.64308e+06
M854T435_1	marneral	853.709	435.4	426.386	0.118	C30H50O	[2M+H]+			C20192	Global and overview maps; Metabolism of terpenoids and polyketides			mzVault	MSI_level2	pos	3.04563e+07	3.69729e+07	2.6882e+07	2.71586e+07	2.88473e+07	2.46904e+07	3.45769e+07	2.5953e+07	2.76841e+07	5.24631e+07	3.62509e+07	3.44605e+07	2.94768e+07	3.11261e+07	5.69774e+07	2.67585e+07	3.52674e+07	5.37112e+07
M393T302	Thromboxane B2	393.225	302.4	370.236	0.12	C20H34O6	[M+Na]+	Fatty Acyls	Eicosanoids	C05963	Lipid metabolism; Nervous system; Global and overview maps; Digestive system	63783-09-5	HMDB0003252	Metlin	MSI_level2	pos	3.7732e+07	2.16947e+07	3.49282e+07	2.81294e+07	1.96147e+07	2.00667e+07	4.7168e+07	4.23476e+07	1.57023e+07	7.89675e+07	6.83897e+06	2.88924e+07	6.89623e+07	8.67182e+07	1.7118e+08	1.31201e+08	5.13666e+07	4.87672e+07
M222T92	(2R)-2-Acetamido-5-hydroxy-2-(sulfanylmethyl)pentanoic acid	222.043	91.6	221.072	0.144	C8H15NO4S	[M+H]+	Carboxylic acids and derivatives	Amino acids, peptides, and analogues				HMDB0258091	mzVault	MSI_level2	pos	1.9406e+06	2.12747e+06	1.96942e+06	1.02421e+07	2.30719e+06	5.52843e+06	4.94665e+06	2.22306e+06	5.82989e+06	6.04105e+06	4.5098e+06	6.88829e+06	3.04154e+06	1.53058e+07	1.4396e+07	7.80743e+06	6.95957e+06	1.20405e+07
M116T54	Glycyl-glycine	116.034	53.9	132.053	0.148	C4H8N2O3	[M-NH3+H]+	Carboxylic acids and derivatives	Amino acids, peptides, and analogues	C02037		556-50-3	HMDB0011733	HMDB	MSI_level2	pos	6.09505e+07	5.47844e+07	5.74311e+07	5.1811e+07	5.02729e+07	5.9881e+07	5.30909e+07	3.88113e+07	4.64525e+07	4.35665e+07	6.02713e+07	5.24878e+07	4.11733e+07	3.89835e+07	2.58898e+07	4.54394e+07	5.21425e+07	4.21905e+07
M275T227	4-Ketocyclophosphamide	275.011	227.3	274.004	0.152	C7H13Cl2N2O3P	[M+H]+	Organonitrogen compounds	Nitrogen mustard compounds	C07644	Xenobiotics biodegradation and metabolism	27046-19-1	HMDB0060686	mzVault	MSI_level2	pos	7.38374e+07	1.07648e+08	1.79952e+08	4.97327e+07	9.96711e+07	2.20633e+08	1.29014e+08	3.0872e+07	1.83693e+07	1.24992e+07	6.08343e+06	1.52595e+07	5.99352e+06	6.94737e+06	1.75765e+07	2.33438e+07	3.7812e+06	7.77102e+06
M339T411	Monoolein	339.289	411.3	356.293	0.163	C21H40O4	[M-H2O+H]+					25496-72-4	HMDB0011567	HMDB	MSI_level2	pos	1.21614e+07	2.72527e+07	7.82007e+06	9.20049e+06	8.85244e+07	7.67776e+06	7.88605e+07	1.3817e+07	1.22145e+07	7.3085e+06	7.48943e+06	7.71101e+07	1.24132e+08	8.49536e+07	1.07262e+07	8.47823e+07	1.07052e+08	1.40443e+08
M220T82	Didehydroagroclavine	220.082	82.1	237.139	0.184	C16H17N2+	[M-H2O+H]+			C20457	Biosynthesis of other secondary metabolites; Global and overview maps			mzVault	MSI_level2	pos	9.07422e+08	8.56572e+08	5.59549e+07	3.57593e+07	5.14434e+07	5.70855e+07	1.13301e+08	1.21509e+08	1.20799e+08	1.21874e+08	1.3038e+08	1.32527e+08	4.17893e+07	7.81576e+07	3.03771e+07	7.31314e+07	6.35961e+07	5.48195e+07
M189T91	Glycyl-Isoleucine	189.123	91.5	188.116	0.196	C8H16N2O3	[M+H]+	Carboxylic acids and derivatives	Amino acids, peptides, and analogues				HMDB0028844	HMDB	MSI_level2	pos	1.72564e+08	1.97116e+08	2.15206e+08	1.71856e+08	4.96215e+07	8.74876e+07	3.40005e+08	3.058e+08	1.17638e+08	1.6047e+08	1.09578e+08	3.16011e+08	2.85141e+08	3.65773e+08	2.47486e+08	2.48226e+08	1.54587e+08	1.05441e+08
M163T330	4-Hydroxyphenylpyruvic acid	163.112	329.6	180.042	0.215	C9H8O4	[M-H2O+H]+	Benzene and substituted derivatives	Phenylpyruvic acid derivatives	C01179	Metabolism of cofactors and vitamins; Biosynthesis of other secondary metabolites; Metabolism of terpenoids and polyketides; Amino acid metabolism; Chemical structure transformation maps; Global and overview maps	156-39-8	HMDB0000707	HMDB	MSI_level2	pos	4.36115e+08	4.75072e+08	4.10114e+08	4.07576e+08	4.98287e+08	4.21239e+08	4.76527e+08	4.84621e+08	5.38706e+08	6.33271e+08	4.02427e+08	5.75669e+08	4.34091e+08	5.42155e+08	7.562e+08	7.07418e+08	6.47792e+08	6.34137e+08
M192T392	Calystegine C1	192.084	391.9	191.079	0.22	C7H13NO5	[M+H]+	Tropane alkaloids				156705-04-3	HMDB0031346	HMDB	MSI_level2	pos	1.67815e+07	6.97142e+06	9.15312e+06	2.42696e+07	1.95635e+07	1.38808e+07	1.73971e+07	1.43038e+07	1.54728e+07	2.16259e+07	1.88006e+07	1.64261e+07	1.75941e+07	1.35423e+07	1.47005e+07	1.275e+07	3.63072e+07	2.70198e+07
M226T303	2-Phenoxyethyl isobutyrate	226.18	302.8	208.11	0.232	C12H16O3	[M+NH4]+	Phenol ethers				103-60-6	HMDB0040218	mzVault	MSI_level2	pos	1.33134e+08	7.97487e+07	8.89857e+07	8.87552e+07	1.02985e+08	8.12811e+07	8.68186e+07	1.11645e+08	1.2531e+08	1.02915e+08	8.80481e+07	1.0868e+08	9.6789e+07	9.51451e+07	1.24061e+08	9.99474e+07	1.09251e+08	1.2699e+08
M195T254	S-Acetyl dihydroasparagusic acid	195.088	253.8	194.007	0.248	C6H10O3S2	[M+H]+	Fatty Acyls	Fatty acids and conjugates			38146-83-7	HMDB0035717	mzVault	MSI_level2	pos	8.51708e+07	6.25238e+07	7.75636e+07	6.57449e+07	8.71633e+07	2.00134e+07	4.05391e+07	5.97252e+07	7.11021e+07	1.1506e+08	2.01038e+08	1.1109e+08	7.30309e+07	2.62963e+07	1.7495e+07	2.95328e+07	5.60086e+07	5.7725e+07
M175T82	(R)-11,12,13-Trinor-1(5),6,9-guaiatrien-8-one	175.119	81.6	174.104	0.267	C12H14O	[M+H]+	Tropones				71305-89-0	HMDB0039153	mzVault	MSI_level2	pos	1.05038e+09	1.03005e+09	1.08686e+09	1.23442e+09	7.41628e+08	7.63209e+08	3.08218e+08	7.1484e+08	2.141e+08	2.40374e+08	4.52978e+08	8.14188e+08	9.34503e+08	7.78969e+08	2.69597e+08	8.11891e+08	2.89917e+08	2.39929e+08
M280T384	9-HYDROXY-8-(2-HYDROXYPROPAN-2-YL)-2H,8H,9H-FURO[2,3-H]CHROMEN-2-ONE	280.263	384.1	262.084	0.28	C14H14O5	[M+NH4]+						HMDB0128944	mzVault	MSI_level2	pos	2.02603e+08	1.75462e+08	1.23958e+08	3.12428e+08	1.29085e+07	2.4549e+07	1.77163e+08	2.40737e+08	3.03365e+08	3.20247e+08	3.15627e+07	2.34275e+07	3.25796e+08	2.18023e+08	2.6456e+08	4.67726e+08	2.58679e+07	4.47093e+07
M179T357	4-Chloro-1-naphthol	179.107	357.1	178.019	0.284	C10H7ClO	[M+H]+	Naphthalenes	Naphthols and derivatives			604-44-4	HMDB0247127	HMDB	MSI_level2	pos	5.54613e+07	5.68513e+07	4.8427e+07	4.80971e+07	5.62261e+07	5.05286e+07	5.30338e+07	5.84005e+07	6.06264e+07	7.12858e+07	6.43716e+07	7.87015e+07	5.06754e+07	6.51708e+07	8.05896e+07	7.52568e+07	7.26576e+07	7.29065e+07
M106T81	Diethanolamine	106.05	80.8	105.079	0.305	C4H11NO2	[M+H]+	Organonitrogen compounds	Amines	C06772	Lipid metabolism	1219804-08-6	HMDB0004437	HMDB	MSI_level2	pos	1.09901e+08	4.14569e+07	1.05516e+08	1.18565e+08	1.24316e+08	1.21698e+08	9.68402e+07	8.77577e+07	7.41951e+07	7.09156e+07	6.55338e+07	1.0267e+08	6.22747e+06	9.91133e+07	4.01769e+07	1.00167e+08	1.17015e+08	1.00695e+08
M292T289	Cyproconazole	292.157	289.4	291.114	0.317	C15H18ClN3O	[M+H]+	Benzene and substituted derivatives	Phenylpropanes	C18456		113096-99-4	HMDB0250696	mzVault	MSI_level2	pos	3.55866e+06	2.53823e+06	4.45596e+06	3.96594e+06	5.46463e+06	3.66295e+06	1.99699e+06	2.40051e+06	2.80667e+06	3.05118e+06	2.93711e+06	3.10435e+06	3.76861e+06	5.35522e+06	5.02036e+06	7.38286e+06	1.2165e+06	5.33736e+06
M198T279	4-Hydroxy-2,6,6-trimethyl-3-oxo-1,4-cyclohexadiene-1-carboxaldehyde	198.112	279.1	180.079	0.331	C10H12O3	[M+NH4]+	Organooxygen compounds	Carbonyl compounds			35692-95-6	HMDB0037602	mzVault	MSI_level2	pos	2.2947e+06	2.09905e+06	3.34018e+06	1.50166e+06	2.3735e+06	3.60473e+06	1.49857e+06	1.70328e+06	2.75156e+06	1.9892e+06	2.33649e+06	2.19039e+06	2.30063e+06	5.09083e+06	2.68353e+06	1.18093e+07	3.9296e+06	1.94752e+06
M281T377	5-Octadecynoic acid	281.247	376.8	280.24	0.333	C18H32O2	[M+H]+	Fatty Acyls	Fatty acids and conjugates			676-30-2	HMDB0031097	HMDB	MSI_level2	pos	1.60388e+07	9.53877e+06	1.89788e+07	2.127e+07	9.13222e+06	2.33339e+06	1.08825e+07	3.00746e+07	2.23558e+07	3.29962e+07	1.47641e+07	1.73045e+07	5.86231e+06	1.14066e+07	1.73678e+07	1.31666e+07	2.40801e+07	1.2215e+07
M253T384	3-Methyl-5-pentyl-2-furanpentanoic acid	253.18	383.9	252.173	0.348	C15H24O3	[M+H]+	Fatty Acyls	Fatty acids and conjugates			157686-84-5	HMDB0112086	mzVault	MSI_level2	pos	6.80253e+07	5.94048e+07	5.46763e+07	6.39109e+07	7.13483e+07	6.80663e+07	7.09462e+07	7.51327e+07	7.52134e+07	7.92528e+07	9.23788e+07	7.90448e+07	7.84857e+07	7.68623e+07	7.59332e+07	7.83341e+07	8.90915e+07	8.45713e+07
M204T250	1-Carboxyethylleucine	204.123	249.7	203.116	0.35	C9H17NO4	[M+H]+	Carboxylic acids and derivatives	Amino acids, peptides, and analogues			179795-15-4	HMDB0240626	HMDB	MSI_level2	pos	1.08443e+08	1.10304e+08	9.5043e+07	8.96994e+07	9.04291e+07	1.55991e+08	1.06022e+08	1.14576e+08	1.17897e+08	1.23883e+08	8.81957e+07	1.69561e+08	1.06365e+08	1.02927e+08	9.16942e+07	1.03957e+08	9.76387e+07	1.02278e+08
M107T82	Benzaldehyde	107.049	82.1	106.042	0.365	C7H6O	[M+H]+	Benzene and substituted derivatives	Benzoyl derivatives	C00261	Xenobiotics biodegradation and metabolism; Global and overview maps	10383-90-1	HMDB0006115	mzVault	MSI_level2	pos	1.02543e+07	3.86096e+07	6.25715e+07	3.42527e+07	2.70666e+07	3.31749e+07	3.18814e+07	2.47409e+07	1.861e+07	2.66564e+07	1.78926e+07	3.11692e+07	5.68091e+07	6.53352e+07	7.00312e+07	2.73604e+07	4.27726e+07	2.74985e+07
M228T271	(4aR,10bS)-Noroxomaritidine	228.138	270.9	271.121	0.367	C16H17NO3	[M-CO2+H]+			C21406	Biosynthesis of other secondary metabolites; Global and overview maps			mzVault	MSI_level2	pos	7.94978e+06	6.33736e+06	8.27238e+06	6.35912e+06	6.75187e+06	7.79969e+06	7.06487e+06	7.38242e+06	1.05912e+07	8.45067e+06	2.19511e+06	5.7767e+06	5.08476e+06	6.6949e+06	5.66143e+06	5.22827e+06	7.809e+06	4.34824e+06
M130T82	Pipecolic acid	130.086	81.6	129.079	0.377	C6H11NO2	[M+H]+	Carboxylic acids and derivatives	Amino acids, peptides, and analogues	C00408	Chemical structure transformation maps; Amino acid metabolism; Biosynthesis of other secondary metabolites; Global and overview maps	83680-83-5	HMDB0000070	Metlin	MSI_level2	pos	1.06677e+08	7.6194e+07	9.4098e+07	4.8463e+07	2.35862e+07	8.5459e+07	7.54305e+07	1.17978e+08	1.08996e+08	6.97087e+07	1.4595e+08	4.9964e+07	9.61966e+07	1.11793e+08	1.16687e+08	1.24758e+08	9.59653e+07	1.65305e+08
M362T423	(1(10)E,4E,6a,8b)-8-Angeloyloxy-14-oxo-1(10),4,11(13)-germacratrien-12,6-olide	362.269	423.4	344.162	0.393	C20H24O5	[M+NH4]+	Prenol lipids	Terpene lactones				HMDB0031889	mzVault	MSI_level2	pos	4.12747e+07	3.0624e+07	3.89731e+07	3.28787e+07	1.02097e+08	8.91816e+07	2.2548e+07	2.33403e+07	1.39931e+07	1.87215e+07	2.29212e+07	3.23685e+07	2.46409e+07	4.31968e+07	1.99033e+07	4.29172e+07	9.06405e+07	3.79312e+07
M457T410_2	2-(4-Allyl-2,6-dimethoxyphenoxy)-1-(3,4,5-trimethoxyphenyl)-1-propanol	457.297	410.2	418.199	0.425	C23H30O7	[M+K]+					41551-58-0	HMDB0030828	HMDB	MSI_level2	pos	7.54568e+06	5.92849e+07	1.11772e+07	1.843e+07	4.41615e+07	9.79627e+06	7.60544e+07	3.62672e+07	1.87342e+07	7.3898e+06	1.12874e+07	1.87414e+07	1.41755e+07	1.72319e+07	1.09995e+07	1.52491e+07	3.20286e+07	1.48375e+07
M334T390	(3beta,5alpha)-3-Hydroxypregn-16-en-20-one	334.274	389.9	316.24	0.427	C21H32O2	[M+NH4]+	Steroids and steroid derivatives	Oxosteroids			566-61-0	HMDB0034369	mzVault	MSI_level2	pos	3.19204e+07	3.68418e+07	4.71121e+07	1.20544e+08	1.08331e+08	6.62456e+07	5.25317e+07	8.06552e+07	8.76811e+07	1.76655e+08	7.64778e+07	8.1543e+07	2.81663e+07	5.35645e+07	8.13988e+07	6.28616e+07	1.41679e+08	2.05072e+08
M110T33	2-Oxazolidinone	110.021	32.8	87.032	0.434	C3H5NO2	[M+Na]+	Azolines	Oxazolines	C93484		51667-26-6	HMDB0245282	HMDB	MSI_level2	pos	4.13318e+08	4.16359e+08	3.36434e+08	3.43014e+08	3.46712e+08	3.513e+08	2.99861e+08	1.2755e+08	1.36759e+08	8.81733e+07	1.71678e+08	1.31668e+08	1.30526e+08	1.13798e+08	1.35462e+08	1.11655e+08	9.58153e+07	1.46888e+08
M189T311	Ibuprofen	189.127	310.8	206.131	0.445	C13H18O2	[M-H2O+H]+	Phenylpropanoic acids		C01588		139466-08-3	HMDB0001925	MoNA	MSI_level2	pos	3.25187e+07	2.74621e+07	3.71787e+07	3.50681e+07	4.81063e+07	4.82936e+07	4.93387e+07	8.04448e+07	6.10722e+07	3.71355e+07	2.26435e+07	3.62042e+07	1.91542e+07	4.72644e+07	4.61125e+07	4.35873e+07	5.51164e+07	4.88249e+07
M170T373	Diphenylamine	170.096	373.4	169.089	0.464	C12H11N	[M+H]+	Benzene and substituted derivatives	Aniline and substituted anilines	C11016		25656-57-9	HMDB0032562	MoNA	MSI_level2	pos	3.32363e+07	3.30576e+07	2.97764e+07	3.10175e+07	3.59585e+07	2.75827e+07	3.30702e+07	3.62899e+07	3.73399e+07	4.03454e+07	3.64174e+07	4.50844e+07	3.46315e+07	3.86376e+07	4.48548e+07	4.14816e+07	4.16854e+07	4.17436e+07
M306T381	Androstanedione	306.243	381.4	288.209	0.471	C19H28O2	[M+NH4]+	Steroids and steroid derivatives	Androstane steroids	C00674	Lipid metabolism; Xenobiotics biodegradation and metabolism; Global and overview maps	846-46-8	HMDB0000899	mzVault	MSI_level2	pos	2.0435e+07	7.42732e+06	8.90643e+06	3.57251e+07	2.0673e+07	1.26791e+07	1.51284e+07	1.65391e+07	1.94271e+07	2.24845e+07	2.08718e+07	1.80697e+07	2.1909e+07	1.30396e+07	1.70427e+07	1.41693e+07	4.32711e+07	3.23468e+07
M345T308	Eupatilin	345.206	308.1	344.09	0.506	C18H16O7	[M+H]+	Flavonoids	O-methylated flavonoids	C10040		22368-21-4	HMDB0029469	HMDB	MSI_level2	pos	450162	2.7259e+06	1.55695e+07	6.36526e+06	2.92313e+07	1.45349e+07	1.98052e+07	1.13696e+07	1.27919e+07	1.42549e+07	2.08147e+07	4.11538e+07	7.80682e+06	9.60787e+06	2.89054e+07	2.42849e+07	5.79601e+07	3.45505e+07
M262T54_2	Aminoparathion	262.103	54.1	261.059	0.544	C10H16NO3PS	[M+H]+	Organic thiophosphoric acids and derivatives	Thiophosphoric acid esters	C06605	Xenobiotics biodegradation and metabolism	3735-01-1	HMDB0001504	HMDB	MSI_level2	pos	1.20479e+07	1.02152e+07	1.32897e+07	5.9173e+07	7.70443e+07	7.47701e+06	6.37065e+06	2.55637e+08	5.72425e+06	5.99724e+06	3.53467e+08	3.11965e+08	1.24518e+07	1.24706e+07	6.03284e+07	9.66182e+06	8.13366e+07	7.20867e+07
M310T276_1	(2E,4E,7E)-Decatrienoylcarnitine	310.201	276	309.194	0.563	C17H27NO4	[M+H]+	Fatty Acyls	Fatty acid esters				HMDB0241126	mzVault	MSI_level2	pos	4.78629e+07	5.33727e+07	4.79591e+07	3.99538e+07	3.23601e+07	1.49868e+07	7.3907e+06	1.16654e+07	2.07486e+06	1.34928e+07	6.44988e+06	5.10317e+06	2.63391e+07	1.63514e+07	1.43224e+07	1.88867e+07	3.74534e+07	9.55859e+06
M112T54	Cytosine	112.051	53.8	111.043	0.567	C4H5N3O	[M+H]+	Diazines	Pyrimidines and pyrimidine derivatives	C00380	Global and overview maps; Nucleotide metabolism	71-30-7	HMDB0000630	MoNA	MSI_level2	pos	4.40309e+08	3.25583e+08	3.52434e+08	3.07294e+08	3.43868e+08	3.46156e+08	2.8491e+08	2.58137e+08	2.54429e+08	2.62416e+08	3.1119e+08	3.31226e+08	1.96709e+08	2.35709e+08	1.51586e+08	2.62269e+08	3.31162e+08	2.3375e+08
M172T252	Campholenic alcohol	172.133	252.4	154.136	0.582	C10H18O	[M+NH4]+	Prenol lipids	Monoterpenoids			52437-39-5	HMDB0036068	HMDB	MSI_level2	pos	5.35652e+07	3.95054e+07	4.33352e+07	3.81127e+07	2.75945e+07	3.79617e+07	7.02046e+07	4.69574e+07	7.28538e+07	4.87285e+07	6.93353e+07	4.11073e+07	4.06315e+07	3.72589e+07	3.12164e+07	3.88965e+07	2.70911e+07	5.60316e+07
M222T275	Sarmentine	222.185	274.9	221.178	0.591	C14H23NO	[M+H]+	Pyrrolidines	N-acylpyrrolidines			78910-33-5	HMDB0038840	mzVault	MSI_level2	pos	2.07249e+07	9.2837e+06	1.17569e+07	3.60083e+07	2.45344e+07	1.44218e+07	2.03482e+07	1.82085e+07	2.28648e+07	2.70705e+07	2.44279e+07	2.15128e+07	2.44363e+07	1.71435e+07	1.86769e+07	1.95441e+07	3.37852e+07	3.17823e+07
M119T43	(+)-threo-2-Amino-3,4-dihydroxybutanoic acid	119.014	42.6	135.053	0.632	C4H9NO4	[M-NH3+H]+	Carboxylic acids and derivatives	Amino acids, peptides, and analogues	C06056	Metabolism of cofactors and vitamins	21768-44-5	HMDB0029389	mzVault	MSI_level2	pos	429031	501737	1.6892e+06	552618	617229	535294	2.62842e+06	3.25461e+06	4.04521e+06	1.78354e+06	2.39209e+06	2.05397e+06	2.52745e+06	2.21429e+06	3.32824e+06	3.15208e+06	565263	2.85392e+06
M248T61	Pyridoxal 5'-phosphate	248.149	61.4	247.025	0.637	C8H10NO6P	[M+H]+	Pyridines and derivatives	Pyridine carboxaldehydes	C00018	Metabolism of cofactors and vitamins; Global and overview maps; Digestive system	853645-22-4	HMDB0001491	mzVault	MSI_level2	pos	2.46026e+08	2.06823e+08	1.66162e+08	1.91409e+08	1.07692e+08	9.11386e+07	8.21208e+08	3.49113e+08	1.2968e+09	1.18763e+09	5.86157e+08	3.93692e+08	1.60368e+08	3.55002e+08	1.05037e+08	2.19577e+08	2.50413e+08	9.67417e+07
M330T364	Paroxetine	330.264	363.9	329.143	0.692	C19H20FNO3	[M+H]+	Piperidines	Phenylpiperidines	C07415		110429-35-1	HMDB0014853	mzVault	MSI_level2	pos	6.78847e+07	1.46997e+08	1.64828e+08	1.13077e+08	5.64566e+06	6.90167e+06	3.69575e+07	5.69143e+07	3.89714e+07	9.36233e+07	4.92322e+06	4.45729e+06	2.00839e+07	1.52242e+07	2.74988e+07	2.64717e+07	4.65669e+06	5.01349e+06
M120T192	Aminomalonic acid	120.066	192.1	119.022	0.693	C3H5NO4	[M+H]+	Carboxylic acids and derivatives	Amino acids, peptides, and analogues	C00872		1068-84-4	HMDB0001147	HMDB	MSI_level2	pos	2.50363e+06	1.7495e+07	7.98522e+07	2.25217e+06	1.8128e+07	3.34337e+07	1.28789e+07	1.95427e+06	2.77843e+06	1.79527e+06	2.56371e+06	3.26191e+06	1.15428e+07	6.86569e+07	3.04546e+06	6.7006e+07	2.56848e+06	6.52528e+06
M334T105	Tryptophyl-Glutamate	334.139	104.5	333.132	0.721	C16H19N3O5	[M+H]+	Carboxylic acids and derivatives	Amino acids, peptides, and analogues				HMDB0029082	mzVault	MSI_level2	pos	2.62405e+06	1.53453e+07	4.9037e+06	1.88375e+07	3.19367e+06	7.53932e+06	1.1647e+07	1.60239e+07	1.17727e+07	9.00384e+06	4.91422e+06	1.52203e+07	2.68197e+07	2.39649e+07	2.38905e+07	1.65225e+07	6.65952e+06	1.11717e+07
M222T102	Dioscorine	222.112	101.9	221.142	0.74	C13H19NO2	[M+H]+	Azaspirodecane derivatives		C10142		3329-91-7	HMDB0030305	HMDB	MSI_level2	pos	5.55263e+07	4.9849e+07	5.19374e+07	5.90811e+07	5.51712e+07	4.49662e+07	7.05455e+07	7.16947e+07	8.87355e+07	9.05652e+07	5.28343e+07	6.62991e+07	4.76686e+07	6.73204e+07	6.63021e+07	7.11286e+07	6.23946e+07	6.02577e+07
M202T117	1,6,6-Trimethyl-2,7-dioxabicyclo[3.2.2]nonan-3-one	202.086	116.9	184.11	0.753	C10H16O3	[M+NH4]+			C04718	Global and overview maps; Metabolism of terpenoids and polyketides			mzVault	MSI_level2	pos	1.14061e+06	1.02366e+06	1.04561e+06	1.31958e+06	9.51628e+06	4.38345e+06	4.85673e+06	1.05684e+07	2.05168e+06	4.98918e+06	1.07153e+06	3.88008e+06	1.73497e+06	4.90927e+06	3.19776e+06	9.67125e+06	6.42244e+06	3.71663e+06
M143T45	Calystegin A3	143.058	45.3	159.09	0.756	C7H13NO3	[M-OH+H]+	Tropane alkaloids		C10850	Biosynthesis of other secondary metabolites	131580-36-4	HMDB0038593	HMDB	MSI_level2	pos	3.96148e+06	3.3262e+06	3.46645e+06	2.87846e+06	4.13401e+06	3.95525e+06	1.56832e+07	1.03733e+07	1.0569e+07	1.13761e+07	1.33504e+07	1.11247e+07	4.45449e+06	4.63585e+06	3.43429e+06	4.53086e+06	4.53918e+06	3.31102e+06
M318T344	(ent-16betaOH)-16,17-Dihydroxy-9(11)-kauren-19-oic acid	318.159	343.6	334.214	0.761	C20H30O4	[M-NH3+H]+	Stilbenes				55483-24-4	HMDB0036760	HMDB	MSI_level2	pos	980420	7.4574e+07	7.64246e+07	8.16037e+07	5.68612e+07	5.38077e+07	1.08124e+08	1.01376e+08	9.44606e+07	1.05847e+08	1.08754e+08	7.08889e+07	9.58836e+07	6.34791e+07	5.82468e+07	7.31485e+07	7.99453e+07	7.65228e+07
M334T225	Glutamyltryptophan	334.14	225.5	333.132	0.776	C16H19N3O5	[M+H]+	Carboxylic acids and derivatives	Amino acids, peptides, and analogues			122933-59-9	HMDB0028830	HMDB	MSI_level2	pos	2.06021e+07	1.92147e+07	2.50285e+07	2.04165e+07	1.67334e+07	1.77876e+07	1.52429e+07	1.39638e+07	7.6341e+06	1.41515e+07	8.69854e+06	1.94226e+07	2.05783e+07	2.29611e+07	1.19556e+07	1.63665e+07	1.65627e+07	1.20762e+07
M166T126	2,3,4,5,6,7-Hexahydro-7-methylcyclopent[b]azepin-8(1H)-one	166.123	126.2	165.115	0.809	C10H15NO	[M+H]+	Azepines				97826-66-9	HMDB0039682	mzVault	MSI_level2	pos	2.13587e+07	2.18769e+07	1.72722e+07	1.96391e+07	2.40049e+07	1.79564e+07	1.92008e+07	1.97943e+07	1.94019e+07	2.47697e+07	1.71602e+07	2.37677e+07	1.94419e+07	2.01613e+07	2.57236e+07	2.54342e+07	2.51219e+07	2.13645e+07
M254T196	N-lactoyl-Tyrosine	254.102	195.9	253.095	0.809	C12H15NO5	[M+H]+	Carboxylic acids and derivatives	Amino acids, peptides, and analogues				HMDB0062177	mzVault	MSI_level2	pos	1.44733e+07	2.36099e+07	1.44931e+07	1.22339e+07	1.37491e+07	2.80164e+07	1.94235e+07	1.89279e+07	1.77505e+07	2.41323e+07	2.14203e+07	2.29067e+07	2.51043e+07	2.83867e+07	2.74386e+07	1.68133e+07	2.47626e+07	1.60178e+07
M319T310	5(S)-Hydroperoxyeicosatetraenoic acid	319.226	309.9	336.23	0.81	C20H32O4	[M-H2O+H]+	Fatty Acyls	Eicosanoids	C05356	Nervous system; Endocrine system; Lipid metabolism; Structure-based classification; Global and overview maps	70968-82-0	HMDB0001193	mzVault	MSI_level2	pos	3.63234e+06	2.75944e+06	3.15941e+06	3.32931e+06	1.80306e+07	1.91664e+07	1.57703e+07	3.08809e+07	1.36004e+07	2.7235e+06	1.14259e+07	1.59011e+07	5.15327e+06	7.12446e+06	9.10129e+06	2.76221e+07	2.22115e+07	1.06781e+07
M261T310	Panaxytriol	261.148	310	278.188	0.814	C17H26O3	[M-H2O+H]+	Fatty Acyls	Fatty alcohols	C16792		87005-03-6	HMDB0031928	HMDB	MSI_level2	pos	7.46983e+06	4.53764e+06	7.63093e+06	4.81604e+06	2.07585e+07	2.51712e+06	1.71484e+07	1.84028e+07	1.21852e+07	7.99927e+06	3.10068e+06	6.51678e+06	2.09931e+07	1.60909e+07	1.86222e+07	2.50177e+07	3.453e+07	1.16698e+07
M314T446	Palmitoylglycine	314.269	445.8	313.262	0.816	C18H35NO3	[M+H]+	Carboxylic acids and derivatives	Amino acids, peptides, and analogues			158305-64-7	HMDB0013034	mzVault	MSI_level2	pos	7.15109e+07	5.57765e+07	7.45285e+07	5.75106e+07	9.40285e+07	1.01263e+08	3.89704e+07	3.7191e+07	2.68894e+07	3.03863e+07	3.23214e+07	5.73356e+07	2.14025e+07	4.91639e+07	2.7631e+07	4.34781e+07	8.31206e+07	3.86404e+07
M373T312	Treprostinil	373.273	311.6	390.241	0.82	C23H34O5	[M-H2O+H]+	Benzene and substituted derivatives	Phenoxyacetic acid derivatives			81846-19-7	HMDB0014518	HMDB	MSI_level2	pos	3.57018e+07	8.57442e+06	3.01757e+06	4.12072e+06	2.42887e+07	6.08082e+06	8.6e+07	2.77211e+07	6.60253e+07	3.02677e+07	3.68931e+07	7.43321e+07	3.63067e+06	2.46827e+06	4.76056e+08	7.18195e+07	4.07556e+07	4.44542e+08
M336T251	isopentenyl adenosine	336.167	251	335.159	0.824	C15H21N5O4	[M+H]+	Purine nucleosides		C16427	Global and overview maps; Metabolism of terpenoids and polyketides	7724-76-7	HMDB0304396	MoNA	MSI_level2	pos	1.17656e+07	8.73315e+06	1.05926e+07	8.01957e+06	1.14367e+07	1.13301e+07	7.44109e+06	6.11564e+06	6.26746e+06	5.51308e+06	5.49227e+06	8.96697e+06	5.56734e+06	8.34975e+06	7.36513e+06	1.02276e+07	7.80151e+06	6.91121e+06
M842T233_5	Phenylacetyl-CoA	842.133	233	885.157	0.83	C29H42N7O17P3S	[M-CO2+H]+	Fatty Acyls	Fatty acyl thioesters	C00582	Amino acid metabolism; Global and overview maps	7532-39-0	HMDB0006503	mzVault	MSI_level2	pos	3.00079e+06	6.64709e+06	4.70516e+06	8.02982e+06	1.07079e+07	9.19306e+06	6.72062e+06	3.49319e+06	3.30004e+06	4.77753e+06	6.16676e+06	8.36022e+06	3.93629e+06	5.85126e+06	7.29344e+06	5.04365e+06	6.41344e+06	2.83659e+06
M100T91	Methylpyrrolidone	100.076	90.7	99.0684	0.868	C5H9NO	[M+H]+			C11118		51013-18-4		MoNA	MSI_level2	pos	4.54441e+07	5.58151e+07	3.81114e+07	4.19889e+07	4.06335e+07	3.91563e+07	5.08523e+07	6.48776e+07	5.91664e+07	5.40331e+07	5.68349e+07	6.04944e+07	4.70147e+07	5.37865e+07	9.15072e+07	7.71434e+07	4.93556e+07	7.06169e+07
M214T324	Chloroxine	214.253	323.6	212.975	0.873	C9H5Cl2NO	[M+H]+	Quinolines and derivatives	Haloquinolines			773-76-2	HMDB0015373	HMDB	MSI_level2	pos	2.3432e+07	2.22124e+07	2.1067e+07	1.8028e+07	2.03338e+07	2.76893e+07	2.83123e+07	2.25318e+07	3.38455e+07	2.66943e+07	2.99468e+07	4.01847e+07	3.31494e+07	3.62089e+07	3.47205e+07	3.13989e+07	2.30316e+07	3.1381e+07
M774T355_1	Solanesyl-PP	773.504	354.5	790.507	0.889	C45H76O7P2	[M-H2O+H]+	Prenol lipids	Polyprenols	C04145	Metabolism of cofactors and vitamins; Global and overview maps; Metabolism of terpenoids and polyketides	60037-55-0	HMDB0002367	mzVault	MSI_level2	pos	4.73189e+07	5.38847e+07	3.7089e+07	3.3235e+07	4.53841e+07	3.14435e+07	6.54697e+07	6.56561e+07	7.17513e+07	1.10515e+08	4.55334e+07	8.36011e+07	4.88611e+07	2.94658e+07	5.12308e+07	4.28725e+07	4.30858e+07	7.66346e+07
M249T53_2	Asparaginyl-Valine	249.155	53.1	231.122	0.906	C9H17N3O4	[M+NH4]+	Carboxylic acids and derivatives	Amino acids, peptides, and analogues			145314-87-0	HMDB0028744	HMDB	MSI_level2	pos	2.07347e+08	1.22732e+08	1.14038e+08	2.79179e+08	3.11706e+08	1.13544e+08	2.15387e+07	7.52335e+07	3.34643e+07	4.36594e+07	1.06573e+08	1.21823e+08	2.39366e+08	1.16261e+08	1.00049e+08	1.88813e+08	1.9284e+08	1.26619e+08
M216T293	xi-5-Dodecanolide	216.196	293.4	198.162	0.909	C12H22O2	[M+NH4]+	Lactones	Delta valerolactones			3051-22-7	HMDB0037742	HMDB	MSI_level2	pos	2.30349e+07	1.11557e+07	1.13163e+07	1.40309e+07	1.50441e+07	1.62644e+07	1.33227e+07	1.94814e+07	1.78258e+07	1.39985e+07	1.31858e+07	1.335e+07	1.73249e+07	1.40146e+07	2.09456e+07	1.37831e+07	1.2927e+07	1.92933e+07
M178T286	Phenmetrazine	178.123	285.7	177.115	0.93	C11H15NO	[M+H]+	Oxazinanes	Morpholines	C07432		134-49-6	HMDB0014968	HMDB	MSI_level2	pos	4.06692e+06	2.4151e+06	2.40384e+06	8.41536e+06	5.32318e+06	2.8484e+06	3.76891e+06	5.41364e+06	4.46175e+06	6.33032e+06	5.16984e+06	5.38669e+06	4.29702e+06	3.72102e+06	4.25154e+06	3.58345e+06	1.09529e+07	7.264e+06
M218T45_2	Spermine dialdehyde	218.186	44.7	200.152	0.938	C10H20N2O2	[M+NH4]+	Organooxygen compounds	Carbonyl compounds			2578-88-3	HMDB0013076	mzVault	MSI_level2	pos	1.01982e+07	9.3192e+06	1.03706e+07	7.73472e+06	1.24073e+07	8.04029e+06	5.02867e+06	4.77083e+06	2.72061e+06	4.16088e+06	2.42914e+06	5.22345e+06	6.75796e+06	8.3055e+06	7.02821e+06	7.16165e+06	1.20122e+07	7.96844e+06
M294T66	N-(2-hydroxymethyl-3-chloro-4-hydroxyphenyl)anthranilic acid	294.155	66.5	293.045	0.948	C14H12ClNO4	[M+H]+	Benzene and substituted derivatives	Benzoic acids and derivatives				HMDB0060007	HMDB	MSI_level2	pos	1.79582e+09	1.55713e+09	1.40169e+09	1.32577e+09	1.57838e+09	1.57139e+09	7.69187e+09	8.44627e+09	1.35536e+10	8.99912e+09	8.83865e+09	7.78363e+09	1.98582e+09	3.23895e+09	3.89844e+09	3.42603e+09	1.99766e+09	2.55115e+09
M192T213	(E)-5-(3,4,5,6-Tetrahydro-3-pyridylidenemethyl)-2-furanmethanol	192.066	212.7	191.095	0.954	C11H13NO2	[M+H]+	Pyridines and derivatives	Hydropyridines				HMDB0033560	HMDB	MSI_level2	pos	2.8916e+06	2.48926e+06	3.5968e+06	3.32928e+06	5.3053e+06	4.26062e+06	2.02679e+06	5.27016e+06	2.89385e+06	4.43734e+06	1.82956e+06	4.82963e+06	3.05896e+06	4.5755e+06	4.16292e+06	7.34008e+06	3.12677e+06	3.57474e+06
M156T82	4,5-Dimethyl-2-propylthiazole	156.077	81.6	155.077	0.96	C8H13NS	[M+H]+	Azoles	Thiazoles			41981-72-0	HMDB0040073	mzVault	MSI_level2	pos	3.16765e+08	1.48105e+08	2.97854e+08	1.42113e+08	2.35802e+08	3.13009e+08	2.35693e+08	9.32052e+07	1.52035e+08	9.29698e+07	6.84513e+07	2.49325e+08	1.2788e+08	1.22827e+08	1.03243e+08	2.31902e+08	1.34374e+08	6.67907e+07
M568T400_2	Rhodovibrin	568.464	399.8	584.459	0.981	C41H60O2	[M-OH+H]+			C15878	Global and overview maps; Metabolism of terpenoids and polyketides	5017-53-8		mzVault	MSI_level2	pos	3.39419e+07	3.16321e+07	1.67098e+07	2.6364e+07	1.91273e+07	3.66401e+07	1.77895e+07	6.14471e+06	1.56693e+07	8.1177e+06	1.82237e+07	2.10015e+07	1.87499e+07	1.17786e+07	1.97196e+07	3.73356e+07	2.74958e+07	3.98297e+07
M200T294	Methyl (2E,4Z)-decadienoate	200.164	293.6	182.131	0.99	C11H18O2	[M+NH4]+	Fatty Acyls	Fatty acid esters			4493-42-9	HMDB0034730	mzVault	MSI_level2	pos	1.10457e+07	7.03253e+06	7.01332e+06	7.88659e+06	8.60587e+06	8.09615e+06	1.08231e+07	1.09985e+07	1.21613e+07	1.03337e+07	1.41625e+07	1.23764e+07	1.34067e+07	9.82744e+06	8.82805e+06	1.24072e+07	8.80666e+06	1.30141e+07
M189T47_1	N-Acetylglutamine	189.134	46.6	188.08	1.036	C7H12N2O4	[M+H]+	Carboxylic acids and derivatives	Amino acids, peptides, and analogues			2490-97-3	HMDB0006029	HMDB	MSI_level2	pos	7.63808e+07	6.6331e+07	7.99946e+07	6.8918e+07	5.30328e+07	6.63945e+07	5.59184e+07	4.10129e+07	3.31997e+07	4.952e+07	4.63204e+07	5.85647e+07	6.02103e+07	5.15898e+07	5.10138e+07	5.15238e+07	5.28454e+07	5.62872e+07
M276T45_2	N-gamma-Glutamylglutamine	276.155	44.7	275.112	1.05	C10H17N3O6	[M+H]+	Carboxylic acids and derivatives	Amino acids, peptides, and analogues			1466-50-8	HMDB0029147	HMDB	MSI_level2	pos	5.01857e+07	5.77347e+07	6.72124e+07	7.00795e+07	3.17801e+07	3.75778e+07	4.58705e+07	4.05386e+07	3.01623e+07	2.67394e+07	2.87321e+07	3.46802e+07	6.52465e+07	5.94829e+07	3.10896e+07	4.96819e+07	3.0945e+07	2.48374e+07
M276T54	5-Amino-6-(4-hydroxy-2-butenoyl)-2,2-dimethyl-4-chromanone	276.119	54.5	275.116	1.063	C15H17NO4	[M+H]+	Benzopyrans	1-benzopyrans			162287-97-0	HMDB0041329	HMDB	MSI_level2	pos	1.62702e+07	7.64705e+06	1.08741e+07	7.5659e+06	1.29418e+07	9.46573e+06	1.26623e+07	9.73548e+06	8.95666e+06	1.41729e+07	9.88551e+06	1.23933e+07	1.01406e+07	1.32131e+07	6.68554e+06	1.42077e+07	1.10568e+07	8.77746e+06
M373T334_2	12-Ketodeoxycholic acid	373.273	334.2	390.277	1.088	C24H38O4	[M-H2O+H]+	Steroids and steroid derivatives	Bile acids, alcohols and derivatives			5130-29-0	HMDB0000328	HMDB	MSI_level2	pos	2.15918e+08	3.93162e+08	7.01011e+07	9.45627e+07	1.89327e+08	1.24715e+08	9.87574e+08	5.50014e+08	2.31486e+09	2.4699e+08	6.7931e+08	1.33779e+09	3.41893e+08	5.57593e+07	6.15071e+09	8.41871e+08	6.91992e+08	6.7034e+09
M262T68	Dehydrogenated ticlopidine	262.165	67.7	261.038	1.111	C14H12ClNS	[M+H]+	Thienopyridines					HMDB0013926	HMDB	MSI_level2	pos	6.01154e+08	4.95106e+08	8.02631e+08	3.488e+08	5.94065e+08	5.93015e+08	3.37965e+08	2.88492e+08	4.24825e+08	4.24593e+08	7.09248e+08	3.58492e+08	7.35156e+08	9.55859e+08	8.1675e+08	7.19349e+08	9.08822e+08	8.64455e+08
M414T371	Heptadecanoyl carnitine	414.357	370.8	413.35	1.126	C24H47NO4	[M+H]+	Fatty Acyls	Fatty acid esters			106182-29-0	HMDB0006210	mzVault	MSI_level2	pos	2.70812e+07	2.38166e+07	2.78894e+07	3.88295e+07	2.06059e+07	1.38808e+07	2.35662e+07	3.29384e+07	2.55931e+07	3.50123e+07	1.87241e+07	2.46544e+07	3.97941e+07	1.88354e+07	3.66995e+07	2.206e+07	3.01289e+07	2.78924e+07
M314T293	Flunitrazepam	314.269	292.7	313.086	1.134	C16H12FN3O3	[M+H]+	Benzodiazepines	1,4-benzodiazepines			1622-62-4	HMDB0015510	mzVault	MSI_level2	pos	7.87355e+06	8.57382e+06	9.35261e+06	6.777e+06	49849.2	14753.6	4.85499e+06	5.47443e+06	4.94352e+06	7.25035e+06	108119	2.30034e+06	6.46088e+06	4.85849e+06	3.78344e+06	5.05758e+06	169508	210959
M244T319	Acetaldehyde di-cis-3-hexenyl acetal	244.263	318.6	226.193	1.14	C14H26O2	[M+NH4]+	Organooxygen compounds	Ethers			63449-64-9	HMDB0032152	mzVault	MSI_level2	pos	6.3695e+07	4.0323e+08	5.7458e+08	1.94968e+08	1.51e+08	8.99408e+08	4.30106e+08	2.12695e+08	1.10469e+09	2.1056e+08	8.475e+08	1.06767e+09	8.05926e+08	9.36488e+08	1.09513e+09	4.8264e+08	1.55923e+08	9.83016e+07
M231T42_4	Threonylglutamine	231.158	42.2	247.117	1.146	C9H17N3O5	[M-OH+H]+	Carboxylic acids and derivatives	Amino acids, peptides, and analogues			96337-79-0	HMDB0029059	HMDB	MSI_level2	pos	3.58658e+06	3.5984e+06	3.11304e+06	3.54246e+06	1.59257e+06	2.94124e+06	200076	308054	221550	806912	90457.3	919992	1.79002e+06	2.34579e+06	1.66552e+06	1.72341e+06	3.85272e+06	1.20456e+06
M204T44	Lysylthreonine	204.135	44.4	247.153	1.168	C10H21N3O4	[M-CO2+H]+	Carboxylic acids and derivatives	Amino acids, peptides, and analogues			97791-84-9	HMDB0028961	HMDB	MSI_level2	pos	3.5332e+07	3.85777e+07	4.35844e+07	3.69094e+07	2.08525e+07	2.55e+07	3.78109e+07	2.85569e+07	1.66728e+07	1.43226e+07	1.9464e+07	3.58726e+07	3.8103e+07	3.59134e+07	1.96352e+07	3.30176e+07	2.8734e+07	1.43497e+07
M123T64	2-(2-Aminoethyl)pyridine	123.044	64.1	122.084	1.186	C7H10N2	[M+H]+	Organonitrogen compounds	Amines			2706-56-1	HMDB0244915	HMDB	MSI_level2	pos	2.48212e+08	2.25615e+08	2.31913e+08	2.27022e+08	2.18938e+08	2.3399e+08	1.87223e+08	1.62257e+08	1.44031e+08	1.58099e+08	1.5538e+08	1.84618e+08	1.9965e+08	1.92534e+08	1.89369e+08	1.95533e+08	2.29063e+08	4.85013e+07
M211T328	Citral propylene glycol acetal	211.169	327.7	210.162	1.195	C13H22O2	[M+H]+	Dioxolanes	1,3-dioxolanes			197719-38-3	HMDB0037286	mzVault	MSI_level2	pos	2.81796e+07	2.75005e+07	2.76414e+07	2.69721e+07	3.16462e+07	2.63777e+07	2.77634e+07	3.23889e+07	3.30674e+07	2.8155e+07	3.70527e+07	2.895e+07	2.91897e+07	2.81597e+07	2.7243e+07	3.08072e+07	3.19934e+07	3.19233e+07
M244T54	Arabinofuranosylcytosine	244.093	53.5	243.086	1.201	C9H13N3O5	[M+H]+	Pyrimidine nucleosides				478511-21-6	HMDB0248553	HMDB	MSI_level2	pos	4.23216e+08	2.7376e+08	3.88547e+08	2.96288e+08	3.8244e+08	3.2563e+08	2.70684e+08	3.0319e+08	2.80134e+08	2.91376e+08	2.92203e+08	3.20696e+08	1.70492e+08	2.22106e+08	1.35354e+08	2.42962e+08	2.9223e+08	2.28318e+08
M320T217	Aspartyl-Tryptophan	320.124	216.5	319.117	1.223	C15H17N3O5	[M+H]+	Carboxylic acids and derivatives	Amino acids, peptides, and analogues				HMDB0028764	HMDB	MSI_level2	pos	370821	2.15575e+06	2.60823e+06	7.13278e+06	277490	280309	3.74629e+06	9.87435e+06	8.26635e+06	5.27297e+06	1.43694e+06	2.70692e+06	8.27712e+06	1.34583e+07	6.46404e+06	3.77033e+06	357916	414416
M164T302	Acetylcysteine	164.038	301.5	163.03	1.287	C5H9NO3S	[M+H]+	Carboxylic acids and derivatives	Amino acids, peptides, and analogues	C06809		616-91-1	HMDB0001890	MoNA	MSI_level2	pos	8.41698e+06	1.26748e+07	1.36455e+07	6.46871e+06	2.13871e+06	3.32577e+06	1.23198e+07	1.33809e+07	1.441e+07	1.09205e+07	1.27459e+06	1.71776e+06	1.26522e+07	1.78437e+07	1.80549e+07	3.42801e+07	1.64848e+06	2.13104e+06
M375T310	Lipoxin B4	375.214	310.1	352.225	1.287	C20H32O5	[M+Na]+	Fatty Acyls	Eicosanoids	C06315	Lipid metabolism	98049-69-5	HMDB0005082	Metlin	MSI_level2	pos	1.61573e+07	1.07842e+07	3.61014e+06	1.44764e+07	384560	900813	3.93156e+06	1.1659e+07	1.22447e+07	5.65074e+06	939938	1.74064e+06	3.1645e+07	2.01807e+07	2.59935e+07	1.54804e+07	1.21184e+07	5.28121e+06
M220T258	Pyrene	220.097	258.3	202.078	1.288	C16H10	[M+NH4]+	Pyrenes		C14335	Xenobiotics biodegradation and metabolism; Global and overview maps	1346601-04-4	HMDB0042002	HMDB	MSI_level2	pos	2.90307e+07	1.67805e+07	1.14899e+07	1.01332e+07	6.1341e+06	7.52365e+06	1.424e+07	1.21588e+07	1.31261e+07	1.26635e+07	7.62315e+06	1.24198e+07	1.35713e+07	1.27686e+07	1.63148e+07	1.7026e+07	1.03633e+07	8.4193e+06
M134T50	Benzoxazine	134.019	49.8	133.053	1.309	C8H7NO	[M+H]+	Benzoxazines				254-18-2	HMDB0249034	HMDB	MSI_level2	pos	7.4181e+06	5.17078e+06	1.17355e+07	5.69908e+06	7.29842e+06	5.00092e+06	3.63114e+06	5.43392e+06	4.20192e+06	3.67187e+06	4.53554e+06	5.45527e+06	6.48164e+06	3.91842e+06	8.51632e+06	1.00458e+07	7.62177e+06	5.73609e+06
M228T328	(Z)-8-Tetradecenal	228.196	327.7	210.198	1.329	C14H26O	[M+NH4]+	Fatty Acyls	Fatty aldehydes			169054-69-7	HMDB0032526	HMDB	MSI_level2	pos	5.81133e+08	5.64554e+08	5.20609e+08	5.60289e+08	6.68043e+08	5.95633e+08	5.75153e+08	6.7221e+08	6.91814e+08	6.02913e+08	7.8398e+08	6.04538e+08	6.10659e+08	6.25814e+08	5.73412e+08	6.81764e+08	6.90327e+08	7.12402e+08
M522T364_2	LysoPC(18_1(11Z)_0_0)	522.356	363.5	521.348	1.345	C26H52NO7P	[M+H]+	Glycerophospholipids	Glycerophosphocholines				HMDB0010385	HMDB	MSI_level2	pos	571862	1.98343e+09	2.5668e+09	2.5032e+09	2.40416e+09	2.14542e+09	2.39126e+09	3.5323e+09	4.53077e+09	5.01594e+09	4.59408e+09	2.44745e+09	5.63709e+09	3.51577e+09	4.14108e+09	3.08351e+09	4.48261e+09	4.0193e+09
M186T362	2-Thiothiazolidine-4-carboxylic acid	185.983	361.7	162.976	1.346	C4H5NO2S2	[M+Na]+	Carboxylic acids and derivatives	Amino acids, peptides, and analogues			20933-67-9	HMDB0041805	mzVault	MSI_level2	pos	7.44783e+07	1.45849e+07	6.50829e+08	9.62417e+07	6.92614e+08	1.48196e+07	4.91372e+07	7.69975e+08	1.07177e+08	1.34498e+09	1.05233e+08	1.35756e+07	4.65494e+08	5.02376e+07	1.34408e+08	7.18225e+07	6.11861e+07	2.16193e+08
M263T367_1	Linoelaidic acid	263.201	367.4	280.24	1.348	C18H32O2	[M-H2O+H]+	Fatty Acyls	Lineolic acids and derivatives			506-21-8	HMDB0006270	HMDB	MSI_level2	pos	7.22402e+07	1.23069e+08	4.98159e+07	1.6682e+08	3.72494e+07	5.3371e+07	3.63375e+07	7.1008e+07	6.88772e+07	4.14116e+07	5.13241e+06	1.23184e+07	1.09224e+08	1.59791e+08	3.33183e+08	1.21063e+08	2.16145e+07	2.29125e+07
M162T58	N-Acetylthreonine	162.076	58.2	161.069	1.351	C6H11NO4	[M+H]+	Carboxylic acids and derivatives	Amino acids, peptides, and analogues			17093-74-2	HMDB0062557	HMDB	MSI_level2	pos	1.36313e+08	1.3271e+08	1.57309e+08	1.31126e+08	1.03225e+08	1.58897e+08	1.55202e+08	1.51932e+08	1.4983e+08	1.40128e+08	1.37432e+08	1.63404e+08	1.18954e+08	1.87425e+08	1.07403e+08	2.04718e+08	1.27534e+08	1.4579e+08
M130T253	Isoamyl isothiocyanate	130.065	252.6	129.061	1.364	C6H11NS	[M+H]+	Isothiocyanates				628-03-5	HMDB0032341	HMDB	MSI_level2	pos	5.69621e+06	9.35976e+06	8.45151e+06	2.09558e+06	6.81367e+06	1.43054e+07	2.70636e+07	2.39108e+07	1.39784e+07	4.02523e+06	4.52837e+06	1.01392e+07	8.35314e+06	1.11494e+07	3.07282e+07	1.18855e+07	1.80371e+07	1.24257e+07
M167T374	4-Methoxyphenylacetic acid	167.071	374	166.063	1.392	C9H10O3	[M+H]+	Phenol ethers	Anisoles			104-01-8	HMDB0002072	HMDB	MSI_level2	pos	9.67166e+07	9.7333e+07	8.17991e+07	8.30042e+07	9.81427e+07	8.82218e+07	9.15642e+07	9.51868e+07	1.01732e+08	1.09451e+08	1.09008e+08	1.21953e+08	8.62029e+07	1.02866e+08	1.2065e+08	1.12237e+08	1.15208e+08	1.13406e+08
M337T46	6-Methylthioinosine	337.172	45.9	298.074	1.412	C11H14N4O4S	[M+K]+	Purine nucleosides				13153-62-3	HMDB0242752	mzVault	MSI_level2	pos	3.79796e+08	1.76344e+08	2.23006e+08	1.90555e+08	1.805e+08	8.69036e+07	8.31818e+08	6.09909e+08	5.67698e+08	6.33639e+08	1.4306e+08	5.94678e+08	2.41369e+08	2.73212e+08	1.40585e+08	2.16145e+08	1.92104e+08	1.39311e+08
M212T289	3-Nonyl-1H-pyrazole	212.165	288.8	194.178	1.422	C12H22N2	[M+NH4]+	Azoles	Pyrazoles			72738-01-3	HMDB0034210	mzVault	MSI_level2	pos	1.33331e+07	6.33293e+06	9.92089e+06	1.00198e+07	9.18663e+06	7.94055e+06	1.25861e+07	1.33636e+07	1.29276e+07	1.17823e+07	1.25408e+07	9.80746e+06	1.26465e+07	1.11537e+07	1.60623e+07	1.83434e+07	9.87178e+06	1.17308e+07
M277T346	5-Butyl-3-methyl-2-furannonanoic acid	277.216	345.9	294.219	1.423	C18H30O3	[M-H2O+H]+	Fatty Acyls	Fatty acids and conjugates			116627-46-4	HMDB0112103	HMDB	MSI_level2	pos	1.3814e+08	1.67833e+08	1.99966e+08	1.06163e+08	1.27457e+06	530270	3.57315e+07	5.10388e+07	4.66178e+07	8.84084e+07	1.47344e+06	2.63847e+06	1.62219e+07	2.36572e+07	2.85444e+07	2.95304e+07	1.50244e+06	1.34953e+06
M277T303	Myrsinone	277.216	303.2	294.183	1.423	C17H26O4	[M-H2O+H]+	Prenol lipids	Quinone and hydroquinone lipids			145040-57-9	HMDB0040646	HMDB	MSI_level2	pos	7.13111e+07	4.4895e+07	3.1926e+07	3.44917e+07	26481.8	58246.4	1.62677e+07	2.08935e+07	4.80393e+06	3.15588e+07	454210	4.8354e+06	7.89965e+06	2.97349e+06	1.49997e+07	1.71315e+07	400426	576661
M207T48	Verimol I	207.05	47.6	206.094	1.424	C12H14O3	[M+H]+	Phenol ethers	Anisoles			53484-54-1	HMDB0035071	mzVault	MSI_level2	pos	1.95539e+08	1.32539e+08	1.55054e+08	1.58474e+08	1.50371e+08	1.45408e+08	9.25808e+07	8.14337e+07	7.34104e+07	8.12077e+07	8.84947e+07	1.06865e+08	1.30727e+08	1.25783e+08	1.10833e+08	1.1723e+08	1.56403e+08	1.36676e+08
M398T430	Solanidine	398.326	429.6	397.334	1.427	C27H43NO	[M+H]+	Steroids and steroid derivatives	Steroidal alkaloids	C06543	Chemical structure transformation maps	80-78-4	HMDB0003236	HMDB	MSI_level2	pos	7.81479e+06	1.13789e+06	1.39269e+06	5.08577e+06	2.78392e+07	3.09443e+06	3.86258e+06	2.26222e+07	4.79002e+06	5.24284e+06	719577	1.32712e+07	3.90535e+06	9.09004e+06	4.8543e+07	2.95723e+06	8.81033e+06	2.6291e+07
M148T81_2	Indole-3-carbinol	148.076	81.1	147.068	1.44	C9H9NO	[M+H]+					700-06-1	HMDB0005785	HMDB	MSI_level2	pos	7.03975e+06	1.34687e+07	1.21906e+07	1.47366e+07	1.2838e+08	1.29465e+08	9.18982e+07	6.99804e+06	7.0378e+06	1.17284e+07	7.76047e+06	1.38319e+07	1.28547e+07	1.151e+07	2.63799e+07	1.55995e+07	1.35488e+07	690068
M185T287	Polystyrene sulfonate	184.984	286.9	184.019	1.446	C8H8O3S	[M+H]+	Benzene and substituted derivatives	Benzenesulfonic acids and derivatives			28210-41-5	HMDB0015435	mzVault	MSI_level2	pos	2.47139e+07	3.15927e+07	2.67832e+07	2.81576e+07	2.0886e+08	1.05723e+08	1.09487e+08	2.3908e+07	6.21234e+07	3.92937e+07	1.20918e+08	4.76194e+07	3.28619e+07	1.00602e+07	8.29428e+06	7.95457e+06	3.40019e+07	8.86537e+06
M566T401_1	2-Hydroxy-2-[2-oxo-2-[[4-[(3-aminopropyl)amino]butyl]amino]ethyl]-2-[2-oxo-2-[[4-[[3-[(3,4-dihydroxybenzoyl)amino]propyl]amino]butyl]amino]ethyl]acetic acid	566.301	400.9	582.338	1.45	C27H46N6O8	[M-NH3+H]+			C22069	Metabolism of terpenoids and polyketides			mzVault	MSI_level2	pos	1.56532e+08	5.07207e+07	5.16459e+07	2.4693e+07	1.66522e+08	8.82753e+07	4.42171e+07	4.49273e+07	8.31703e+07	2.58013e+07	1.11373e+08	5.50658e+07	1.42021e+07	3.69121e+07	4.612e+07	1.7223e+07	6.39322e+07	6.26253e+07
M310T81	Hydroxylumiracoxib	310.113	81.5	309.057	1.46	C15H13ClFNO3	[M+H]+	Benzene and substituted derivatives	Toluenes				HMDB0060927	HMDB	MSI_level2	pos	1.57646e+08	6.99903e+07	1.00024e+08	6.00495e+07	9.64707e+07	1.02689e+08	2.73529e+08	3.04398e+08	2.27061e+08	2.71689e+08	4.0808e+08	3.73311e+08	7.84465e+07	9.78525e+07	7.10468e+07	1.32105e+08	9.62366e+07	7.6027e+07
M298T326	Feruloylcholine	298.274	325.9	280.155	1.484	C15H22NO4	[M+NH4]+	Cinnamic acids and derivatives	Hydroxycinnamic acids and derivatives			85927-25-9	HMDB0032800	HMDB	MSI_level2	pos	9.46031e+07	8.96738e+07	9.95752e+07	9.36498e+07	9.83872e+07	8.73098e+07	1.1319e+08	1.18765e+08	1.1181e+08	1.20188e+08	8.59813e+07	8.95472e+07	1.60875e+08	1.18452e+08	9.72797e+07	1.26547e+08	1.06015e+08	7.15904e+07
M304T100	Phenoxybenzamine	304.175	99.9	303.139	1.497	C18H22ClNO	[M+H]+	Benzene and substituted derivatives	Phenylmethylamines	C07435		102737-84-8	HMDB0015061	HMDB	MSI_level2	pos	4.72695e+06	1.4225e+07	1.7217e+07	1.03823e+07	1.30786e+07	5.88332e+06	1.08069e+07	2.15651e+07	5.15066e+06	2.41963e+07	1.39256e+07	2.46411e+07	1.20241e+07	1.77888e+07	4.25308e+07	2.16466e+07	1.25915e+07	3.29869e+07
M102T81	4-Hydroxy-2-butenoic acid gamma-lactone	102.055	80.8	84.0211	1.507	C4H4O2	[M+NH4]+	Dihydrofurans	Furanones	C17601		497-23-4	HMDB0032330	HMDB	MSI_level2	pos	1.05668e+08	8.75649e+07	3.92028e+07	9.26484e+07	1.05679e+08	2.70022e+07	2.16055e+07	8.39449e+07	7.32057e+07	2.14866e+07	1.95895e+07	5.89691e+07	8.4696e+07	9.12382e+07	2.24105e+07	2.59252e+07	1.02822e+08	2.44742e+07
M238T54	8-amino-3,8-dideoxy-D-manno-octulosonate	238.093	54	237.085	1.577	C8H15NO7	[M+H]+			C21333				mzVault	MSI_level2	pos	7.83042e+07	3.78146e+07	5.1815e+07	4.78255e+07	5.06443e+07	7.45795e+07	1.26757e+08	8.65913e+07	1.25369e+08	1.24002e+08	1.67612e+08	1.14968e+08	2.37816e+07	5.47836e+07	1.96276e+07	4.91064e+07	6.81669e+07	3.43945e+07
M320T273	Chloroquine	320.152	272.7	319.182	1.586	C18H26ClN3	[M+H]+	Quinolines and derivatives	Aminoquinolines and derivatives	C07625		1246815-14-4	HMDB0014746	MoNA	MSI_level2	pos	4.76937e+06	1.32004e+07	4.63506e+06	6.40463e+06	2.79407e+06	1.16663e+06	60535.4	109699	132448	433663	16504.6	8.05655e+07	187652	128820	3.45217e+06	2.90887e+06	141915	3.37403e+06
M286T62	Ferreirin	286.097	61.5	302.079	1.59	C16H14O6	[M-NH3+H]+	Isoflavonoids	O-methylated isoflavonoids	C10419		32898-79-6	HMDB0031657	HMDB	MSI_level2	pos	3.3289e+08	2.8457e+08	2.5927e+08	2.85498e+08	2.2694e+08	3.11621e+08	2.12539e+08	2.04102e+08	1.72326e+08	1.89773e+08	1.47933e+08	2.34823e+08	2.3592e+08	2.22832e+08	1.99871e+08	2.48632e+08	2.74045e+08	2.41683e+08
M230T56	Columbianetin	230.095	56	246.089	1.604	C14H14O4	[M-OH+H]+			C19707	Chemical structure transformation maps	52842-47-4		mzVault	MSI_level2	pos	1.38391e+08	1.60221e+08	1.05767e+08	1.15458e+08	9.50081e+07	1.56278e+08	6.34911e+07	1.13394e+08	1.66052e+08	1.15974e+08	4.64263e+07	6.63165e+07	1.48369e+08	1.48286e+08	1.07326e+08	1.59299e+08	9.08461e+07	9.23761e+07
M590T380	Penitrem D	590.323	380.4	567.335	1.629	C37H45NO4	[M+Na]+			C20596	Biosynthesis of other secondary metabolites	78213-64-6		mzVault	MSI_level2	pos	4.27167e+06	2.57306e+07	1.53268e+07	1.96827e+07	1.58743e+07	1.21498e+07	5.66701e+06	2.187e+07	4.03203e+07	3.40687e+07	2.22364e+07	4.96881e+07	1.30752e+07	4.34957e+06	8.4217e+06	1.8308e+07	1.66318e+07	2.93584e+07
M330T353	13-HPODE(1-)	330.336	353.1	312.23	1.633	C18H32O4	[M+NH4]+	Fatty Acyls	Lineolic acids and derivatives				HMDB0062637	mzVault	MSI_level2	pos	1.09204e+08	5.65694e+07	4.83689e+07	4.9541e+07	5.72605e+07	4.98372e+07	4.76466e+07	6.62171e+07	4.3927e+07	4.27565e+07	4.60315e+07	4.15574e+07	1.17027e+08	4.89995e+07	4.82996e+07	8.82899e+07	4.69701e+07	5.63215e+07
M356T359	6,8-Docosanedione	356.352	359	338.318	1.652	C22H42O2	[M+NH4]+	Organooxygen compounds	Carbonyl compounds				HMDB0035567	mzVault	MSI_level2	pos	4.51273e+07	2.41204e+07	2.09777e+07	1.75858e+07	1.60584e+07	1.71022e+07	1.62587e+07	1.50309e+07	1.41292e+07	1.41152e+07	1.8766e+07	1.11097e+07	1.33641e+07	1.41233e+07	1.22436e+07	1.34271e+07	1.31923e+07	1.31853e+07
M130T126	2,5-Dihydro-2,4,5-trimethylthiazole	130.065	125.9	129.061	1.712	C6H11NS	[M+H]+	Azolines	Thiazolines			60633-24-1	HMDB0038973	HMDB	MSI_level2	pos	2.79681e+07	1.27552e+07	948126	2.55541e+07	1.19252e+07	2.32705e+07	5.47888e+06	1.86326e+07	1.48729e+07	8.56227e+06	7.15808e+06	9.4206e+06	2.78546e+07	2.86023e+07	2.44956e+07	2.59591e+07	1.67512e+07	2.54418e+07
M146T53	Glutarylglycine	146.118	53.3	189.064	1.715	C7H11NO5	[M-CO2+H]+	Carboxylic acids and derivatives	Amino acids, peptides, and analogues			17686-38-3	HMDB0000590	HMDB	MSI_level2	pos	5.52809e+07	5.99645e+07	6.15875e+07	5.35616e+07	6.06525e+07	5.14156e+07	3.49499e+07	3.85173e+07	4.43376e+07	3.8791e+07	2.7089e+07	3.89889e+07	4.0999e+07	6.06963e+07	4.44664e+07	6.52639e+07	4.69509e+07	5.36924e+07
M251T312	Heliannuol D	251.165	312.4	250.157	1.741	C15H22O3	[M+H]+	Benzoxepines				161730-09-2	HMDB0035137	HMDB	MSI_level2	pos	2.6354e+07	2.97937e+07	1.47874e+07	1.80609e+07	2.53351e+07	2.68135e+07	1.28583e+07	1.11509e+07	9.06019e+06	3.71863e+07	8.23316e+06	9.61169e+06	2.21573e+07	1.30966e+07	1.41493e+07	3.64559e+07	2.87457e+07	9.5385e+06
M288T56	(S)-Chiral alcohol	288.075	55.9	304.095	1.774	C16H16O6	[M-NH3+H]+			C18354	Global and overview maps; Metabolism of terpenoids and polyketides			mzVault	MSI_level2	pos	9.77628e+07	7.14156e+07	8.56399e+07	5.59732e+07	8.96997e+07	1.02964e+08	1.31709e+08	1.06852e+08	1.94513e+08	1.77465e+08	2.16403e+08	1.46952e+08	6.385e+07	6.57116e+07	5.6787e+07	9.47615e+07	7.92762e+07	8.77736e+07
M272T315	Arginylproline	272.258	315	271.164	1.808	C11H21N5O3	[M+H]+	Carboxylic acids and derivatives	Amino acids, peptides, and analogues			2418-69-1	HMDB0028717	mzVault	MSI_level2	pos	4.06118e+07	3.02696e+07	3.20207e+07	4.43789e+07	4.65584e+07	3.21323e+07	3.48468e+07	4.06131e+07	3.08434e+07	4.09942e+07	3.55132e+07	2.9143e+07	3.23759e+07	2.75142e+07	3.13541e+07	3.12681e+07	3.9915e+07	4.0767e+07
M272T422	(Z)-14-Methyl-6-pentadecenoic acid	272.258	421.9	254.225	1.812	C16H30O2	[M+NH4]+	Fatty Acyls	Fatty acids and conjugates			123739-73-1	HMDB0041422	mzVault	MSI_level2	pos	8.21014e+07	7.88426e+07	7.77695e+07	1.85177e+06	1.39442e+07	1.02381e+08	6.31161e+07	1.6007e+07	1.36798e+08	1.54425e+07	1.02061e+08	1.45365e+08	8.80549e+07	1.37995e+08	1.65578e+08	9.21374e+07	1.73707e+07	1.69316e+07
M133T45	Ornithine	133.097	45.5	132.09	1.881	C5H12N2O2	[M+H]+			C01602		128551-39-3		MoNA	MSI_level2	pos	2.69757e+08	2.29127e+08	2.58511e+08	1.73193e+08	2.51694e+08	3.11216e+08	8.58361e+07	7.52811e+07	4.84589e+07	8.10215e+07	1.00097e+08	1.33333e+08	8.69962e+07	7.85158e+07	7.56446e+07	7.30394e+07	2.18754e+08	1.3893e+08
M452T368_1	LysoPE(16_1(9Z)_0_0)	452.276	368	451.27	1.883	C21H42NO7P	[M+H]+	Glycerophospholipids	Glycerophosphoethanolamines				HMDB0011504	HMDB	MSI_level2	pos	1.68372e+08	2.03739e+08	1.7465e+08	2.20117e+08	1.18953e+08	1.44755e+08	4.71787e+07	2.15772e+07	3.47034e+07	5.6619e+07	3.43962e+07	6.61001e+07	3.03615e+07	2.65685e+07	2.61286e+07	4.13215e+07	6.07841e+07	1.76134e+07
M100T352	Levulinic acid	100.01	352.5	116.047	1.888	C5H8O3	[M-NH3+H]+	Keto acids and derivatives	Gamma-keto acids and derivatives			1206185-52-5	HMDB0000720	HMDB	MSI_level2	pos	5.80241e+08	1.96896e+09	8.48894e+08	3.59282e+08	5.88534e+08	1.83082e+08	1.3572e+09	3.07819e+09	7.00504e+08	3.12668e+09	1.15765e+09	2.13046e+09	1.94662e+06	5.56899e+08	7.65944e+08	1.89114e+09	1.81061e+08	8.5673e+08
M425T448_1	(S)-3',4',5,7-Tetrahydroxy-5',8-diprenylflavanone	425.208	448.1	424.189	1.909	C25H28O6	[M+H]+	Flavonoids	Flavans			124596-89-0	HMDB0038868	mzVault	MSI_level2	pos	1.12746e+08	4.84089e+07	1.008e+08	1.07232e+08	1.05997e+08	2.02454e+08	1.08346e+08	6.07651e+07	5.77556e+07	4.84107e+07	1.10757e+08	7.16018e+07	2.59438e+07	1.06967e+08	9.98431e+07	1.42926e+08	6.78209e+07	1.34535e+08
M131T82	Edaravone	131.049	82.4	174.079	1.991	C10H10N2O	[M-CO2+H]+	Azolines	Pyrazolines	C13008		89-25-8	HMDB0251697	HMDB	MSI_level2	pos	1.6272e+08	1.5318e+08	1.38698e+08	1.32935e+08	1.11758e+08	1.16445e+08	1.29852e+08	1.08038e+08	8.35612e+07	1.15796e+08	8.03073e+07	1.31591e+08	1.20275e+08	2.79051e+08	2.95314e+08	1.18194e+08	1.39943e+08	1.15224e+08
M569T392_3	Presqualene diphosphate	569.351	391.7	586.319	2	C30H52O7P2	[M-H2O+H]+	Prenol lipids	Triterpenoids	C03428	Lipid metabolism; Global and overview maps; Metabolism of terpenoids and polyketides	29849-75-0	HMDB0001278	mzVault	MSI_level2	pos	1.02542e+08	1.05665e+08	1.5193e+08	8.01836e+07	1.22474e+08	1.08423e+08	1.0858e+08	1.53148e+08	2.40407e+08	2.57623e+08	1.29363e+08	1.82469e+08	1.38208e+08	1.09119e+08	6.41727e+07	9.88971e+07	1.69814e+08	2.04576e+08
M284T416	Octadecanamide	284.294	415.6	283.288	2.025	C18H37NO	[M+H]+	Carboximidic acids and derivatives	Carboximidic acids	C13846		124-26-5	HMDB0034146	Metlin	MSI_level2	pos	1.03597e+10	1.04394e+10	1.11151e+10	1.18771e+10	1.33954e+10	1.24666e+10	7.82289e+08	1.44504e+10	1.35548e+10	1.30921e+10	1.64551e+10	1.29548e+10	1.36383e+10	1.4005e+10	1.25898e+10	1.64549e+10	1.77744e+10	1.67104e+10
M279T413	Dibutyl phthalate	279.159	413	278.152	2.069	C16H22O4	[M+H]+	Benzene and substituted derivatives	Benzoic acids and derivatives	C14214		84-74-2	HMDB0033244	MoNA	MSI_level2	pos	1.90277e+08	1.83884e+08	1.84447e+08	2.26661e+08	2.39028e+08	2.42095e+08	2.4369e+08	2.71533e+08	2.80003e+08	2.67905e+08	3.13395e+08	2.8355e+08	2.79107e+08	2.69327e+08	2.82516e+08	2.9829e+08	3.27523e+08	3.40049e+08
M152T128	Cathine	152.107	128	151.1	2.069	C9H13NO	[M+H]+			C08300	Chemical structure transformation maps; Amino acid metabolism; Global and overview maps	37577-28-9		Metlin	MSI_level2	pos	1.32973e+08	1.15144e+08	1.12231e+08	1.1728e+08	1.3639e+08	1.03716e+08	1.21972e+08	1.46333e+08	1.31479e+08	1.3479e+08	1.3264e+08	1.35861e+08	1.1557e+08	1.36524e+08	1.61076e+08	1.31397e+08	1.38444e+08	1.48836e+08
M168T46	Taurocyamine	168.076	45.8	167.036	2.081	C3H9N3O3S	[M+H]+	Organic sulfonic acids and derivatives	Organosulfonic acids and derivatives	C01959	Metabolism of other amino acids	543-18-0	HMDB0003584	HMDB	MSI_level2	pos	5.59501e+07	4.5583e+07	4.7654e+07	3.94227e+07	6.10629e+07	5.40756e+07	2.96078e+07	2.0947e+07	1.8184e+07	1.86855e+07	2.26723e+07	2.55059e+07	2.27957e+07	2.88151e+07	2.38573e+07	2.96138e+07	8.83878e+07	2.63904e+07
M745T263_9	NADP+	745.089	263.3	744.083	2.083	C21H29N7O17P3+	[M+H]+	(5'->5')-dinucleotides		C00006	Metabolism of cofactors and vitamins; Metabolism of other amino acids; Endocrine system; Xenobiotics biodegradation and metabolism; Energy metabolism; Global and overview maps	122985-21-1	HMDB0304435	mzVault	MSI_level2	pos	4.97797e+07	6.05606e+07	2.0548e+07	3.70655e+07	7.56998e+07	5.3051e+07	2.57112e+07	1.02407e+07	2.36432e+07	2.89673e+07	2.44109e+07	3.57196e+07	3.92895e+07	2.62653e+07	1.57249e+07	4.0934e+07	2.83903e+07	2.63434e+07
M348T304	Portuloside A	348.274	304.1	330.168	2.116	C16H26O7	[M+NH4]+	Fatty Acyls	Fatty acyl glycosides			179983-86-9	HMDB0031382	mzVault	MSI_level2	pos	2.38452e+08	1.42313e+08	1.38995e+08	1.06155e+08	236119	235399	4.68579e+07	6.31892e+07	5.15844e+07	1.04623e+08	3.68068e+06	7.23818e+06	2.41767e+07	3.59772e+07	4.86572e+07	5.83315e+07	2.63011e+06	5.75948e+06
M193T328	(1R,2R)-Isocitric acid	193.159	327.8	192.027	2.157	C6H8O7	[M+H]+	Carboxylic acids and derivatives	Tricarboxylic acids and derivatives	C04617		30810-51-6	HMDB0033717	HMDB	MSI_level2	pos	2.61087e+07	2.45937e+07	2.51379e+07	2.74793e+07	2.90277e+07	2.73295e+07	2.58274e+07	2.99908e+07	3.22983e+07	3.08831e+07	3.45794e+07	2.94921e+07	2.97546e+07	2.8079e+07	2.61849e+07	3.28879e+07	3.17683e+07	3.09947e+07
M169T229	beta-Carboline	169.076	228.8	168.069	2.24	C11H8N2	[M+H]+	Indoles and derivatives	Pyridoindoles	C20157		244-66-6	HMDB0012897	Metlin	MSI_level2	pos	2.38977e+07	1.4946e+07	1.59314e+07	1.40029e+07	2.02936e+07	2.338e+07	1.14614e+07	1.5037e+07	1.13994e+07	9.88273e+06	1.57933e+07	1.41049e+07	1.24289e+07	1.32503e+07	1.02134e+07	1.04488e+07	1.63669e+07	1.19314e+07
M880T233_27	Citramalyl-CoA	880.14	232.7	897.142	2.246	C26H42N7O20P3S	[M-H2O+H]+			C00904				mzVault	MSI_level2	pos	5.22854e+06	1.01398e+07	2.84197e+07	1.23111e+07	1.3136e+07	2.62503e+07	1.39889e+07	4.17545e+06	8.39616e+06	1.00583e+07	2.8913e+06	6.08804e+06	8.95604e+06	1.63411e+07	5.50411e+06	7.07741e+06	2.57827e+07	8.31267e+06
M146T97	Homocitrulline	146.082	96.8	189.111	2.286	C7H15N3O3	[M-CO2+H]+	Carboxylic acids and derivatives	Amino acids, peptides, and analogues	C02427		1190-49-4	HMDB0000679	Metlin	MSI_level2	pos	4.05143e+07	9.96257e+06	3.58765e+07	1.11107e+07	5.37515e+07	4.55497e+07	1.01084e+08	9.5612e+07	3.18738e+08	1.11239e+08	9.86544e+07	2.22997e+08	7.68526e+07	7.69857e+07	5.668e+07	1.74705e+08	7.23944e+07	1.53427e+08
M391T300	Digoxigenin	391.212	299.6	390.241	2.289	C23H34O5	[M+H]+	Steroids and steroid derivatives	Steroid lactones				HMDB0060731	HMDB	MSI_level2	pos	3.88788e+07	1.47218e+07	1.34608e+07	1.26432e+07	1.3856e+06	1.38515e+06	1.61386e+07	7.00889e+06	7.39706e+06	9.87833e+06	9.51031e+06	1.14124e+07	1.44955e+07	3.11631e+07	3.68805e+07	4.54003e+07	2.1365e+07	1.17258e+07
M118T227	2-Diethylaminoethanol	118.065	227.3	117.115	2.349	C6H15NO	[M+H]+	Organonitrogen compounds	Amines			100-37-8	HMDB0033971	HMDB	MSI_level2	pos	4.96079e+06	7.38889e+06	1.22771e+07	3.15341e+06	6.92743e+06	2.0486e+07	1.56816e+07	5.21546e+06	3.37411e+06	3.099e+06	1.40836e+06	5.98407e+06	2.38267e+06	2.55137e+06	1.16133e+07	1.03605e+07	1.873e+06	3.29331e+06
M325T45	Galactosylhydroxylysine	325.161	45.1	324.153	2.353	C12H24N2O8	[M+H]+	Carboxylic acids and derivatives	Amino acids, peptides, and analogues	C05547		32448-36-5	HMDB0000600	mzVault	MSI_level2	pos	1.82158e+08	1.73818e+08	2.17849e+08	1.76252e+08	2.02751e+08	1.72522e+08	7.96002e+07	6.9465e+07	6.37645e+07	1.07314e+08	6.91106e+07	1.23813e+08	6.77362e+07	8.1273e+07	1.20565e+08	8.29056e+07	1.48445e+08	1.56295e+08
M146T111	2,2,3,4-Tetramethylpentane	146.118	111.2	128.156	2.391	C9H20	[M+NH4]+	Saturated hydrocarbons	Alkanes			1186-53-4	HMDB0030301	HMDB	MSI_level2	pos	8.12002e+07	6.62996e+07	7.96209e+07	5.71934e+07	3.32828e+07	3.35319e+07	4.82195e+07	5.17349e+07	2.48934e+07	3.14129e+07	3.55172e+07	5.18035e+07	5.47254e+07	5.55488e+07	4.52141e+07	5.61216e+07	3.88024e+07	3.14955e+07
M198T250	Dibenzylamine	198.128	250.2	197.12	2.426	C14H15N	[M+H]+	Benzene and substituted derivatives	Phenylmethylamines			103-49-1	HMDB0251169	HMDB	MSI_level2	pos	4.39332e+07	2.55438e+07	1.55209e+07	1.07527e+08	6.06854e+07	3.26535e+07	2.91418e+07	4.6433e+07	4.51413e+07	4.96755e+07	4.79329e+07	5.45525e+07	5.32641e+07	3.56412e+07	4.54622e+07	4.73857e+07	9.06526e+07	6.89917e+07
M304T249	3-hydroxyoctanoyl carnitine	304.211	248.9	303.205	2.429	C15H29NO5	[M+H]+						HMDB0061634	HMDB	MSI_level2	pos	6.50156e+06	1.31618e+07	8.1476e+06	1.4193e+07	6.81291e+06	3.82153e+06	1.00925e+07	1.24825e+07	1.15507e+07	8.90704e+06	2.93002e+06	2.44097e+06	9.75829e+06	1.41776e+07	8.06087e+06	1.93958e+07	1.31326e+07	3.49735e+06
M760T419	PC(O-16_1(9Z)_18_2(9Z,12Z))	759.604	419.2	741.567	2.455	C42H80NO7P	[M+NH4]+	Glycerophospholipids	Glycerophosphocholines				HMDB0013413	HMDB	MSI_level2	pos	1.54571e+07	4.67007e+06	1.55323e+07	3.89622e+06	7.4644e+06	1.81716e+06	1.96452e+07	8.09659e+06	2.03769e+07	554384	870641	1.96275e+07	2.05359e+07	1.97424e+07	4.29812e+06	4.91647e+06	2.79819e+06	753221
M498T343_1	LysoPC(20_5(5Z,8Z,11Z,14Z,17Z)_0_0)	498.336	342.7	541.317	2.47	C28H48NO7P	[M-CO2+H]+	Glycerophospholipids	Glycerophosphocholines			162440-04-2	HMDB0010397	HMDB	MSI_level2	pos	192296	1.22876e+08	4.72156e+08	7.32901e+08	1.37979e+08	6.02774e+08	6.82251e+08	5.83231e+08	1.686e+08	3.9591e+08	4.65918e+08	3.02444e+08	5.04841e+08	1.442e+08	3.55961e+08	1.55935e+08	3.62261e+08	8.31268e+08
M183T194	DKDI	182.982	193.7	160.037	2.505	C6H8O5	[M+Na]+			C06891				mzVault	MSI_level2	pos	1.21205e+09	1.01354e+09	9.76802e+08	1.00016e+09	9.2655e+08	8.73071e+08	2.06068e+08	4.59036e+08	9.39183e+08	6.28241e+08	5.14855e+08	4.9052e+08	4.25136e+08	3.86992e+08	4.29712e+08	4.20032e+08	4.13444e+08	8.86877e+07
M156T52	2,5-Diethyl-4-methylthiazole	156.042	51.7	155.077	2.508	C8H13NS	[M+H]+	Azoles	Thiazoles			41981-71-9	HMDB0040075	mzVault	MSI_level2	pos	4.40831e+08	5.51835e+08	4.62216e+08	6.39518e+08	5.24268e+08	4.24964e+08	1.99326e+08	3.95516e+08	5.86208e+08	4.25961e+08	2.03753e+08	2.81406e+08	4.27837e+08	2.92524e+08	3.67867e+08	4.23908e+08	2.95667e+08	2.47206e+08
M332T66	Demethoxyfumitremorgin C	332.111	66.5	349.179	2.561	C21H23N3O2	[M-H2O+H]+	Indoles and derivatives	Pyridoindoles			111768-16-2	HMDB0029565	mzVault	MSI_level2	pos	1.7116e+07	2.01794e+07	2.02371e+07	1.22291e+07	1.88098e+07	1.65411e+07	6.9638e+07	1.0658e+08	1.25064e+08	9.84375e+07	6.83347e+07	8.23801e+07	2.61483e+07	5.10263e+07	6.61927e+07	3.91706e+07	2.74254e+07	2.64068e+07
M278T55_1	7,8-Dihydroneopterin	278.087	55.2	255.097	2.563	C9H13N5O4	[M+Na]+	Pteridines and derivatives	Pterins and derivatives	C04874	Metabolism of cofactors and vitamins; Global and overview maps	1218-98-0	HMDB0002275	mzVault	MSI_level2	pos	3.51949e+07	2.52292e+07	3.50324e+07	2.14095e+07	3.04498e+07	3.89863e+07	1.05337e+08	6.59837e+07	7.77742e+07	9.36358e+07	1.27836e+08	6.7354e+07	2.28536e+07	3.22309e+07	1.42524e+07	2.79053e+07	3.19577e+07	2.16412e+07
M278T55_2	S-(2-Methylpropionyl)-dihydrolipoamide-E	278.123	55.1	277.117	2.599	C12H23NO2S2	[M+H]+	Fatty Acyls	Fatty amides	C04424		958734-24-2	HMDB0006868	HMDB	MSI_level2	pos	1.08679e+08	5.39683e+07	8.70385e+07	5.97939e+07	7.14321e+07	8.74199e+07	2.46383e+08	1.74047e+08	1.9849e+08	2.16864e+08	2.72967e+08	2.65546e+08	4.95263e+07	5.5495e+07	3.19571e+07	6.98704e+07	6.25615e+07	4.25881e+07
M196T115	N-acetyl-5-aminosalicylic acid	196.17	114.6	195.053	2.64	C9H9NO4	[M+H]+	Benzene and substituted derivatives	Benzoic acids and derivatives			51-59-2	HMDB0060602	mzVault	MSI_level2	pos	9.74929e+07	6.07936e+07	8.30463e+07	6.7694e+07	9.14142e+07	6.23288e+07	4.61621e+06	8.03582e+06	1.5602e+06	4.39808e+06	378118	955550	2.39044e+07	5.65071e+07	2.0186e+07	6.5306e+07	1.64191e+08	2.22772e+07
M157T46_2	Histidinal	157.109	46.3	139.075	2.649	C6H9N3O	[M+NH4]+	Organonitrogen compounds	Amines	C01929	Amino acid metabolism; Global and overview maps	23784-15-8	HMDB0012234	Metlin	MSI_level2	pos	2.5524e+07	2.04033e+07	2.35075e+07	2.33311e+07	1.35057e+07	1.93468e+07	2.09479e+07	1.30048e+07	1.30647e+07	1.21033e+07	1.36791e+07	1.75326e+07	1.92497e+07	1.63972e+07	1.11408e+07	1.36357e+07	1.47646e+07	1.20511e+07
M261T403	Ropinirole	261.133	403.5	260.189	2.665	C16H24N2O	[M+H]+	Indoles and derivatives	Indolines	C07564		91374-21-9	HMDB0014413	HMDB	MSI_level2	pos	3.09167e+07	2.27566e+07	2.25866e+07	3.30962e+06	6.19201e+07	3.58772e+06	4.55156e+06	1.02687e+07	5.05066e+06	3.06167e+07	5.40394e+06	5.19663e+06	2.63937e+06	4.37744e+06	6.57161e+07	2.6047e+07	1.2907e+07	3.06031e+07
M689T444_2	PC(P-16_0_14_1(9Z))	688.529	444.2	687.52	2.703	C38H74NO7P	[M+H]+	Glycerophospholipids	Glycerophosphocholines				HMDB0011204	HMDB	MSI_level2	pos	4.98243e+06	2.93304e+06	5.68353e+06	7.33565e+06	4.97989e+06	6.58447e+06	4.64103e+06	9.65143e+07	1.97223e+07	8.28017e+06	2.2091e+06	8.63426e+07	2.93146e+06	2.22197e+07	3.86121e+07	2.23757e+06	1.36987e+07	8.83375e+07
M276T69	Lorcaserin sulfamate	276.181	68.7	275.038	2.75	C11H14ClNO3S	[M+H]+	Benzazepines					HMDB0061153	HMDB	MSI_level2	pos	1.09553e+07	6.44295e+06	1.61144e+07	3.60711e+06	1.51012e+07	1.55187e+07	1.39385e+07	2.25478e+07	3.38145e+07	1.89216e+07	2.2754e+07	1.9241e+07	4.15097e+06	1.47133e+07	6.4943e+06	1.71412e+07	1.87347e+07	6.91345e+06
M263T54	Methylmalonylcarnitine	263.088	54.5	262.129	2.76	C11H20NO6	[M+H]+	Fatty Acyls	Fatty acid esters			256928-70-8	HMDB0013133	mzVault	MSI_level2	pos	1.5296e+07	1.01707e+07	1.43927e+07	2.80087e+07	1.4688e+07	1.24884e+07	1.45409e+07	2.00734e+07	2.10438e+07	1.31984e+07	6.03542e+06	4.28549e+07	1.73335e+07	2.73245e+07	1.53057e+07	1.11471e+07	1.39316e+07	1.18795e+07
M218T45_1	FA 8_4;O4	218.103	45	200.032	2.771	C8H8O6	[M+NH4]+			C01061	Amino acid metabolism; Xenobiotics biodegradation and metabolism; Global and overview maps	28613-33-4	HMDB0001268	mzVault	MSI_level2	pos	2.02143e+07	1.55217e+07	1.83686e+07	9.67528e+06	1.7111e+07	2.15496e+07	1.77701e+08	1.15801e+08	1.27671e+08	1.42915e+08	1.85196e+08	1.12807e+08	1.94023e+07	2.90372e+07	1.4527e+07	2.68103e+07	2.10291e+07	1.44865e+07
M288T365	Cycrimine	288.252	364.7	287.225	2.8	C19H29NO	[M+H]+	Organonitrogen compounds	Amines			77-39-4	HMDB0015077	mzVault	MSI_level2	pos	6.92195e+06	6.24626e+06	5.66885e+06	5.50279e+06	6.37036e+06	6.07575e+06	4.46852e+06	6.31491e+06	7.32448e+06	1.0613e+07	7.01346e+06	1.49614e+07	6.31841e+06	5.82034e+06	7.38841e+06	5.65352e+06	6.15788e+06	7.97818e+06
M252T55	Benzo[a]pyrene-7,8-oxide	252.079	55.4	268.089	2.81	C20H12O	[M-OH+H]+	Pyrenes		C14850	Xenobiotics biodegradation and metabolism	36504-65-1	HMDB0060439	mzVault	MSI_level2	pos	8.64882e+06	1.00326e+07	2.21104e+07	7.23907e+06	1.96716e+07	6.74145e+06	5.09927e+07	7.07432e+06	8.98563e+06	4.78388e+06	5.98023e+07	4.96112e+07	1.57173e+07	1.40796e+07	9.86395e+06	1.20478e+07	6.39533e+06	5.68847e+06
M416T340	fecosterol	416.387	339.5	398.355	2.815	C28H46O	[M+NH4]+	Steroids and steroid derivatives	Ergostane steroids	C04525	Lipid metabolism; Global and overview maps	516-86-9	HMDB0304351	mzVault	MSI_level2	pos	8.83661e+06	7.04948e+06	6.68154e+06	8.14446e+06	7.34425e+06	8.95516e+06	4.32456e+06	6.76566e+06	7.21143e+06	6.80846e+06	1.07143e+06	4.95375e+06	6.55515e+06	7.19055e+06	1.06813e+07	9.51858e+06	4.65706e+06	9.22589e+06
M950T268_3	(S)-3-Hydroxytetradecanoyl-CoA	950.329	268.3	993.308	2.819	C35H62N7O18P3S	[M-CO2+H]+	Fatty Acyls	Fatty acyl thioesters	C05260	Lipid metabolism; Global and overview maps		HMDB0003934	mzVault	MSI_level2	pos	1.12022e+07	1.47216e+07	1.23053e+07	6.23961e+06	8.04307e+06	1.12853e+07	9.0278e+06	9.62588e+06	7.98826e+06	1.05606e+07	2.43648e+06	9.48513e+06	1.69624e+07	7.14042e+06	4.30382e+06	8.53408e+06	1.2307e+07	1.87914e+07
M326T62	6-beta-Naltrexol	326.123	62.5	343.178	2.827	C20H25NO4	[M-H2O+H]+	Phenanthrenes and derivatives					HMDB0060784	HMDB	MSI_level2	pos	1.79725e+08	1.41799e+08	1.52765e+08	1.2975e+08	1.32853e+08	1.92815e+08	5.67173e+08	4.2759e+08	4.32776e+08	5.03357e+08	4.81702e+08	4.75113e+08	1.7012e+08	2.06422e+08	1.17305e+08	2.11569e+08	1.89786e+08	1.42915e+08
M196T33	3,5-DICHLOROCATECHOL	195.992	32.6	177.959	2.856	C6H4Cl2O2	[M+NH4]+			C02933	Xenobiotics biodegradation and metabolism; Global and overview maps	13673-92-2		mzVault	MSI_level2	pos	1.34227e+07	1.41515e+07	1.59821e+07	2.01638e+07	2.77432e+07	2.6452e+07	2.6501e+07	1.54027e+07	1.32294e+07	9.54403e+06	1.35815e+07	1.03211e+07	9.52668e+06	8.39554e+06	1.1934e+07	9.27109e+06	9.48019e+06	9.98226e+06
M263T224	L-beta-aspartyl-L-phenylalanine	263.103	224	280.106	2.934	C13H16N2O5	[M-H2O+H]+	Peptidomimetics	Hybrid peptides				HMDB0011167	mzVault	MSI_level2	pos	6.9807e+06	6.76595e+06	8.80089e+06	4.42392e+06	8.73966e+06	1.33572e+07	1.66477e+07	1.04914e+07	5.14243e+06	4.89965e+06	2.62333e+06	8.09803e+06	5.4279e+06	4.70217e+06	1.52099e+07	1.18222e+07	3.25581e+06	8.61921e+06
M290T215	Aspartyl-Arginine	290.189	214.6	289.139	2.953	C10H19N5O5	[M+H]+	Carboxylic acids and derivatives	Amino acids, peptides, and analogues				HMDB0028747	HMDB	MSI_level2	pos	1.27222e+07	1.18985e+07	2.69318e+07	3.92343e+06	4.98293e+06	1.89442e+07	1.05863e+07	3.65165e+06	1.63709e+06	2.74324e+06	6.25442e+07	3.60976e+06	4.41119e+07	3.64799e+06	1.5851e+06	1.98202e+07	1.61082e+06	3.6406e+06
M361T373	1-Acetoxy-2-hydroxy-5,12,15-heneicosatrien-4-one	361.273	373.2	378.277	3.062	C23H38O4	[M-H2O+H]+	Fatty Acyls	Fatty alcohols			287389-87-1	HMDB0035273	HMDB	MSI_level2	pos	1.5797e+07	2.659e+07	1.88027e+07	2.94919e+07	2.936e+07	3.70873e+07	3.1128e+07	2.4947e+07	3.45251e+07	3.76194e+07	2.57779e+07	3.85167e+07	4.43982e+07	4.03649e+07	2.10125e+07	4.22256e+07	3.65641e+07	4.29838e+07
M367T101_1	beta-1,4-Mannosyl-N-acetylglucosamine	367.149	101	383.143	3.088	C14H25NO11	[M-NH3+H]+	Organooxygen compounds	Carbohydrates and carbohydrate conjugates			856224-94-7	HMDB0006535	mzVault	MSI_level2	pos	7.40604e+08	5.38588e+08	5.91523e+08	5.62685e+08	1.53774e+08	1.78404e+08	2.68147e+09	2.21785e+09	5.17612e+07	2.65054e+09	1.77159e+09	2.711e+09	9.46699e+08	1.19393e+09	8.03467e+07	9.95129e+08	8.47045e+08	6.22771e+08
M244T50	Galactose 1-phosphate	244.011	49.7	260.03	3.093	C6H13O9P	[M-NH3+H]+			C00446	Carbohydrate metabolism; Global and overview maps	2255-14-3		mzVault	MSI_level2	pos	9.54028e+06	1.00152e+07	6.39753e+06	6.61442e+06	5.14183e+06	3.9876e+06	5.46408e+06	9.17669e+06	7.80082e+06	9.06961e+06	3.88252e+06	5.62963e+06	1.2071e+07	1.33436e+07	2.27042e+07	1.27758e+07	9.99278e+06	1.21512e+07
M783T379	PC(O-22_0_18_3(6Z,9Z,12Z))	782.551	378.8	825.661	3.101	C48H92NO7P	[M-CO2+H]+	Glycerophospholipids	Glycerophosphocholines				HMDB0013445	HMDB	MSI_level2	pos	2.61991e+07	2.67448e+07	9.55502e+07	5.72794e+07	1.38634e+08	2.85908e+07	7.59398e+07	1.22583e+08	4.19378e+08	1.04088e+08	3.55031e+07	8.50674e+07	1.74611e+08	7.19822e+07	8.94294e+06	3.59741e+07	7.74901e+07	7.71818e+07
M424T355_2	3-Hydroxy-11Z-octadecenoylcarnitine	424.341	354.5	441.345	3.103	C25H47NO5	[M-H2O+H]+	Fatty Acyls	Fatty acid esters				HMDB0013339	HMDB	MSI_level2	pos	1.93509e+08	2.10817e+08	2.65663e+08	1.31029e+08	2.47184e+08	1.8009e+08	1.43689e+08	2.57368e+08	2.81101e+08	2.38329e+08	1.50353e+08	1.55821e+08	1.54601e+08	3.36934e+08	1.42579e+08	2.24255e+08	1.79014e+08	4.96854e+08
M302T332	Trihexyphenidyl	302.304	332	301.241	3.109	C20H31NO	[M+H]+	Organonitrogen compounds	Amines	C07171		144-11-6	HMDB0014520	Metlin	MSI_level2	pos	2.31588e+08	1.35716e+08	1.27471e+08	1.01151e+08	1.07181e+08	1.01927e+08	1.08407e+08	8.79501e+07	9.11928e+07	8.56385e+07	1.17186e+08	8.0108e+07	9.09817e+07	8.68481e+07	9.67877e+07	9.54014e+07	9.22803e+07	1.48562e+08
M280T82	N-(1-Deoxy-1-fructosyl)valine	280.138	82.3	279.132	3.113	C11H21NO7	[M+H]+	Carboxylic acids and derivatives	Amino acids, peptides, and analogues				HMDB0037844	HMDB	MSI_level2	pos	1.5045e+08	1.0883e+08	9.28377e+07	6.54286e+07	6.61703e+07	1.15411e+08	3.4364e+08	2.95986e+08	3.46829e+08	3.41022e+08	2.70345e+08	2.81814e+08	1.12893e+08	1.12895e+08	9.91862e+07	1.27184e+08	1.22062e+08	8.15727e+07
M280T57	Cycloclausenamide	280.138	57.2	279.126	3.113	C18H17NO2	[M+H]+	Oxazinanes	Morpholines			103541-16-8	HMDB0038650	HMDB	MSI_level2	pos	1.153e+09	7.36935e+08	8.04845e+08	6.59338e+08	7.66175e+08	9.23926e+08	3.69292e+09	2.8785e+09	3.45231e+09	3.26376e+09	3.52782e+09	3.31097e+09	7.40172e+08	8.77469e+08	7.31786e+08	1.14791e+09	8.50057e+08	7.52596e+08
M110T350	Morpholine	110.021	350.2	87.0684	3.16	C4H9NO	[M+Na]+	Oxazinanes	Morpholines	C14452		110-91-8	HMDB0031581	HMDB	MSI_level2	pos	3.43906e+10	2.34997e+10	2.20881e+10	5.67451e+09	2.87384e+10	4.83318e+09	7.09659e+09	1.8126e+09	1.38854e+09	4.08101e+08	3.27413e+07	5.85796e+08	3.3596e+07	3.27703e+08	1.39875e+08	1.78701e+08	8.64049e+07	1.12616e+07
M477T306	Loperamide	477.229	306	476.223	3.183	C29H33ClN2O2	[M+H]+	Benzene and substituted derivatives	Diphenylmethanes	C07080		53179-11-6	HMDB0004999	MoNA	MSI_level2	pos	2.2301e+07	6.19446e+06	3.4368e+06	238890	1.5241e+06	2.82072e+06	43699.8	2.27918e+06	1.64091e+06	99595.4	44280.5	2.02805e+08	127196	158517	1.7751e+06	75206.7	2.53842e+06	1.27003e+06
M522T340_2	7,8-Dihydro-beta-carotene	522.375	339.7	538.454	3.215	C40H58	[M-NH3+H]+			C16291	Metabolism of terpenoids and polyketides	58218-99-8		mzVault	MSI_level2	pos	500436	3.47285e+07	9.07137e+07	9.80053e+07	3.80853e+07	3.79383e+07	9.72958e+07	1.33955e+08	2.41419e+07	1.83708e+08	2.08211e+08	4.54588e+06	1.75943e+08	2.03382e+07	7.00016e+06	4.63815e+06	2.62865e+07	1.78213e+08
M761T411	PC(14_0_20_1(11Z))	760.587	410.7	759.578	3.22	C42H82NO8P	[M+H]+	Glycerophospholipids	Glycerophosphocholines				HMDB0007879	HMDB	MSI_level2	pos	1.70979e+07	2.76403e+07	1.87567e+07	2.0026e+07	2.10244e+07	5.66278e+07	2.12882e+07	3.5435e+07	2.24156e+07	2.02846e+07	2.42819e+07	4.12581e+07	6.69942e+07	2.01882e+07	1.96816e+07	1.09567e+08	1.0408e+08	8.78302e+07
M886T265_7	[(7S,9E,11S,12R,13S,14R,15S,16S,17S,18S,19E,21Z)-2,15,27,29-tetrahydroxy-11-methoxy-3,7,12,14,16,18,22-heptamethyl-26-[(E)-(4-methylpiperazin-1-yl)iminomethyl]-6,23-dioxo-17-phosphonooxy-8,30-dioxa-24-azatetracyclo[23.3.1.14,7.05,28]triaconta-1(29),2,4,9,19,21,25,27-octaen-13-yl] acetate	886.485	264.9	902.371	3.267	C43H59N4O15P	[M-OH+H]+			C21808				mzVault	MSI_level2	pos	1.27425e+07	3.02373e+07	8.05798e+06	1.82422e+07	5.12984e+07	3.87483e+06	6.9275e+06	8.27664e+06	4.32354e+06	7.41023e+06	880791	1.9055e+07	3.55757e+07	9.90052e+06	2.59358e+07	3.00967e+07	4.16259e+07	5.22251e+07
M941T233_27	magnesium;methyl (3R,11Z,12R,21S,22S)-16-acetyl-11-ethylidene-12,17,21,26-tetramethyl-4-oxo-22-[3-oxo-3-[(2E,6E,10E)-3,7,11,15-tetramethylhexadeca-2,6,10,14-tetraenoxy]propyl]-23,25-diaza-7,24-diazanidahexacyclo[18.2.1.15,8.110,13.115,18.02,6]hexacosa-1,5,8(26),9,13(25),14,16,18,20(23)-nonaene-3-carboxylate	941.466	233.4	902.483	3.279	C55H66MgN4O6	[M+K]+			C21435	Metabolism of cofactors and vitamins			mzVault	MSI_level2	pos	4.87521e+06	1.4819e+07	1.90968e+07	7.14824e+06	9.90011e+06	8.52924e+06	1.3503e+07	6.9088e+06	1.09015e+07	7.31399e+06	6.26904e+06	1.79873e+07	6.56652e+06	1.2144e+07	1.2316e+07	2.73273e+07	2.36357e+07	7.31526e+06
M664T239_1	Dihydrobisanhydrobacterioruberin	663.584	238.5	706.569	3.311	C50H74O2	[M-CO2+H]+			C22060				mzVault	MSI_level2	pos	4.56761e+06	8.40659e+06	1.14084e+07	7.95393e+06	1.48734e+07	6.38285e+06	4.21773e+06	3.52825e+06	8.13998e+06	2.46553e+07	8.78008e+06	9.47429e+06	7.35962e+06	2.40603e+07	3.77492e+07	1.7259e+07	1.57066e+07	1.98314e+07
M319T400	15-HEPE	319.226	399.9	318.219	3.319	C20H30O3	[M+H]+	Fatty Acyls	Eicosanoids			97850-14-1	HMDB0010209	mzVault	MSI_level2	pos	4.5731e+07	1.88337e+07	3.00819e+07	9.56759e+06	2.93372e+07	3.32022e+07	3.58891e+07	3.3439e+07	3.69994e+07	1.15349e+07	2.79572e+07	5.37616e+07	2.91094e+07	2.82809e+07	4.5951e+07	2.85663e+07	3.40315e+07	2.7132e+07
M736T229_3	Kinetensin 4-8	736.391	228.6	718.355	3.392	C35H46N10O7	[M+NH4]+	Carboxylic acids and derivatives	Amino acids, peptides, and analogues			138482-58-3	HMDB0012987	HMDB	MSI_level2	pos	933715	2.74624e+06	1.15623e+06	3.81402e+06	1.09994e+06	4.47593e+06	7.90937e+06	1.14601e+07	1.00066e+07	6.77027e+06	6.55708e+06	8.42582e+06	1.05409e+07	9.27098e+06	1.34132e+07	4.15162e+06	9.30914e+06	8.78213e+06
M376T443	Butyl glucosinolate	376.32	443.4	375.066	3.425	C11H21NO9S2	[M+H]+	Organooxygen compounds	Carbohydrates and carbohydrate conjugates			35535-42-3	HMDB0038426	HMDB	MSI_level2	pos	2.04551e+08	5.13178e+07	7.88519e+07	7.16473e+07	3.60269e+07	2.5751e+07	5.77628e+07	1.10416e+08	1.16767e+08	1.24785e+08	3.2669e+07	7.72318e+07	8.95736e+07	9.9446e+07	1.61592e+08	1.52679e+08	5.03689e+07	3.52123e+07
M566T401_4	Diadinoxanthin	566.344	401.1	582.407	3.475	C40H54O3	[M-OH+H]+			C19921		18457-54-0		mzVault	MSI_level2	pos	3.00806e+07	4.40042e+07	3.26772e+07	2.81387e+07	2.21918e+07	1.75376e+07	2.95859e+07	3.01544e+07	1.98769e+07	3.33916e+07	2.67193e+07	3.33984e+07	7.00444e+07	9.50745e+07	2.00956e+07	4.25613e+07	3.20384e+07	2.03511e+07
M224T52	Deoxyguanosine	224.113	52.4	267.097	3.553	C10H13N5O4	[M-CO2+H]+	Purine nucleosides	Purine 2'-deoxyribonucleosides	C00330	Membrane transport; Global and overview maps; Nucleotide metabolism	663615-45-0	HMDB0000085	mzVault	MSI_level2	pos	1.77639e+08	1.35644e+08	2.00162e+08	8.41598e+07	1.78437e+08	2.13676e+08	2.50292e+08	2.45883e+08	2.93969e+08	2.73288e+08	6.25533e+08	3.88429e+08	6.97957e+07	1.27828e+08	1.46746e+08	1.27455e+08	2.36041e+08	1.67688e+08
M194T92	2,4-Dichloro-2,5-dihydro-5-oxofuran-2-acetate	193.93	91.9	209.949	3.652	C6H4Cl2O4	[M-NH3+H]+			C04625				mzVault	MSI_level2	pos	1.8298e+09	1.54527e+09	1.41154e+09	1.47054e+09	9.67626e+08	1.30297e+09	9.47167e+08	4.12791e+08	6.25931e+08	5.33299e+08	5.90865e+08	3.69862e+08	4.03561e+08	3.33342e+08	2.72693e+08	3.60604e+08	4.20352e+08	3.76982e+08
M324T429	Linoleoyl ethanolamide	324.288	429.5	323.282	3.671	C20H37NO2	[M+H]+	Organonitrogen compounds	Amines			68171-52-8	HMDB0012252	HMDB	MSI_level2	pos	1.30056e+08	1.06711e+08	1.25823e+08	1.54061e+08	1.82625e+08	1.8571e+08	8.44462e+07	9.84573e+07	1.14104e+08	1.07095e+08	9.01224e+07	1.46479e+08	1.2901e+08	1.41984e+08	1.42257e+08	1.2334e+08	1.54529e+08	1.38549e+08
M506T396_1	Hapten	506.359	396.4	523.144	3.716	C26H26ClN5O3S	[M-H2O+H]+	Phenylpropanoic acids					HMDB0253049	HMDB	MSI_level2	pos	2.18652e+06	5.86677e+07	8.82358e+07	8.14928e+07	7.64737e+07	8.1959e+07	3.70847e+07	1.59722e+08	1.32562e+08	1.83383e+08	1.13274e+08	1.09528e+08	1.61278e+08	2.3455e+08	1.35492e+08	1.93729e+08	1.66602e+08	3.81121e+07
M343T215	Farnesylcysteine	343.203	214.7	325.208	3.758	C18H31NO2S	[M+NH4]+	Prenol lipids	Sesquiterpenoids	C19691	Global and overview maps; Metabolism of terpenoids and polyketides	68000-92-0	HMDB0011627	mzVault	MSI_level2	pos	8.67707e+06	6.64278e+06	9.62008e+06	6.93936e+06	9.84379e+06	2.02657e+06	5.24481e+06	5.28583e+06	4.58773e+06	5.60833e+06	1.1076e+07	8.71913e+06	9.86965e+06	7.86845e+06	9.57545e+06	1.01669e+07	1.09836e+07	9.62048e+06
M464T341_1	gentamicin C2a	464.306	341	463.301	3.791	C20H41N5O7	[M+H]+			C21270	Biosynthesis of other secondary metabolites; Global and overview maps	59751-72-3		mzVault	MSI_level2	pos	2.69319e+06	2.79025e+08	1.75752e+08	1.10884e+08	1.34654e+08	3.0755e+08	2.60518e+08	2.8961e+08	4.82917e+08	1.67403e+08	3.4688e+08	3.25954e+08	5.71341e+08	3.47967e+08	2.7007e+08	3.45003e+08	1.84041e+08	3.54262e+08
M557T447_1	Violaxanthin	557.437	447.4	600.418	3.796	C40H56O4	[M-CO2+H]+	Prenol lipids	Tetraterpenoids	C08614	Global and overview maps; Metabolism of terpenoids and polyketides	126-29-4	HMDB0003101	mzVault	MSI_level2	pos	6.60915e+06	3.2045e+06	2.38512e+06	2.31462e+06	2.73829e+06	2.27056e+06	1.09993e+06	1.09185e+07	6.9046e+06	7.06858e+06	2.26918e+06	1.50809e+07	1.34168e+06	7.36805e+06	1.51121e+07	1.52123e+06	1.69605e+07	3.44133e+07
M344T210	N-Didesmethyl-tamoxifen	344.184	210.1	343.194	3.851	C24H25NO	[M+H]+	Stilbenes		C16548	Xenobiotics biodegradation and metabolism	80234-20-4	HMDB0061086	mzVault	MSI_level2	pos	3.03293e+06	4.16075e+06	4.91369e+06	7.01618e+06	1.32254e+06	3.31819e+06	7.5911e+06	5.66622e+06	6.17191e+06	7.81995e+06	1.70165e+06	7.2183e+06	2.8949e+06	8.00535e+06	6.04461e+06	5.84334e+06	4.21376e+06	869568
M322T445	(+)-O-methylkolavelool	322.273	445.1	304.277	3.856	C21H36O	[M+NH4]+			C21800				mzVault	MSI_level2	pos	2.16532e+07	7.91026e+06	1.34379e+07	4.64724e+07	2.55265e+07	1.808e+07	2.29932e+07	2.40133e+07	1.78086e+07	2.84801e+07	2.76624e+07	2.88327e+07	2.20887e+07	1.99821e+07	1.58048e+07	1.49447e+07	5.65581e+07	3.56304e+07
M429T381_2	Stearoylcarnitine	429.383	381.1	428.374	3.865	C25H50NO4	[M+H]+	Fatty Acyls	Fatty acid esters			25597-09-5	HMDB0000848	HMDB	MSI_level2	pos	6.30677e+07	5.97032e+07	1.71482e+08	1.82042e+08	7.1398e+07	5.754e+07	7.8937e+07	1.49449e+08	1.48597e+08	2.05078e+08	4.40097e+07	9.40629e+07	2.35554e+08	1.46145e+08	1.88743e+08	3.4692e+07	1.3174e+08	1.49282e+08
M478T376	(2R,3R,4R,5R)-2-[(1S,2S,3R,4S,6R)-4,6-diamino-3-[(2R,3R,4R,5S,6R)-3-amino-6-[(1S)-1-aminoethyl]-4,5-dihydroxy-tetrahydropyran-2-yl]oxy-2-hydroxy-cyclohexoxy]-5-methyl-4-(methylamino)tetrahydropyran-3,5-diol	478.387	376.3	495.29	3.897	C20H41N5O9	[M-H2O+H]+			C21269	Biosynthesis of other secondary metabolites; Global and overview maps			mzVault	MSI_level2	pos	1.98194e+07	1.74875e+07	2.32265e+07	1.98705e+07	9.36601e+06	6.35788e+06	6.44687e+06	9.87589e+06	1.82405e+07	1.88195e+07	1.01313e+07	6.09665e+06	1.68938e+07	1.80458e+07	2.06964e+07	1.03717e+07	2.58133e+07	1.28376e+07
M158T87	1-nitrosonaphthalene	158.035	87.1	157.053	3.987	C10H7NO	[M+H]+	Naphthalenes		C14788	Xenobiotics biodegradation and metabolism	21711-65-9	HMDB0062189	HMDB	MSI_level2	pos	2.02789e+08	2.00679e+08	1.46197e+08	1.11131e+08	1.94835e+08	1.89562e+08	1.68588e+08	1.19063e+08	8.54593e+07	5.15965e+07	8.52241e+07	6.86167e+07	5.50815e+07	7.11898e+07	5.49119e+07	6.42621e+07	7.08583e+07	4.523e+07
M355T335	5-(10,13-Nonadecadienyl)-1,3-benzenediol	355.276	334.6	372.303	4.011	C25H40O2	[M-H2O+H]+	Phenols	Benzenediols			189562-02-5	HMDB0039867	mzVault	MSI_level2	pos	1.31774e+07	4.76063e+06	1.00211e+07	1.58613e+07	8.73438e+06	1.81186e+07	4.65122e+07	8.67562e+06	4.20445e+07	4.46346e+06	1.35104e+07	2.07712e+07	5.02848e+06	7.78345e+06	8.92914e+08	2.02986e+07	9.47248e+07	9.7435e+08
M110T424	3-Methyl-1-butylamine	110.021	423.7	87.1048	4.069	C5H13N	[M+Na]+	Organonitrogen compounds	Amines	C02640		107-85-7	HMDB0031659	mzVault	MSI_level2	pos	5.31421e+09	3.30845e+09	6.74306e+08	4.45941e+08	3.53112e+08	2.57881e+08	1.57929e+08	5.24957e+07	3.61495e+06	3.37194e+07	1.35653e+07	2.17984e+07	6.61382e+07	1.22359e+08	7.67269e+07	7.66223e+07	2.05048e+07	2.00483e+07
M783T419	SM(d18_2(4E,14Z)_23_0)	782.609	418.5	798.661	4.11	C46H91N2O6P	[M-NH3+H]+	Sphingolipids	Phosphosphingolipids			2292199-44-9	HMDB0240634	HMDB	MSI_level2	pos	5.59354e+07	5.46653e+06	5.77663e+07	6.0302e+07	9.25871e+06	6.64868e+07	3.91043e+06	8.88675e+06	2.853e+06	4.82418e+06	7.79281e+07	4.22057e+06	4.03159e+06	2.17212e+06	6.22887e+07	5.99301e+07	722753	1.09055e+06
M425T223	Citreoviridin A	425.192	223.3	402.204	4.113	C23H30O6	[M+Na]+	Pyrans	Pyranones and derivatives	C16766		25425-12-1	HMDB0030868	MoNA	MSI_level2	pos	8.95362e+06	6.41499e+06	7.05688e+06	5.86041e+06	4.90652e+06	8.97631e+06	3.59291e+07	2.87703e+07	3.29219e+07	2.18888e+07	2.39131e+07	2.97571e+07	1.19038e+07	2.02586e+07	8.42492e+06	1.10785e+07	8.23527e+06	6.19999e+06
M473T450	2'-O-Acetylisoorientin	473.343	449.7	490.111	4.251	C23H22O12	[M-H2O+H]+	Flavonoids	Flavonoid glycosides			131508-00-4	HMDB0038816	mzVault	MSI_level2	pos	6.50498e+06	3.61257e+06	5.51112e+06	9.82424e+06	4.31836e+06	4.25229e+06	3.88156e+06	1.03186e+08	4.2619e+07	2.03947e+07	2.57699e+06	6.65444e+07	3.31025e+06	3.38415e+07	7.22612e+07	3.44588e+06	3.17934e+07	1.47233e+08
M261T46	3-Hydroxyflavone	261.133	45.8	238.063	4.253	C15H10O3	[M+Na]+			C01495	Chemical structure transformation maps	577-85-5	HMDB0031816	HMDB	MSI_level2	pos	2.96659e+07	2.29976e+07	2.27144e+07	2.28058e+07	2.7589e+07	2.20046e+07	1.88404e+07	1.84194e+07	2.47411e+07	2.24879e+07	2.12208e+07	1.77901e+07	1.97408e+07	1.83984e+07	2.18333e+07	1.94232e+07	2.3086e+07	1.9157e+07
M193T48	Galactaric acid	193.035	47.7	210.038	4.261	C6H10O8	[M-H2O+H]+	Organooxygen compounds	Carbohydrates and carbohydrate conjugates	C00879	Carbohydrate metabolism; Global and overview maps	526-99-8	HMDB0000639	mzVault	MSI_level2	pos	2.22877e+07	1.53504e+07	1.46414e+07	1.15267e+07	1.99335e+07	2.3413e+07	4.08207e+06	5.68414e+06	5.10799e+06	6.0033e+06	8.25321e+06	8.40485e+06	6.67817e+06	6.58967e+06	6.8948e+06	7.45158e+06	2.11397e+07	1.46473e+07
M545T368_2	Hovenidulcigenin A	545.35	367.9	544.34	4.287	C32H48O7	[M+H]+	Prenol lipids	Terpene lactones			171499-81-3	HMDB0041027	HMDB	MSI_level2	pos	2.11656e+06	6.91259e+07	1.39938e+08	1.48385e+08	1.04492e+08	3.64317e+07	7.61568e+07	2.77798e+08	2.06233e+08	3.61193e+08	3.88501e+08	1.56e+08	2.50052e+08	5.62717e+07	7.79344e+07	5.86888e+07	1.10178e+08	8.49892e+07
M168T82	Phosphorylcholine	168.091	82.2	184.074	4.367	[C5H15NO4P]+	[M-NH3+H]+	Organonitrogen compounds	Quaternary ammonium salts	C00588	Lipid metabolism; Cancer: overview; Global and overview maps	3616-04-4	HMDB0001565	mzVault	MSI_level2	pos	6.63041e+07	1.12518e+08	5.6064e+07	9.02158e+07	4.5622e+07	5.57018e+07	6.26575e+07	4.60876e+07	3.52982e+07	4.09319e+07	3.71115e+07	5.58384e+07	7.67774e+07	1.84352e+07	1.1872e+08	4.81171e+07	7.21534e+07	8.11839e+07
M295T432	Liquiritigenin	295.173	432.2	256.074	4.382	C15H12O4	[M+K]+	Flavonoids	Flavans	C09762	Chemical structure transformation maps; Biosynthesis of other secondary metabolites; Global and overview maps	578-86-9	HMDB0029519	mzVault	MSI_level2	pos	8.95774e+06	5.97289e+06	6.94178e+06	2.17215e+07	1.67478e+07	8.03345e+06	7.00945e+06	1.02434e+07	9.1006e+06	1.34382e+07	1.35177e+07	1.1374e+07	1.23413e+07	1.04743e+07	9.72484e+06	1.07804e+07	2.97569e+07	1.71668e+07
M318T63	trans-p-Menthane-7,8-diol 7-glucoside	318.121	63.3	334.199	4.388	C16H30O7	[M-NH3+H]+	Prenol lipids	Terpene glycosides			217962-30-6	HMDB0033230	mzVault	MSI_level2	pos	9.46643e+08	9.22919e+07	9.36236e+08	9.10309e+08	9.17338e+08	9.6485e+08	5.71074e+08	5.12286e+08	5.07673e+08	5.7022e+08	3.911e+08	6.8256e+08	7.45036e+08	7.68573e+08	7.6966e+08	7.24275e+08	9.73968e+08	6.9192e+08
M292T221_1	Ankorine	292.192	221.1	335.21	4.413	C19H29NO4	[M-CO2+H]+			C09337	Biosynthesis of other secondary metabolites	13849-54-2		mzVault	MSI_level2	pos	8.69867e+07	7.8265e+07	4.045e+07	1.07439e+07	6.07771e+06	1.05335e+08	4.14599e+07	1.01832e+07	9.91889e+06	9.96273e+06	5.83323e+07	6.51136e+06	3.79496e+07	1.40968e+07	3.60077e+06	1.13126e+08	1.49459e+07	1.77218e+07
M509T340	1-Stearoylglycerophosphoserine	509.285	339.9	525.307	4.477	C24H48NO9P	[M-NH3+H]+	Glycerophospholipids	Glycerophosphoserines				HMDB0061698	HMDB	MSI_level2	pos	89871.4	1.21276e+06	4.61359e+06	5.08011e+06	5.28336e+06	7.01338e+06	7.0963e+06	8.58196e+06	8.98527e+06	7.60356e+06	2.96894e+07	2.62676e+07	1.1457e+07	4.33345e+07	3.74871e+07	6.54504e+07	1.39799e+07	3.2304e+07
M480T411	N-desmethylimatinib	480.277	410.8	479.243	4.507	C28H29N7O	[M+H]+	Benzene and substituted derivatives	Anilides				HMDB0013862	HMDB	MSI_level2	pos	9.26251e+07	7.12794e+06	7.73369e+06	7.16021e+06	5.98071e+06	7.83353e+07	1.65718e+07	198748	7.03634e+06	1.22168e+08	9.30865e+06	5.67107e+06	4.30958e+06	1.3346e+07	2.72153e+06	9.75141e+07	1.09923e+08	7.01392e+06
M555T340_2	12-Ethyl-8-isobutyl-3-vinylbacteriochlorophyllide d	555.299	340	598.279	4.552	C36H38MgN4O3	[M-CO2+H]+			C21429	Metabolism of cofactors and vitamins; Global and overview maps			mzVault	MSI_level2	pos	37346.6	71191.2	2.26462e+07	2.81188e+07	3.11905e+07	5.33904e+07	6.54253e+07	5.33106e+07	1.04282e+07	8.39536e+07	3.67264e+07	6.20336e+07	6.15588e+07	7.34558e+07	4.4302e+07	4.98183e+07	3.79148e+07	4.76529e+07
M688T240_8	Triiodothyronine sulfate	687.761	239.6	730.747	4.687	C15H12I3NO7S	[M-CO2+H]+	Carboxylic acids and derivatives	Amino acids, peptides, and analogues			31135-55-4	HMDB0003036	mzVault	MSI_level2	pos	9.29394e+06	1.14161e+07	1.04371e+07	1.25862e+07	1.35879e+07	1.06702e+07	3.47148e+06	4.43719e+06	4.0709e+06	5.82989e+06	5.19713e+06	3.61329e+06	1.23753e+07	1.05084e+07	1.44447e+07	6.27882e+06	1.54293e+07	1.32244e+07
M442T348	9-Methyloctadecanoylcarnitine	442.351	347.8	441.382	4.706	C26H51NO4	[M+H]+	Fatty Acyls	Fatty acid esters				HMDB0240884	mzVault	MSI_level2	pos	2.36145e+07	3.37572e+07	4.08991e+07	4.01969e+07	1.54294e+07	2.83642e+07	7.35579e+07	6.24348e+07	1.82826e+08	6.43043e+07	3.09404e+07	2.81988e+07	7.25303e+07	6.75721e+07	4.75026e+07	4.44302e+07	3.809e+07	5.12741e+07
M846T239_16	trans-2-Hexenoyl-CoA	846.173	238.6	863.173	4.812	C27H44N7O17P3S	[M-H2O+H]+	Fatty Acyls	Fatty acyl thioesters	C05271	Lipid metabolism; Global and overview maps	10018-93-6	HMDB0003944	mzVault	MSI_level2	pos	6.97151e+07	1.19197e+08	1.11745e+08	1.61795e+08	1.24944e+08	6.41214e+07	1.51993e+07	7.40842e+06	4.32835e+07	5.98944e+07	1.20182e+07	3.83191e+07	9.85308e+07	1.01574e+08	1.37666e+08	1.58216e+08	1.21677e+08	1.48221e+08
M309T82	Desethylchloroquine	309.165	81.6	291.15	4.814	C16H22ClN3	[M+NH4]+	Quinolines and derivatives	Aminoquinolines and derivatives	C90277		1476-52-4	HMDB0041870	HMDB	MSI_level2	pos	7.15905e+07	8.49438e+07	6.98802e+07	9.78936e+07	1.36931e+08	1.99464e+08	1.27194e+08	1.04974e+08	9.24765e+07	1.02712e+08	2.33258e+08	9.31075e+07	5.36827e+07	7.08967e+07	1.13799e+07	5.92403e+07	4.48768e+07	3.04162e+07
M324T328	Coclaurine	324.236	327.7	285.136	4.818	C17H19NO3	[M+K]+			C06161	Chemical structure transformation maps; Biosynthesis of other secondary metabolites; Global and overview maps	486-39-5		mzVault	MSI_level2	pos	1.15747e+08	5.88231e+07	6.73301e+07	1.71039e+08	1.15357e+08	1.03795e+08	8.59431e+07	1.29876e+08	1.17444e+08	1.45327e+08	1.00335e+08	1.32486e+08	9.58111e+07	8.88863e+07	6.81905e+07	8.90876e+07	1.50316e+08	1.88192e+08
M138T61	1,4-Dithiothreitol	138.049	60.9	154.012	4.849	C4H10O2S2	[M-OH+H]+	Organooxygen compounds	Alcohols and polyols	C00265		27565-41-9	HMDB0013593	HMDB	MSI_level2	pos	4.81358e+08	4.15977e+08	3.55962e+08	4.29265e+08	4.06523e+08	4.21662e+08	3.40655e+08	3.74264e+08	4.08908e+08	3.47392e+08	3.82292e+08	3.97553e+08	3.31475e+08	4.01814e+08	3.82159e+08	4.4049e+08	5.44154e+08	4.82078e+08
M790T394	PC(18_1(9Z)_P-18_0)	789.644	394.5	771.614	4.917	C44H86NO7P	[M+NH4]+	Glycerophospholipids	Glycerophosphocholines				HMDB0008127	HMDB	MSI_level2	pos	5.14793e+07	1.21148e+07	1.61223e+07	2.19738e+06	9.15516e+06	6.31995e+06	1.24536e+06	6.76663e+06	8.53529e+06	2.31632e+07	1.20341e+07	1.5794e+07	2.24702e+07	3.59569e+07	2.04553e+06	1.20219e+07	1.98566e+07	2.01288e+07
M404T219	3,4-Dihydroxy-tamoxifen	404.224	219.3	403.215	4.926	C26H29NO3	[M+H]+	Stilbenes					HMDB0061087	mzVault	MSI_level2	pos	1.37561e+06	1.1592e+06	1.9662e+06	1.68855e+06	1.16215e+06	1.54306e+06	2.16072e+06	1.63147e+06	2.269e+06	2.56219e+06	4.38208e+06	1.81122e+06	4.71913e+06	2.36414e+06	1.94265e+06	2.79368e+06	1.17804e+06	1.44958e+06
M353T300	4-Hydroxy-5-(phenyl)-valeric acid-O-glucuronide	353.152	300.4	370.126	4.975	C17H22O9	[M-H2O+H]+	Organooxygen compounds	Carbohydrates and carbohydrate conjugates				HMDB0059980	HMDB	MSI_level2	pos	1.14745e+06	616669	1.29734e+06	1.16913e+07	504586	1.25991e+06	1.26422e+06	1.56782e+06	1.22795e+06	1.51275e+06	1.12981e+06	1.90346e+06	1.84153e+06	1.20954e+06	2.53488e+06	1.42695e+06	1.13748e+06	2.96031e+06
M476T367	Coriandrinonediol	476.376	367.4	458.376	5.002	C30H50O3	[M+NH4]+	Prenol lipids	Triterpenoids			87018-23-3	HMDB0038799	mzVault	MSI_level2	pos	6.04e+07	4.93404e+07	8.22896e+07	7.32773e+07	2.2416e+07	1.56325e+07	1.41401e+07	2.96398e+07	3.58041e+07	3.81844e+07	1.43896e+07	9.41852e+06	5.58515e+07	5.58112e+07	4.7993e+07	2.88124e+07	5.64647e+07	2.06665e+07
M524T382_2	LysoPC(18_0_0_0)	524.368	382	523.364	5.048	C26H54NO7P	[M+H]+	Glycerophospholipids	Glycerophosphocholines			19420-57-6	HMDB0010384	HMDB	MSI_level2	pos	9.43195e+06	2.9357e+07	9.35102e+09	1.02719e+10	1.08414e+10	9.34272e+09	9.63735e+09	9.83306e+09	9.91436e+09	1.14199e+10	1.21446e+10	9.84183e+09	9.08571e+09	1.21998e+10	1.24973e+10	8.60807e+09	1.12059e+10	1.44333e+10
M566T386_4	Deinoxanthin	566.345	386	582.407	5.064	C40H54O3	[M-OH+H]+			C16347				mzVault	MSI_level2	pos	6.40909e+07	8.27976e+07	6.43607e+06	3.70287e+06	6.7443e+06	6.85532e+06	2.80675e+06	8.34352e+06	5.40466e+06	4.6051e+06	6.99718e+06	1.14986e+07	4.65369e+07	8.17382e+07	8.04571e+06	9.58031e+07	8.55484e+06	6.44713e+07
M628T442_4	Ketospirilloxanthin	628.22	442	610.439	5.073	C42H58O3	[M+NH4]+			C15884	Global and overview maps; Metabolism of terpenoids and polyketides	106423-77-2		mzVault	MSI_level2	pos	7.21794e+07	6.37409e+07	4.96019e+06	4.86906e+06	4.62172e+06	2.15618e+06	5.0227e+06	5.4785e+06	5.65736e+06	2.33095e+06	1.88527e+07	1.59531e+06	1.42883e+07	1.36782e+07	3.71376e+06	4.24811e+06	4.57607e+06	1.23405e+07
M460T358_1	3-O-Acetylepisamarcandin	460.267	358.5	442.236	5.11	C26H34O6	[M+NH4]+	Coumarins and derivatives				61490-18-4	HMDB0031958	HMDB	MSI_level2	pos	7.78943e+07	2.20119e+08	7.52996e+07	1.07723e+08	4.69883e+07	1.04059e+08	1.13435e+08	7.73551e+07	3.03508e+07	8.27696e+07	1.38521e+08	1.05026e+08	5.02793e+07	1.36249e+08	1.26471e+08	9.59235e+07	6.26426e+07	9.6222e+07
M130T194	D-Pyroglutamate	130.049	194.5	129.043	5.134	C5H7NO3	[M+H]+			C02237	Global and overview maps	4042-36-8		MoNA	MSI_level2	pos	1.69081e+07	1.75524e+07	1.3662e+08	9.14688e+07	4.66943e+07	2.60185e+08	2.57554e+07	1.67796e+08	2.61517e+08	7.26662e+07	1.17843e+08	1.48339e+08	3.72204e+07	6.64995e+07	6.25606e+07	1.57716e+08	3.92795e+08	1.62607e+08
M339T430	Stearoyllactic acid	339.291	430.3	356.293	5.142	C21H40O4	[M-H2O+H]+	Fatty Acyls	Fatty acid esters			4253-64-9	HMDB0033372	HMDB	MSI_level2	pos	8.26416e+06	9.88361e+06	8.1226e+06	8.04347e+06	7.18653e+06	6.64359e+06	8.62587e+06	1.00171e+07	9.00013e+06	1.07392e+07	6.50117e+06	1.30353e+07	8.82052e+06	9.06426e+06	1.06112e+07	1.11315e+07	9.18348e+06	7.08703e+06
M959T359_3	Megalomicin C2	958.568	359.4	974.593	5.16	C49H86N2O17	[M-NH3+H]+			C11988	Global and overview maps; Metabolism of terpenoids and polyketides	49669-77-4		mzVault	MSI_level2	pos	70617	1.87876e+06	2.24831e+06	2.05786e+06	2.23462e+06	3.27806e+06	2.38612e+06	4.6612e+06	4.01049e+06	5.55499e+06	9.8867e+06	3.16346e+06	5.23783e+06	4.53959e+06	5.5587e+06	3.3119e+06	3.32031e+06	5.40918e+06
M437T389	Clionasterol	437.373	389.1	414.386	5.18	C29H50O	[M+Na]+	Steroids and steroid derivatives	Stigmastanes and derivatives	C19654		83-47-6	HMDB0000649	mzVault	MSI_level2	pos	6.69349e+07	1.38904e+07	1.3677e+07	1.5016e+07	2.97374e+07	1.70275e+07	1.46859e+07	4.33081e+07	3.19456e+07	1.93188e+07	1.89469e+07	1.59664e+07	1.68761e+08	1.20764e+07	1.68121e+07	3.74617e+07	1.9009e+07	2.53941e+07
M350T69	S-(Formylmethyl)glutathione	350.12	68.7	349.094	5.185	C12H19N3O7S	[M+H]+	Carboxylic acids and derivatives	Amino acids, peptides, and analogues	C14871	Xenobiotics biodegradation and metabolism		HMDB0060507	HMDB	MSI_level2	pos	2.61681e+07	2.05325e+07	1.68294e+07	1.67428e+07	1.50202e+07	1.99099e+07	4.82066e+07	7.14774e+07	5.7654e+07	3.62217e+07	4.8475e+07	6.2083e+07	3.70405e+07	4.74205e+07	6.07512e+07	3.48832e+07	3.07625e+07	2.3464e+07
M760T348	PC(18_2(9Z,12Z)_P-16_0)	759.561	348.2	741.567	5.203	C42H80NO7P	[M+NH4]+	Glycerophospholipids	Glycerophosphocholines				HMDB0008159	HMDB	MSI_level2	pos	9.77191e+06	1.16378e+07	1.07347e+07	1.61359e+07	1.22418e+07	1.74842e+07	1.05687e+07	3.32621e+07	2.75336e+07	2.9714e+07	1.85191e+07	2.59121e+07	1.45377e+07	1.42473e+07	1.49125e+07	1.68609e+07	3.36887e+07	1.81178e+07
M516T385_2	2-Hexaprenyl-6-methoxyphenol	516.314	385.3	532.428	5.212	C37H56O2	[M-OH+H]+	Prenol lipids	Polyprenylphenols	C05802	Metabolism of cofactors and vitamins; Global and overview maps		HMDB0006817	mzVault	MSI_level2	pos	3.08007e+07	7.7176e+07	3.06582e+07	6.9557e+07	1.9485e+07	2.93433e+07	2.91788e+07	1.52543e+07	6.04028e+07	2.135e+07	2.72533e+07	6.4166e+07	2.17374e+07	1.54842e+07	5.7674e+06	1.78727e+07	1.82217e+07	4.72294e+06
M407T220_1	Ppack	407.23	219.9	450.215	5.282	C21H31ClN6O3	[M-CO2+H]+	Carboxylic acids and derivatives	Amino acids, peptides, and analogues	C02828			HMDB0250787	HMDB	MSI_level2	pos	2.64668e+06	3.30886e+06	2.95043e+06	3.36568e+06	2.76488e+06	2.65153e+06	5.94366e+06	9.27978e+06	2.37324e+06	6.09867e+06	8.71901e+06	3.56364e+06	2.79414e+06	1.92671e+06	2.67024e+06	2.43914e+06	1.53455e+06	2.63317e+06
M454T375	LysoPE(16_0_0_0)	454.29	375.2	453.286	5.285	C21H44NO7P	[M+H]+	Glycerophospholipids	Glycerophosphoethanolamines			53862-35-4	HMDB0011503	HMDB	MSI_level2	pos	5.784e+06	3.67168e+07	3.4581e+07	3.68398e+07	4.07075e+07	4.01923e+07	3.38665e+07	2.18295e+07	1.11047e+07	1.2334e+07	1.46052e+07	1.33062e+07	4.04637e+07	3.04285e+07	8.63703e+06	3.87524e+07	1.27491e+07	3.06494e+07
M812T394	PC(22_5(4Z,7Z,10Z,13Z,16Z)_18_4(6Z,9Z,12Z,15Z))	811.686	394.3	827.546	5.309	C48H78NO8P	[M-OH+H]+	Glycerophospholipids	Glycerophosphocholines				HMDB0008667	HMDB	MSI_level2	pos	5.30356e+07	2.67754e+07	6.4294e+06	1.88616e+06	557339	1.06215e+07	5.28611e+06	1.09577e+07	1.12239e+07	9.07296e+06	1.69125e+07	1.08933e+07	1.27812e+07	1.07142e+07	4.52059e+06	1.13875e+07	2.02615e+07	1.16901e+07
M160T329	2-(Phenylethenyl)-1,3-dioxolane	159.968	329	176.084	5.397	C11H12O2	[M-NH3+H]+	Benzene and substituted derivatives	Styrenes			5660-60-6	HMDB0037142	mzVault	MSI_level2	pos	1.995e+07	2.71423e+07	8.95758e+08	9.44937e+08	1.30869e+09	5.44626e+08	3.849e+08	5.00305e+08	1.68093e+08	1.70251e+08	4.10308e+07	8.6365e+07	6.62856e+07	3.17392e+07	1.66437e+07	2.37018e+07	1.66219e+07	3.3642e+07
M931T233_2	Trans-2,3-dehydrododecanoyl-CoA	931.242	233	947.267	5.411	C33H56N7O17P3S	[M-NH3+H]+	Fatty Acyls	Fatty acyl thioesters	C03221	Lipid metabolism; Global and overview maps	1066-12-2	HMDB0011689	mzVault	MSI_level2	pos	7.84229e+06	1.39284e+07	1.13128e+07	1.42895e+07	1.84532e+07	1.10745e+07	4.19126e+06	4.13441e+06	3.45765e+06	3.65633e+06	2.59059e+06	3.69352e+06	4.96316e+06	5.4462e+06	7.69642e+06	9.28011e+06	8.78342e+06	5.55927e+06
M955T263_4	S-[2-[3-[[(2R)-4-[[[(2R,3S,4R,5R)-5-(6-aminopurin-9-yl)-4-hydroxy-3-phosphonooxyoxolan-2-yl]methoxy-hydroxyphosphoryl]oxy-hydroxyphosphoryl]oxy-2-hydroxy-3,3-dimethylbutanoyl]amino]propanoylamino]ethyl] 4-nitrobenzenecarbothioate	955.219	262.6	916.126	5.495	C28H39N8O19P3S	[M+K]+			C22178				mzVault	MSI_level2	pos	3.50231e+06	1.1071e+07	7.73042e+06	3.36921e+06	8.83581e+06	3.028e+06	1.85634e+06	2.67011e+06	4.43798e+06	9.65917e+06	3.10534e+06	8.72397e+06	1.22718e+07	8.10078e+06	1.03933e+07	1.61976e+07	6.84292e+06	1.65514e+07
M525T379_1	Methionyl-Isoleucine	525.275	378.8	262.135	5.5	C11H22N2O3S	[2M+H]+	Carboxylic acids and derivatives	Amino acids, peptides, and analogues				HMDB0028976	HMDB	MSI_level2	pos	6.81718e+07	5.04604e+07	4.4006e+07	3.39544e+07	3.35614e+07	3.30139e+07	2.74998e+07	3.22238e+07	3.80355e+07	4.03036e+07	3.31285e+07	5.45775e+07	5.9803e+07	3.05408e+07	2.73987e+07	5.36674e+07	5.60026e+07	3.84731e+07
M239T259	3-O-alpha-L-Arabinopyranosyl-L-arabinose	239.111	258.8	282.095	5.538	C10H18O9	[M-CO2+H]+	Organooxygen compounds	Carbohydrates and carbohydrate conjugates			79435-28-2	HMDB0038855	HMDB	MSI_level2	pos	8.02098e+06	8.19215e+06	6.85113e+06	6.47361e+06	6.44242e+06	1.13782e+07	7.39355e+06	9.19586e+06	8.71633e+06	9.8192e+06	7.60665e+06	1.35131e+07	8.17803e+06	7.78265e+06	6.35179e+06	8.52636e+06	8.18659e+06	7.95688e+06
M337T327	Prostaglandin B1	337.239	326.7	336.23	5.564	C20H32O4	[M+H]+	Fatty Acyls	Eicosanoids	C00959		13345-51-2	HMDB0002982	Metlin	MSI_level2	pos	4.41051e+07	4.32488e+07	6.26409e+06	5.1872e+07	9.09997e+06	5.18364e+06	3.54411e+07	4.72932e+07	3.60631e+07	4.53357e+07	5.78503e+06	9.9442e+06	3.58936e+07	6.59031e+07	1.5879e+08	7.91851e+07	1.56658e+07	1.9649e+07
M328T314	Norcorydine	328.141	313.9	327.147	5.571	C19H21NO4	[M+H]+	Aporphines				26931-78-2	HMDB0033363	HMDB	MSI_level2	pos	5.39998e+06	4.25115e+06	6.11025e+07	3.42401e+06	1.35991e+08	1.38449e+08	2.85316e+06	1.45163e+07	6.39065e+06	620749	4.09866e+06	5.65448e+06	167320	901774	2.47443e+06	235456	4.51891e+06	9.99961e+06
M310T276_2	FA 18_4;O	310.236	275.6	292.204	5.671	C18H28O3	[M+NH4]+			C16320	Lipid metabolism; Global and overview maps	52591-16-9	HMDB0030996	HMDB	MSI_level2	pos	9.46281e+06	5.72324e+06	9.02326e+06	5.11732e+06	1.24082e+07	8.01303e+06	4.45789e+06	4.72716e+06	5.95197e+06	8.15485e+06	3.07618e+06	2.24183e+06	8.53793e+06	2.69159e+06	3.68514e+06	5.23865e+06	1.05427e+07	3.69581e+06
M204T82	1-Isothiocyanato-7-(methylthio)heptane	204.123	82.3	203.08	5.713	C9H17NS2	[M+H]+	Isothiocyanates				4430-38-0	HMDB0038440	mzVault	MSI_level2	pos	4.98337e+08	5.45574e+08	6.05226e+08	3.83162e+08	5.34756e+08	2.96418e+08	2.31714e+08	1.69897e+08	1.66068e+08	2.22652e+08	3.05203e+08	5.97509e+07	6.20255e+08	3.16141e+08	3.36389e+08	3.80268e+08	6.36084e+08	4.0519e+08
M846T358_2	Docetaxol	846.449	358.2	807.347	5.743	C43H53NO14	[M+K]+	Prenol lipids	Diterpenoids				HMDB0251554	HMDB	MSI_level2	pos	4.77478e+06	7.22223e+06	2.60527e+06	6.30378e+06	4.13303e+06	9.07159e+06	3.47988e+06	3.09162e+06	1.87491e+06	2.26935e+06	1.20074e+07	3.46987e+06	2.93631e+06	5.59086e+06	1.17891e+07	2.23415e+06	953141	4.25089e+06
M572T365	LysoPC(20_1(11Z)_0_0)	572.365	364.5	549.379	5.836	C28H56NO7P	[M+Na]+	Glycerophospholipids	Glycerophosphocholines				HMDB0010391	HMDB	MSI_level2	pos	74891.2	2.67751e+07	3.32325e+07	4.01777e+07	5.27706e+07	2.98415e+07	4.68701e+07	3.68067e+07	3.14763e+07	3.22163e+07	6.2013e+07	2.84498e+07	4.74781e+07	3.76112e+07	3.04593e+07	6.96576e+07	4.81133e+07	3.19634e+07
M130T83	(3S,5S)-3,5-Diaminohexanoate	130.049	82.8	146.106	5.893	C6H14N2O2	[M-NH3+H]+	Carboxylic acids and derivatives	Amino acids, peptides, and analogues	C01186	Amino acid metabolism; Global and overview maps	34281-55-5	HMDB0012115	HMDB	MSI_level2	pos	1.30124e+08	1.1757e+08	3.77083e+07	1.33124e+08	1.45469e+08	1.65018e+08	3.19451e+07	3.0307e+08	3.62675e+07	1.27457e+08	3.7858e+07	1.50171e+08	2.79705e+08	4.2759e+07	3.40746e+07	1.626e+08	4.74876e+07	4.98369e+07
M788T409	PC(P-18_0_18_2(9Z,12Z))	787.591	408.5	769.599	5.905	C44H84NO7P	[M+NH4]+	Glycerophospholipids	Glycerophosphocholines				HMDB0011244	HMDB	MSI_level2	pos	1.3415e+08	2.05026e+07	5.28355e+06	7.29678e+06	3.68907e+07	2.41116e+07	1.6904e+07	1.07963e+08	3.05838e+07	1.60632e+07	4.80009e+06	2.24127e+06	1.98415e+06	5.50077e+06	1.30689e+07	6.7554e+07	2.96068e+07	3.43528e+07
M263T385	Balenine	263.2	384.8	240.122	5.929	C10H16N4O3	[M+Na]+	Peptidomimetics	Hybrid peptides			331-38-4	HMDB0005769	mzVault	MSI_level2	pos	2.29753e+07	4.46414e+07	3.36192e+06	6.17524e+07	2.86795e+06	1.35066e+07	4.40874e+07	4.42804e+07	2.74424e+07	1.73065e+07	1.18929e+06	6.76508e+06	5.08229e+07	1.04453e+08	2.22331e+08	8.26222e+07	1.11516e+07	2.31745e+07
M789T374	PC(20_5(5Z,8Z,11Z,14Z,17Z)_18_1(9Z))	788.564	373.9	805.562	6.041	C46H80NO8P	[M-H2O+H]+	Glycerophospholipids	Glycerophosphocholines				HMDB0008499	HMDB	MSI_level2	pos	5.42339e+07	7.63627e+06	1.46605e+06	7.97698e+06	4.89541e+07	5.13261e+07	5.0854e+07	9.80613e+06	1.40116e+07	1.91879e+07	2.98338e+07	6.51992e+06	2.04374e+07	5.24237e+07	5.28364e+07	6.11619e+07	8.44053e+06	700612
M786T401	PC(18_3(9Z,12Z,15Z)_20_5(5Z,8Z,11Z,14Z,17Z))	785.6	401.3	801.531	6.045	C46H76NO8P	[M-NH3+H]+	Glycerophospholipids	Glycerophosphocholines				HMDB0008215	HMDB	MSI_level2	pos	4.15613e+06	1.39123e+06	3.54377e+07	6.83731e+07	5.318e+06	1.88094e+07	5.22449e+06	2.95061e+06	3.14495e+07	2.8818e+07	2.88888e+06	1.13613e+08	1.15673e+07	5.12058e+07	5.5689e+06	1.05543e+07	6.32272e+06	6.7075e+06
M787T381	PC(20_3(8Z,11Z,14Z)_20_5(5Z,8Z,11Z,14Z,17Z))	786.584	381.1	829.562	6.139	C48H80NO8P	[M-CO2+H]+	Glycerophospholipids	Glycerophosphocholines				HMDB0008412	HMDB	MSI_level2	pos	5.97681e+07	6.86257e+07	3.22718e+07	3.72192e+07	4.30061e+06	5.80149e+07	3.15381e+07	3.00811e+07	1.1759e+08	9.5624e+06	7.45559e+06	2.78079e+07	4.93785e+07	2.34917e+07	5.91944e+07	3.22879e+07	5.99175e+07	8.50755e+07
M787T393	PC(22_5(4Z,7Z,10Z,13Z,16Z)_18_3(9Z,12Z,15Z))	786.587	393.4	829.562	6.139	C48H80NO8P	[M-CO2+H]+	Glycerophospholipids	Glycerophosphocholines				HMDB0008666	HMDB	MSI_level2	pos	1.17497e+08	8.08163e+07	1.0721e+08	7.30278e+07	1.02659e+07	6.2367e+07	1.68868e+08	1.07998e+08	5.9199e+07	3.07324e+07	3.44318e+08	3.9611e+07	3.48652e+08	3.53888e+07	6.33104e+07	6.44467e+06	7.3592e+07	1.23735e+08
M272T316	Normorphine	272.13	316.5	271.121	6.197	C16H17NO3	[M+H]+	Morphinans		C11785	Xenobiotics biodegradation and metabolism	466-97-7	HMDB0041959	HMDB	MSI_level2	pos	1.07242e+07	2.09932e+07	378384	625742	1.42641e+07	5.19462e+06	6.22563e+07	2.03005e+06	3.5602e+07	851204	4.56014e+06	1.45393e+07	19199.6	6.91073e+06	3.78108e+07	228868	129808	3.3838e+07
M344T208	Dibucaine	344.231	208.4	343.226	6.222	C20H29N3O2	[M+H]+	Quinolines and derivatives	Quinolones and derivatives	C07879		85-79-0	HMDB0014668	MoNA	MSI_level2	pos	1.28891e+07	7.76919e+06	1.03395e+07	1.40161e+07	1.85556e+07	2.72334e+06	1.64217e+07	1.98498e+07	1.55076e+07	2.99688e+07	4.38949e+07	1.64582e+07	1.03856e+07	1.38112e+07	1.48938e+07	2.48421e+06	2.67553e+07	5.34381e+08
M367T69	1-Adgmi	367.15	68.8	383.143	6.356	C14H25NO11	[M-NH3+H]+			C19784				mzVault	MSI_level2	pos	3.42262e+07	1.04302e+07	5.35079e+07	4.93974e+07	5.39744e+07	4.45183e+07	2.68572e+07	3.13167e+07	1.15133e+07	1.54852e+07	7.62712e+06	2.96639e+07	5.08189e+07	1.00162e+07	1.57567e+07	4.53633e+07	4.24511e+07	5.41851e+07
M940T239_17	2-trans-4-cis-decadienoyl-CoA	940.203	238.5	917.22	6.365	C31H50N7O17P3S	[M+Na]+	Fatty Acyls	Fatty acyl thioesters			79315-17-6	HMDB0062344	mzVault	MSI_level2	pos	1.48831e+07	2.33764e+07	1.79381e+07	3.52866e+07	2.5043e+07	1.44506e+07	9.82642e+06	5.40851e+06	1.24087e+07	1.81023e+07	7.73574e+06	8.40318e+06	1.86133e+07	2.47149e+07	4.15319e+07	2.24927e+07	2.60087e+07	2.69432e+07
M244T55	Lysylaspartic acid	244.08	54.7	261.132	6.389	C10H19N3O5	[M-H2O+H]+	Carboxylic acids and derivatives	Amino acids, peptides, and analogues			20556-18-7	HMDB0028947	HMDB	MSI_level2	pos	3.08466e+07	2.83425e+07	3.12819e+07	2.6392e+07	3.36668e+07	2.82499e+07	4.15787e+07	4.55851e+07	6.14349e+07	5.52652e+07	4.55575e+07	3.77387e+07	3.56124e+07	4.05774e+07	4.45735e+07	4.37259e+07	4.16302e+07	4.39814e+07
M228T425	N1-Acetylspermine	228.232	425.1	244.226	6.414	C12H28N4O	[M-OH+H]+	Carboxylic acids and derivatives	Carboxylic acid derivatives	C02567		25593-72-0	HMDB0001186	mzVault	MSI_level2	pos	1.53446e+08	1.58914e+08	1.72349e+08	2.00301e+08	1.54397e+08	1.43885e+08	1.83698e+08	1.95102e+08	2.18834e+08	2.33019e+08	1.80742e+08	1.59546e+08	2.38343e+08	2.09317e+08	2.64578e+08	2.56842e+08	1.74797e+08	1.87833e+08
M950T250_3	3-Hydroxy-3-methylglutaryl-CoA	950.249	249.5	911.157	6.433	C27H44N7O20P3S	[M+K]+	Fatty Acyls	Fatty acyl thioesters	C00356	Cell growth and death; Carbohydrate metabolism; Metabolism of terpenoids and polyketides; Amino acid metabolism; Target-based classification: Enzymes; Chemical structure transformation maps; Global and overview maps	26926-09-0	HMDB0001375	mzVault	MSI_level2	pos	7.08747e+06	3.89479e+06	1.03422e+07	1.37642e+07	2.76398e+06	4.77065e+06	5.95128e+06	8.92782e+06	2.55917e+06	8.0103e+06	3.91547e+06	6.28446e+06	1.58464e+07	1.14407e+07	3.87135e+06	9.40681e+06	3.12668e+06	2.39525e+06
M145T238	4-Ethoxy-4-oxobut-2-enoic acid	145.049	237.7	144.042	6.434	C6H8O4	[M+H]+	Fatty Acyls	Fatty acid esters				HMDB0246416	HMDB	MSI_level2	pos	4.69614e+07	1.12303e+08	6.77405e+07	6.57848e+06	7.5309e+07	8.94162e+07	7.86078e+07	1.29045e+08	1.39415e+08	2.2322e+08	2.1978e+08	2.37887e+08	2.31279e+08	1.00555e+08	2.1486e+08	9.91358e+07	7.19457e+07	1.76498e+08
M297T343	6-O-Methylcodeine	297.147	342.5	313.168	6.435	C19H23NO3	[M-NH3+H]+	Morphinans				2859-16-7	HMDB0029381	mzVault	MSI_level2	pos	49765.5	4.87138e+08	4.86124e+08	5.30352e+08	5.19947e+08	4.10387e+08	4.54656e+08	3.65388e+08	3.27873e+08	3.41846e+08	3.1543e+08	2.14816e+08	3.11328e+08	2.24451e+08	1.53648e+08	1.98356e+08	2.56351e+08	2.10266e+08
M426T354	Vaccenyl carnitine	426.347	354.5	425.35	6.489	C25H47NO4	[M+H]+	Fatty Acyls	Fatty acid esters				HMDB0006351	mzVault	MSI_level2	pos	5.63516e+06	7.83875e+06	1.0252e+07	7.93344e+06	2.73071e+06	5.34072e+06	5.11168e+06	7.54024e+06	1.10409e+07	7.11157e+06	5.27593e+06	4.41728e+06	1.04064e+07	1.33275e+07	1.15955e+07	1.03848e+07	8.6295e+06	2.16997e+07
M315T289	Alitame	315.133	289.4	331.157	6.515	C14H25N3O4S	[M-OH+H]+	Carboxylic acids and derivatives	Amino acids, peptides, and analogues			80863-62-3	HMDB0037324	mzVault	MSI_level2	pos	1.04795e+07	1.45342e+07	2.36067e+06	6.16173e+06	2.0354e+07	3.44519e+06	7.47159e+06	4.83521e+06	5.92805e+06	1.1871e+07	3.67094e+06	6.5122e+06	8.38156e+06	8.34036e+06	9.73129e+06	2.18488e+07	9.26778e+06	4.80114e+06
M186T43_2	Thialdine	186.124	43.3	163.049	6.517	C6H13NS2	[M+Na]+	Azacyclic compounds	Dithiazinanes			86241-90-9	HMDB0031187	HMDB	MSI_level2	pos	1.50446e+06	2.14394e+06	2.00441e+06	1.83899e+06	1.32757e+06	1.61053e+06	1.97009e+06	1.57435e+06	1.03363e+06	1.04787e+06	922509	1.64632e+06	3.0634e+06	2.59532e+06	1.61655e+06	2.29844e+06	1.40811e+06	824855
M222T268	Avenic acid B	222.15	268	221.09	6.537	C8H15NO6	[M+H]+	Carboxylic acids and derivatives	Amino acids, peptides, and analogues			76224-58-3	HMDB0038751	mzVault	MSI_level2	pos	4.55395e+06	2.72051e+06	3.37952e+06	2.55907e+06	730625	4.51057e+06	859422	666883	659815	771020	624693	1.96507e+06	5.45908e+06	2.5235e+06	862660	3.19771e+06	3.07117e+06	2.23507e+06
M570T295	Baccatin_III	570.226	295.1	586.241	6.616	C31H38O11	[M-NH3+H]+			C11900	Global and overview maps; Metabolism of terpenoids and polyketides	27548-93-2		mzVault	MSI_level2	pos	1.31775e+07	8.3433e+06	5.17042e+06	1.42469e+07	9.58845e+06	3.83812e+07	5.38983e+06	5.20855e+06	8.27874e+06	3.89329e+06	1.81449e+06	4.50024e+06	2.62187e+06	996146	1.32304e+06	1.29808e+06	1.31905e+06	4.58925e+06
M214T257	Octhilinone	214.107	257.2	213.119	6.618	C11H19NOS	[M+H]+			C18752		26530-20-1		MoNA	MSI_level2	pos	4.95985e+06	8.81956e+06	1.06301e+07	1.10982e+07	8.45088e+06	3.90417e+06	2.50462e+07	2.04946e+07	3.10886e+07	3.1056e+07	1.02275e+07	1.4276e+07	5.63692e+06	1.05016e+07	1.82844e+07	1.65742e+07	7.19836e+06	8.24124e+06
M468T447	25-Methyl-10-triacontanone	468.481	447.1	450.48	6.655	C31H62O	[M+NH4]+	Organooxygen compounds	Carbonyl compounds			151454-16-9	HMDB0040886	mzVault	MSI_level2	pos	2.26658e+06	98855.4	75660.4	344619	434489	2.21937e+06	2.82096e+06	595717	1.30555e+06	4.46276e+06	3.52288e+06	1.91983e+06	5.71032e+06	6.27751e+06	4.39006e+06	5.67221e+06	8.10333e+06	4.76025e+06
M519T314	1-Nitro-7-hydroxy-8-glutathionyl-7,8-dihydronaphthalene	519.333	314.2	496.126	6.727	C20H24N4O9S	[M+Na]+	Carboxylic acids and derivatives	Amino acids, peptides, and analogues	C14803	Xenobiotics biodegradation and metabolism		HMDB0060330	mzVault	MSI_level2	pos	6.64563e+06	1.58648e+06	2.14081e+06	5.95229e+06	3.02028e+06	1.85727e+06	3.00438e+06	8.57941e+06	2.05981e+07	7.74524e+06	4.05943e+07	1.03349e+07	2.46714e+07	2.65574e+07	5.7834e+06	4.81649e+06	1.92495e+07	4.51198e+07
M377T225_2	16&alpha;-hydroxyprednisolone	377.157	225.2	376.189	6.819	C21H28O6	[M+H]+	Steroids and steroid derivatives	Hydroxysteroids				HMDB0061016	HMDB	MSI_level2	pos	3.06042e+07	3.44345e+07	4.18591e+07	4.09727e+07	1.07366e+07	3.06439e+07	3.16143e+07	2.07163e+07	2.24536e+07	1.741e+07	1.68373e+07	2.34402e+07	3.04189e+07	3.78673e+07	3.21159e+07	3.24237e+07	2.34663e+07	2.38877e+07
M319T443	2,6,10,15-tetramethylheptadecane	319.299	443	296.344	6.828	C21H44	[M+Na]+	Prenol lipids	Sesquiterpenoids			54833-48-6	HMDB0062787	HMDB	MSI_level2	pos	1.04627e+07	2.01063e+06	4.34701e+06	5.1108e+06	6.56136e+06	1.41479e+06	3.6402e+06	7.53425e+06	4.06894e+06	5.66207e+06	2.13765e+06	4.27761e+06	6.79469e+06	6.29997e+06	9.49047e+06	9.86003e+06	4.70016e+06	3.41487e+06
M298T343_2	Oblongine	298.146	342.8	314.176	6.834	C19H24NO3+	[M-OH+H]+	Isoquinolines and derivatives	Benzylisoquinolines			152230-57-4	HMDB0040697	HMDB	MSI_level2	pos	3.14084e+06	1.54404e+08	1.63567e+08	1.53786e+08	1.46966e+08	1.40274e+08	2.12127e+08	2.09297e+08	1.85839e+08	2.2963e+08	1.99212e+08	1.37301e+08	2.04925e+08	1.42844e+08	1.0311e+08	1.35536e+08	1.75009e+08	1.4187e+08
M317T343	Cinchonidine	317.16	342.8	294.173	7.015	C19H22N2O	[M+Na]+			C11379	Chemical structure transformation maps	118-10-5		MoNA	MSI_level2	pos	7.89042e+06	2.5353e+08	2.38046e+08	2.53228e+08	2.32392e+08	1.8844e+08	1.41805e+08	1.00644e+08	6.71011e+07	5.11453e+07	3.83933e+07	2.27416e+07	2.2804e+07	1.3981e+07	3.80836e+07	7.69209e+06	1.3427e+07	2.62831e+07
M783T350_1	PC(P-18_1(11Z)_22_1(13Z))	782.554	349.6	825.661	7.063	C48H92NO7P	[M-CO2+H]+	Glycerophospholipids	Glycerophosphocholines				HMDB0011290	HMDB	MSI_level2	pos	2.59401e+07	2.72566e+07	4.39653e+07	4.26013e+07	6.07907e+07	4.61725e+07	3.11168e+07	5.57834e+07	3.1938e+07	3.6755e+07	4.59887e+07	2.3658e+07	5.61761e+07	3.51258e+07	6.76159e+07	3.77047e+07	5.73895e+07	3.67329e+07
M370T429	MG(0_0_18_3(6Z,9Z,12Z)_0_0)	370.296	429.1	352.261	7.1	C21H36O4	[M+NH4]+	Fatty Acyls	Lineolic acids and derivatives			124333-53-5	HMDB0011539	HMDB	MSI_level2	pos	2.3895e+07	5.26965e+06	6.58443e+06	3.41623e+07	1.65424e+08	7.33423e+06	2.84596e+07	1.53121e+08	3.15026e+07	3.20792e+07	1.72559e+07	6.7297e+07	2.5063e+07	4.00614e+07	2.41885e+08	1.92778e+07	4.77479e+07	1.18516e+08
M123T287	5-Formylcytosine	123.054	286.6	139.038	7.199	C5H5N3O2	[M-NH3+H]+	Diazines	Pyrimidines and pyrimidine derivatives			4425-59-6	HMDB0246797	mzVault	MSI_level2	pos	1.05454e+08	2.76233e+07	1.87989e+07	2.02876e+07	2.29136e+07	8.43061e+07	2.34085e+07	2.62961e+07	3.09366e+07	1.12172e+08	1.59973e+08	1.05922e+08	1.22904e+08	2.88527e+07	1.22872e+08	3.33297e+07	3.64082e+07	1.07994e+08
M157T127	alpha-Carboxy-delta-nonalactone	157.043	126.5	200.105	7.222	C10H16O4	[M-CO2+H]+	Lactones	Delta valerolactones				HMDB0030990	HMDB	MSI_level2	pos	2.32402e+07	1.20249e+07	2.23703e+07	1.26174e+07	2.52638e+07	2.63537e+07	1.90713e+07	1.35259e+07	2.86766e+07	2.90951e+07	3.80068e+07	1.70732e+07	2.96755e+07	3.46051e+07	3.83056e+07	1.9255e+07	2.03209e+07	3.80377e+07
M542T425	Cucurbitacin B	542.304	424.9	558.319	7.23	C32H46O8	[M-NH3+H]+	Steroids and steroid derivatives	Cucurbitacins	C08794		6199-67-3	HMDB0034927	mzVault	MSI_level2	pos	8.04142e+07	1.63665e+07	1.34933e+08	2.5886e+07	4.27581e+07	2.98999e+07	6.38227e+07	2.44867e+07	6.65182e+06	5.96549e+07	6.42625e+07	4.64277e+07	4.64557e+06	5.97269e+07	5.00616e+07	6.08699e+07	4.20067e+07	3.61533e+07
M277T328	Palmitoleic acid	277.216	327.7	254.225	7.255	C16H30O2	[M+Na]+	Fatty Acyls	Fatty acids and conjugates	C08362	Lipid metabolism	373-49-9	HMDB0003229	HMDB	MSI_level2	pos	1.63685e+08	1.40374e+08	4.74147e+07	9.76985e+07	576771	297606	4.78435e+07	4.13541e+07	1.41763e+07	9.38494e+07	1.9497e+06	2.73367e+06	2.7038e+07	1.9328e+07	3.8775e+07	3.62566e+07	1.13876e+06	5.23521e+06
M416T420	Methyl (3x,10R)-dihydroxy-11-dodecene-6,8-diynoate 10-glucoside	416.257	420.3	398.158	7.276	C19H26O9	[M+NH4]+	Fatty Acyls	Fatty acyl glycosides			152141-43-0	HMDB0040896	HMDB	MSI_level2	pos	1.84447e+07	2.00243e+07	4.39755e+07	3.80194e+07	3.47906e+07	2.49048e+07	9.14422e+07	6.81516e+07	1.38361e+08	9.11317e+07	2.68086e+07	5.59846e+07	5.24893e+07	4.59265e+07	6.36441e+07	4.54992e+07	4.56054e+07	3.68672e+07
M526T335	LysoPC(22_5(4Z,7Z,10Z,13Z,16Z)_0_0)	526.372	334.9	569.348	7.281	C30H52NO7P	[M-CO2+H]+	Glycerophospholipids	Glycerophosphocholines				HMDB0010402	HMDB	MSI_level2	pos	86511.3	102667	1.46416e+06	8.12274e+06	1.68943e+07	8.52229e+06	2.95781e+07	2.84046e+07	5.49241e+07	2.33763e+06	4.42323e+07	3.48262e+07	3.43068e+07	2.09911e+07	6.0468e+07	3.57524e+07	3.2168e+07	1.18661e+08
M405T57	Phosphoribosyl formamidocarboxamide	405.152	57.5	366.058	7.44	C10H15N4O9P	[M+K]+	Imidazole ribonucleosides and ribonucleotides	1-ribosyl-imidazolecarboxamides	C04734	Chemical structure transformation maps; Global and overview maps; Nucleotide metabolism	13018-54-7	HMDB0001439	HMDB	MSI_level2	pos	3.30274e+07	2.34406e+07	3.04556e+07	2.29714e+07	2.4568e+07	2.84884e+07	4.08569e+07	2.19915e+07	3.85895e+07	3.96497e+07	4.24497e+07	3.69286e+07	2.05358e+07	1.75731e+07	1.52365e+07	2.52211e+07	2.08285e+07	1.76229e+07
M352T285	Prostaglandin A2	352.246	284.5	334.214	7.448	C20H30O4	[M+NH4]+	Fatty Acyls	Eicosanoids	C05953	Lipid metabolism; Nervous system; Global and overview maps	13345-50-1	HMDB0002752	mzVault	MSI_level2	pos	3.26349e+06	2.11103e+06	3.97196e+06	4.95849e+06	337914	610495	5.02676e+06	7.77599e+06	1.21881e+07	1.38439e+07	749449	1.29756e+06	5.05749e+06	3.31493e+06	4.30126e+06	1.93174e+07	597710	2.05253e+06
M369T278	Perindopril	369.224	278.4	368.231	7.458	C19H32N2O5	[M+H]+	Carboxylic acids and derivatives	Amino acids, peptides, and analogues	C07706		107133-36-8	HMDB0014928	Metlin	MSI_level2	pos	6.3645e+07	2.77957e+07	5.46426e+07	3.36818e+07	167236	262077	2.25516e+07	3.40641e+07	3.07753e+07	7.4043e+07	307647	858507	6.28122e+06	2.07847e+07	3.45283e+07	3.39429e+07	894041	2.13927e+06
M628T442_2	Hesperidin	628.192	442.2	610.19	7.476	C28H34O15	[M+NH4]+	Flavonoids	Flavonoid glycosides	C09755		520-26-3	HMDB0003265	mzVault	MSI_level2	pos	2.44105e+08	1.78711e+08	1.57686e+08	1.72386e+08	1.69938e+08	1.75534e+08	1.20673e+08	1.2003e+08	1.23786e+08	1.50035e+08	1.32513e+08	1.61067e+08	1.10163e+08	1.55765e+08	1.32634e+08	1.24968e+08	1.51264e+08	1.37005e+08
M450T381	ST 27_2;O4	450.354	380.8	432.324	7.478	C27H44O4	[M+NH4]+			C17335	Lipid metabolism	115538-84-6	HMDB0012454	mzVault	MSI_level2	pos	1.00541e+07	1.86198e+07	4.32024e+06	2.35752e+07	1.86367e+07	2.56009e+06	1.00742e+07	2.34175e+07	3.84131e+07	2.57746e+07	2.10212e+07	2.59584e+07	4.21312e+07	3.62217e+06	1.42014e+07	1.92129e+07	2.65253e+07	1.48182e+07
M518T371_1	LysoPC(18_3(9Z,12Z,15Z)_0_0)	518.32	371.4	517.317	7.523	C26H48NO7P	[M+H]+	Glycerophospholipids	Glycerophosphocholines			62512-91-8	HMDB0010388	HMDB	MSI_level2	pos	5.4711e+07	4.26187e+08	1.67104e+08	6.65988e+08	4.16455e+08	3.99461e+08	8.92449e+07	2.68949e+08	8.77843e+08	3.12445e+08	4.01341e+08	2.068e+08	1.82765e+09	2.12742e+08	1.23588e+08	2.75835e+08	1.75972e+08	4.77435e+08
M213T45	Cytisine	213.098	45	190.111	7.64	C11H14N2O	[M+Na]+			C10763	Chemical structure transformation maps; Biosynthesis of other secondary metabolites; Global and overview maps	115051-74-6		MoNA	MSI_level2	pos	3.61735e+07	3.45553e+07	3.92466e+07	4.29887e+07	1.73591e+07	2.02922e+07	3.73264e+07	3.14335e+07	2.34211e+07	2.38462e+07	2.25993e+07	3.38645e+07	4.77307e+07	3.87663e+07	2.62449e+07	3.39603e+07	2.56953e+07	1.79011e+07
M224T34	Methyl 4-chloro-1H-indole-3-acetate	224.126	34.1	223.04	7.646	C11H10ClNO2	[M+H]+	Indoles and derivatives	Indolyl carboxylic acids and derivatives			19077-78-2	HMDB0032937	HMDB	MSI_level2	pos	3.39633e+07	1.48655e+07	1.74233e+07	1.60305e+07	1.9767e+07	3.4162e+07	3.082e+07	3.90217e+07	4.27654e+07	4.53704e+07	6.5493e+07	5.25752e+07	3.14473e+07	2.16993e+07	4.13573e+07	3.47438e+07	4.45911e+07	2.41621e+07
M546T401_2	Platelet-activating factor	546.349	401	523.364	7.671	C26H54NO7P	[M+Na]+	Glycerophospholipids	Glycerophosphocholines			74389-68-7	HMDB0062195	HMDB	MSI_level2	pos	2.65292e+08	2.49792e+08	1.65951e+08	5.11968e+08	4.53507e+08	1.26691e+08	1.48429e+08	6.99408e+08	8.91706e+08	7.47357e+08	6.11604e+08	7.33556e+08	6.54959e+08	5.16877e+08	1.38609e+08	1.57116e+08	6.84149e+08	6.3011e+08
M526T383_1	LysoPC(22_5(7Z,10Z,13Z,16Z,19Z)_0_0)	526.361	383.2	569.348	7.728	C30H52NO7P	[M-CO2+H]+	Glycerophospholipids	Glycerophosphocholines				HMDB0010403	HMDB	MSI_level2	pos	106979	777678	9.27397e+07	2.85757e+07	1.78672e+08	1.53004e+08	2.44604e+07	8.12057e+07	1.61768e+08	1.87143e+08	2.0477e+08	8.15743e+07	7.95348e+07	1.221e+08	2.02003e+08	2.52466e+07	1.8164e+08	1.26432e+08
M805T450	PC(20_4(8Z,11Z,14Z,17Z)_18_3(9Z,12Z,15Z))	804.56	449.7	803.546	7.766	C46H78NO8P	[M+H]+	Glycerophospholipids	Glycerophosphocholines				HMDB0008469	HMDB	MSI_level2	pos	5.67911e+06	3.10253e+06	4.78248e+06	3.9408e+06	3.56835e+06	4.10585e+06	4.6532e+07	4.30174e+06	1.49466e+07	5.94912e+06	9.81093e+06	1.78491e+07	9.97784e+06	1.09217e+07	9.57122e+06	9.75362e+06	8.76835e+06	1.55105e+07
M250T328	O-Desmethyltramadol	250.178	327.7	249.173	7.779	C15H23NO2	[M+H]+	Benzene and substituted derivatives	Cyclohexylphenols			144830-14-8	HMDB0060997	HMDB	MSI_level2	pos	1.87406e+08	1.72611e+08	1.54278e+08	1.91598e+08	2.57375e+08	2.31191e+08	2.00661e+08	2.66763e+08	2.45503e+08	2.32566e+08	3.41178e+08	2.58569e+08	2.58899e+08	2.33188e+08	1.70892e+08	2.58452e+08	3.27645e+08	3.19627e+08
M333T374	5,12,18R-TriHEPE	333.203	374.2	350.209	7.876	C20H30O5	[M-H2O+H]+	Fatty Acyls	Eicosanoids				HMDB0060096	HMDB	MSI_level2	pos	1.04756e+08	1.14079e+08	1.17392e+08	5.83243e+07	5.70148e+06	5.14922e+06	3.91266e+07	5.50153e+07	5.73275e+07	5.46082e+07	9.17794e+06	1.09219e+07	1.70756e+07	1.12341e+07	1.83653e+07	2.89159e+07	1.02852e+07	6.55184e+06
M361T428	N6-cis-p-Coumaroylserotonin	361.221	428.2	322.132	7.878	C19H18N2O3	[M+K]+	Indoles and derivatives	Tryptamines and derivatives			201301-83-9	HMDB0038340	mzVault	MSI_level2	pos	3.6037e+07	2.94104e+07	3.35097e+07	3.1367e+07	3.36129e+07	3.27702e+07	3.4375e+07	3.20322e+07	3.26013e+07	3.34025e+07	3.32934e+07	3.62089e+07	3.2693e+07	3.11462e+07	2.87718e+07	3.30497e+07	3.2863e+07	3.02774e+07
M283T34	(R)-3-Hydroxy-Octadecanoic acid	283.265	34.1	300.266	7.971	C18H36O3	[M-H2O+H]+	Fatty Acyls	Fatty acids and conjugates			17773-30-7	HMDB0010737	HMDB	MSI_level2	pos	1.66228e+07	1.0757e+07	1.19823e+07	1.30663e+07	1.293e+07	1.48002e+07	1.01622e+07	1.05646e+07	1.13399e+07	8.56187e+06	1.68777e+07	9.0037e+06	1.0088e+07	7.76718e+06	1.09837e+07	1.09583e+07	7.89809e+06	9.5577e+06
M194T252	Cinnamyl acetate	194.116	252.2	176.084	7.988	C11H12O2	[M+NH4]+	Benzene and substituted derivatives	Styrenes	C12299		21040-45-9	HMDB0029699	mzVault	MSI_level2	pos	2.07344e+07	1.33844e+07	1.84397e+07	1.72441e+07	6.35747e+06	1.23049e+07	2.28566e+07	1.54617e+07	4.46396e+07	2.88469e+07	4.75439e+07	2.53453e+07	2.86786e+07	2.09068e+07	1.6503e+07	2.01278e+07	1.07914e+07	2.25428e+07
M498T330_3	LysoPC(18_4(6Z,9Z,12Z,15Z)_0_0)	498.294	330.4	515.301	7.997	C26H46NO7P	[M-H2O+H]+	Glycerophospholipids	Glycerophosphocholines				HMDB0010389	HMDB	MSI_level2	pos	189725	1.85016e+08	8.50246e+07	1.6728e+08	8.59209e+07	6.03508e+07	2.12132e+08	1.58392e+08	5.70319e+07	8.80343e+07	6.91101e+07	6.20922e+07	3.95727e+07	2.34195e+08	1.33124e+08	1.2496e+08	1.50079e+08	1.34151e+08
M494T386_2	LysoPC(16_1(9Z)_0_0)	494.32	385.5	493.317	8.09	C24H48NO7P	[M+H]+	Glycerophospholipids	Glycerophosphocholines			76790-27-7	HMDB0010383	HMDB	MSI_level2	pos	1.09007e+08	5.89625e+07	1.86266e+08	5.18468e+07	2.20346e+08	2.71582e+08	1.60151e+08	1.67164e+08	1.78055e+08	7.58924e+07	1.24823e+08	3.03273e+08	8.42905e+07	1.02765e+08	6.33638e+07	3.16947e+07	2.86308e+08	3.90667e+07
M367T363	7-Dehydrocholesterol	367.339	362.5	384.339	8.143	C27H44O	[M-H2O+H]+	Steroids and steroid derivatives	Cholestane steroids	C01164	Lipid metabolism; Global and overview maps; Metabolism of terpenoids and polyketides	434-16-2	HMDB0000032	Metlin	MSI_level2	pos	1.35516e+07	1.37163e+07	1.55271e+07	9.91815e+06	2.81113e+07	2.64539e+07	7.6778e+06	1.91532e+07	2.03038e+07	1.61198e+07	3.74746e+07	6.11291e+07	2.35392e+07	1.04322e+07	2.83211e+07	1.53569e+07	1.80751e+07	4.71301e+07
M285T211	DL-Propylene glycol dibenzoate	285.099	211	284.105	8.155	C17H16O4	[M+H]+	Benzene and substituted derivatives	Benzoic acids and derivatives			19224-26-1	HMDB0040412	HMDB	MSI_level2	pos	2.06578e+07	1.86793e+07	2.42886e+07	1.11578e+07	4.23226e+07	1.93917e+07	1.47351e+07	1.64413e+07	3.68225e+06	8.52918e+06	1.66306e+07	2.92281e+07	2.30529e+06	1.39293e+07	9.37834e+06	2.07401e+07	2.85434e+07	1.03062e+07
M502T379_3	LysoPE(0_0_20_4(8Z,11Z,14Z,17Z))	502.289	379	501.286	8.164	C25H44NO7P	[M+H]+	Glycerophospholipids	Glycerophosphoethanolamines				HMDB0011488	HMDB	MSI_level2	pos	4.78359e+09	3.86807e+09	2.76002e+09	3.35961e+09	3.78976e+09	4.37503e+09	3.63218e+09	2.59097e+09	4.0993e+09	4.66014e+09	3.18128e+09	4.8709e+09	3.73009e+09	4.17912e+09	5.30421e+09	4.47071e+09	5.28247e+09	5.15527e+09
M785T418	PC(20_5(5Z,8Z,11Z,14Z,17Z)_20_4(8Z,11Z,14Z,17Z))	784.558	418.1	827.546	8.186	C48H78NO8P	[M-CO2+H]+	Glycerophospholipids	Glycerophosphocholines				HMDB0008510	HMDB	MSI_level2	pos	6.98023e+06	1.06922e+07	1.21353e+07	3.29082e+07	2.52626e+06	1.46426e+07	7.15679e+06	5.93192e+06	1.30349e+06	8.05447e+06	2.5751e+07	1.50725e+07	1.59539e+07	1.4983e+07	1.55933e+07	1.56574e+07	6.06747e+06	1.70091e+07
M205T33_2	Monoisobutyl phthalic acid	205.088	33.4	222.089	8.212	C12H14O4	[M-H2O+H]+	Benzene and substituted derivatives	Benzoic acids and derivatives			30833-53-5	HMDB0002056	HMDB	MSI_level2	pos	1.47181e+07	1.27027e+07	1.55441e+07	1.07345e+07	3.63836e+06	3.71621e+06	1.73026e+07	1.50135e+07	1.63746e+07	1.56003e+07	1.39175e+07	1.06868e+07	1.11344e+07	9.81853e+06	1.3213e+07	1.10377e+07	1.35671e+07	1.49774e+07
M527T370	Withangulatin A	527.26	370.2	526.257	8.404	C30H38O8	[M+H]+					120824-03-5	HMDB0037383	HMDB	MSI_level2	pos	2.00355e+07	1.56624e+07	2.24451e+07	2.29286e+07	6.3523e+07	6.24967e+07	1.87966e+07	2.04436e+07	8.59075e+06	8.41474e+06	2.69632e+07	5.57268e+07	1.34216e+07	4.32732e+07	2.10821e+07	4.20997e+07	1.09054e+08	5.42607e+07
M145T392	3-Hydroxyadipic acid 3,6-lactone	145.048	392.2	144.042	8.502	C6H8O4	[M+H]+	Lactones	Gamma butyrolactones			60551-20-4	HMDB0029171	HMDB	MSI_level2	pos	1.34189e+08	9.54157e+07	5.22921e+07	8.18374e+07	8.33281e+07	8.47601e+07	7.88299e+07	7.57334e+07	3.97639e+07	1.7429e+08	1.61107e+08	3.33333e+06	2.0427e+08	6.73487e+07	1.22446e+08	6.69518e+07	9.97961e+07	1.20909e+08
M145T266	Ethyl hexanoate	145.048	265.8	144.115	8.502	C8H16O2	[M+H]+	Fatty Acyls	Fatty acid esters			2159-19-5	HMDB0040209	HMDB	MSI_level2	pos	1.15278e+07	2.83463e+06	1.06628e+07	1.14603e+07	1.25132e+07	1.2398e+07	1.78571e+07	5.50355e+06	9.24781e+07	2.50634e+07	1.17286e+08	1.26506e+08	1.05482e+08	9.35293e+07	9.30585e+07	1.04709e+08	6.54804e+07	1.76262e+08
M144T124	2,6-Dimethylaniline	144.08	124	121.089	8.57	C8H11N	[M+Na]+	Benzene and substituted derivatives	Xylenes	C11004	Xenobiotics biodegradation and metabolism	1092805-08-7	HMDB0060677	HMDB	MSI_level2	pos	1.81875e+07	1.17554e+07	4.42244e+07	2.27819e+07	4.04924e+07	2.68344e+07	2.445e+07	3.69656e+07	2.79924e+07	3.68852e+07	1.12003e+07	4.5339e+07	4.368e+07	4.71713e+07	4.10148e+07	9.14801e+06	4.49978e+07	3.74098e+07
M200T50	dictamine	200.068	50.3	199.063	8.598	C12H9NO2	[M+H]+			C10660	Chemical structure transformation maps	484-29-7	HMDB0251209	mzVault	MSI_level2	pos	1.5668e+07	1.56286e+07	2.42488e+07	1.32312e+07	2.46075e+07	1.69203e+07	2.64558e+07	2.49185e+07	3.82347e+07	2.94109e+07	3.85594e+07	2.12477e+07	1.98831e+07	2.3539e+07	1.76592e+07	2.32952e+07	3.80469e+07	2.34108e+07
M116T193	4-Oxo-2-azetidinecarboxylic acid	116.072	193.4	115.027	8.6	C4H5NO3	[M+H]+	Lactams	Beta lactams			98019-65-9	HMDB0246560	HMDB	MSI_level2	pos	7.26662e+07	4.36166e+08	5.70715e+08	1.00168e+07	1.27113e+07	7.44804e+08	6.86664e+08	9.25828e+06	6.45779e+08	4.62498e+08	5.78972e+08	2.88655e+08	1.83711e+07	8.25317e+08	7.6567e+08	8.24386e+08	5.0819e+08	4.58959e+08
M546T331_2	LysoPC(20_3(8Z,11Z,14Z)_0_0)	546.36	331.3	545.348	8.607	C28H52NO7P	[M+H]+	Glycerophospholipids	Glycerophosphocholines			1006703-11-2	HMDB0010394	HMDB	MSI_level2	pos	43353.9	7.83462e+07	1.20092e+08	3.51553e+08	2.85882e+08	2.03996e+08	1.96828e+08	1.67787e+08	3.65418e+08	3.30686e+08	2.37399e+08	4.19855e+08	3.48274e+08	4.16393e+08	3.4081e+08	3.85581e+08	2.83597e+08	1.7272e+08
M546T377_1	LysoPC(20_3(5Z,8Z,11Z)_0_0)	546.36	376.8	545.348	8.607	C28H52NO7P	[M+H]+	Glycerophospholipids	Glycerophosphocholines			1199257-41-4	HMDB0010393	HMDB	MSI_level2	pos	2.93922e+07	2.91683e+07	1.44238e+09	8.6367e+08	1.81576e+09	9.76287e+08	7.01215e+08	1.82021e+09	1.71642e+09	1.99669e+09	2.30731e+09	1.45542e+09	1.32908e+09	1.51652e+09	1.29723e+09	5.41795e+08	1.315e+09	1.6659e+09
M686T222_2	Myricanol 5-[arabinosyl-(1->6)-glucoside]	686.296	221.6	668.268	8.645	C32H44O15	[M+NH4]+	Diarylheptanoids	Cyclic diarylheptanoids				HMDB0036527	HMDB	MSI_level2	pos	1.03765e+07	1.05334e+07	2.62513e+06	5.61999e+06	8.39638e+06	1.04286e+07	1.52482e+07	1.38552e+07	6.21569e+06	4.60038e+06	1.05257e+07	1.60435e+07	4.06426e+06	1.30507e+07	9.86248e+06	1.34017e+07	1.00839e+07	1.81326e+07
M310T377	noroxopluviine	310.161	377.2	271.121	8.715	C16H17NO3	[M+K]+			C21633	Biosynthesis of other secondary metabolites			mzVault	MSI_level2	pos	3.40698e+06	4.34497e+06	4.69371e+08	3.56473e+08	3.77121e+08	4.28141e+08	2.32748e+08	1.41787e+08	7.31974e+07	5.69422e+07	5.03239e+07	3.28468e+07	2.03897e+07	8.79146e+06	7.26086e+06	5.31187e+06	5.9326e+06	1.28558e+07
M328T69_1	Naloxone	328.136	69.1	327.147	8.752	C19H21NO4	[M+H]+	Phenanthrenes and derivatives		C07252		465-65-6	HMDB0015314	HMDB	MSI_level2	pos	4.46757e+08	9.91217e+08	3.93111e+08	3.71378e+08	3.54966e+08	4.63776e+08	1.55035e+09	3.98819e+09	4.18937e+09	4.46703e+08	1.13047e+09	1.20502e+09	1.32587e+09	1.92239e+09	2.57784e+09	1.63841e+09	5.03141e+08	1.20819e+09
M384T69	Succinyladenosine	384.112	69.2	383.108	8.811	C14H17N5O8	[M+H]+	Purine nucleosides				4542-23-8	HMDB0000912	HMDB	MSI_level2	pos	7.67008e+07	8.73657e+07	9.64628e+07	8.49717e+07	6.21102e+07	5.50143e+07	9.51656e+07	7.65171e+07	9.22485e+07	9.68837e+07	6.65555e+07	6.05417e+07	4.92155e+07	6.94978e+07	8.50707e+07	9.36942e+07	6.53294e+07	5.77428e+07
M759T435_1	PC(18_2(9Z,12Z)_16_0)	758.576	435.2	757.562	8.831	C42H80NO8P	[M+H]+	Glycerophospholipids	Glycerophosphocholines				HMDB0008133	HMDB	MSI_level2	pos	2.91961e+07	1.02408e+08	1.22643e+08	5.26765e+07	8.73301e+07	1.54962e+08	1.93697e+08	1.94878e+08	9.16033e+07	6.22296e+07	4.81053e+07	8.88662e+07	8.66487e+07	3.55362e+07	3.8116e+07	3.90599e+07	4.53606e+07	4.62153e+07
M278T262	Queuine	278.122	262.1	277.117	8.846	C12H15N5O3	[M+H]+	Pyrrolopyrimidines	Pyrrolo[2,3-d]pyrimidines	C01449		69565-92-0	HMDB0001495	mzVault	MSI_level2	pos	3.6023e+06	2.56398e+06	4.57305e+06	1.72151e+06	1.05803e+06	2.00814e+06	2.59655e+06	4.95831e+06	3.39579e+06	2.2223e+06	1.50164e+06	2.55579e+06	2.01084e+06	2.89125e+06	3.6708e+06	2.03401e+06	419788	1.79321e+06
M338T423_2	Prostaglandin F2a	338.351	422.5	354.241	8.861	C20H34O5	[M-OH+H]+	Fatty Acyls	Eicosanoids	C00639	Nervous system; Signal transduction; Digestive system; Endocrine system; Lipid metabolism; Signaling molecules and interaction; Global and overview maps	13535-33-6	HMDB0001139	mzVault	MSI_level2	pos	4.58036e+06	2.3463e+06	9.80006e+06	1.16329e+08	3.84298e+08	6.68847e+08	3.70307e+08	3.88288e+08	3.91762e+08	1.1756e+07	9.72743e+08	7.40733e+06	1.57183e+08	1.60625e+08	1.20576e+07	3.22513e+08	4.97044e+08	2.09767e+09
M759T395_1	PC(20_4(8Z,11Z,14Z,17Z)_18_4(6Z,9Z,12Z,15Z))	758.555	395.4	801.531	8.868	C46H76NO8P	[M-CO2+H]+	Glycerophospholipids	Glycerophosphocholines				HMDB0008470	HMDB	MSI_level2	pos	2.08366e+08	5.15825e+08	2.24837e+08	1.61805e+08	1.07806e+08	9.94905e+07	1.81041e+08	1.52469e+08	9.70658e+08	4.12611e+08	6.73176e+08	4.79821e+08	2.06666e+08	1.6909e+08	9.3999e+08	6.78534e+07	2.63921e+08	1.90118e+08
M118T195	N-Methyl-a-aminoisobutyric acid	118.087	195.1	117.079	8.883	C5H11NO2	[M+H]+	Carboxylic acids and derivatives	Amino acids, peptides, and analogues			2566-34-9	HMDB0002141	HMDB	MSI_level2	pos	8.40531e+08	1.52047e+08	9.8435e+08	7.09396e+08	7.93156e+08	7.02918e+08	9.11981e+08	1.13513e+09	1.07233e+09	1.28482e+09	9.1856e+08	1.16658e+09	9.10579e+08	1.14843e+09	1.11576e+09	1.18799e+09	1.2243e+09	1.23106e+09
M114T416	Thiiranepropanenitrile	114.067	416.2	113.03	8.893	C5H7NS	[M+H]+	Thiiranes				76786-81-7	HMDB0038460	HMDB	MSI_level2	pos	1.77932e+09	1.87437e+09	1.65315e+09	2.82324e+09	3.15342e+09	2.53632e+09	2.66579e+09	2.521e+09	2.10384e+09	2.04452e+09	3.06793e+09	1.95636e+09	2.59222e+09	2.04169e+09	1.84561e+09	1.66567e+09	2.49913e+09	2.57868e+09
M482T373	sphingosylphosphorylcholine	482.352	372.7	464.338	8.919	C23H49N2O5P	[M+NH4]+	Sphingolipids	Phosphosphingolipids				HMDB0258420	mzVault	MSI_level2	pos	3.75294e+06	8.30105e+06	1.83035e+07	6.97131e+06	4.59247e+06	1.97422e+07	6.01263e+06	1.5214e+07	1.35038e+07	1.2267e+07	9.61379e+06	2.96621e+06	8.73128e+06	1.81451e+07	1.35284e+07	1.22112e+07	2.96752e+07	2.5938e+06
M752T254_6	Formyl-CoA	752.134	254.4	795.11	8.953	C22H36N7O17P3S	[M-CO2+H]+	Steroids and steroid derivatives	Androstane steroids	C00798	Carbohydrate metabolism; Global and overview maps	13131-49-2	HMDB0003419	mzVault	MSI_level2	pos	1.75396e+07	1.75617e+07	2.14687e+07	1.27668e+07	1.22788e+06	9.84436e+06	1.54823e+07	9.81157e+06	5.85596e+06	7.2272e+06	1.88038e+06	6.56515e+06	1.59963e+07	1.37661e+07	2.55698e+06	1.16679e+07	7.48884e+06	701530
M951T268_11	Adenylylselenate	950.927	268.3	474.964	9.016	C10H14N5O10PSe	[2M+H]+	Purine nucleotides	Purine ribonucleotides	C05686	Metabolism of other amino acids	90120-86-8	HMDB0004112	mzVault	MSI_level2	pos	6.42084e+07	8.1867e+07	8.99949e+07	3.34182e+07	4.61058e+07	7.93909e+07	5.53294e+07	5.57552e+07	5.18426e+07	6.97392e+07	3.80891e+07	4.5962e+07	8.6522e+07	7.03017e+07	5.11225e+07	1.19343e+08	1.48483e+08	4.89531e+07
M123T411	1-Methoxy-2-methylbenzene	123.056	410.7	122.073	9.045	C8H10O	[M+H]+	Phenol ethers	Anisoles			578-58-5	HMDB0032074	HMDB	MSI_level2	pos	4.86872e+07	3.27091e+07	2.10006e+07	1.7898e+08	3.21907e+07	5.2933e+07	1.20743e+08	1.28225e+08	1.11025e+08	5.18825e+07	8.02812e+06	1.09117e+08	6.72952e+07	1.07174e+08	1.2472e+07	5.72148e+07	7.66015e+07	8.02135e+07
M326T331	Small bacteriocin	326.214	331.4	325.225	9.06	C18H31NO4	[M+H]+	Carboxylic acids and derivatives	Amino acids, peptides, and analogues	C11845	Cellular community - prokaryotes	172617-17-3	HMDB0033503	HMDB	MSI_level2	pos	1.19329e+08	9.99467e+07	1.07558e+08	1.0467e+08	1.36644e+08	1.153e+08	5.87823e+07	5.64563e+07	3.61625e+07	6.42373e+07	4.46853e+07	7.73247e+07	6.69441e+07	7.4487e+07	7.38659e+07	7.01324e+07	1.3141e+08	9.10515e+07
M399T355_2	Tomatidine	399.257	354.5	415.345	9.088	C27H45NO2	[M-NH3+H]+	Steroids and steroid derivatives	Steroidal alkaloids	C10826	Chemical structure transformation maps	79464-64-5	HMDB0034731	HMDB	MSI_level2	pos	2.08984e+07	4.22101e+07	4.07606e+07	1.2202e+07	5.00228e+07	1.19722e+07	2.05075e+07	1.90808e+07	2.43318e+07	2.23087e+07	1.79349e+07	6.72093e+06	2.04241e+07	3.24213e+07	1.36103e+07	4.50593e+07	2.02819e+07	5.45767e+07
M520T424_3	Lycopene	520.362	423.7	536.438	9.16	C40H56	[M-NH3+H]+	Prenol lipids	Tetraterpenoids	C05432	Chemical structure transformation maps; Global and overview maps; Metabolism of terpenoids and polyketides	502-65-8	HMDB0003000	mzVault	MSI_level2	pos	2.0975e+07	5.37113e+06	2.92387e+07	1.14379e+07	1.66828e+06	3.73793e+07	1.1535e+08	3.41714e+07	7.83723e+07	3.51648e+08	3.23975e+07	7.39159e+07	3.96085e+07	1.01948e+07	7.24261e+07	2.13887e+07	2.87827e+07	2.34922e+07
M941T233_18	kaempferol 3-O-[6-(4-coumaroyl)-beta-D-glucosyl-(1->2)-glucosyl-(1->2)-beta-D-glucoside	941.223	232.8	918.243	9.24	C42H46O23	[M+Na]+			C12636	Biosynthesis of other secondary metabolites	370883-67-3		mzVault	MSI_level2	pos	2.31342e+07	3.86994e+07	3.81443e+07	2.2094e+07	5.23711e+07	4.01417e+07	1.66866e+07	2.17665e+07	1.32584e+07	3.14077e+07	2.69846e+07	4.05473e+07	2.10845e+07	2.31769e+07	2.78716e+07	2.18139e+07	2.65711e+07	2.04703e+07
M149T149	3-methylmalate(2-)	149.025	149	148.037	9.262	C5H8O5	[M+H]+	Fatty Acyls	Fatty acids and conjugates	C06029	Carbohydrate metabolism	13398-41-9	HMDB0062739	mzVault	MSI_level2	pos	4.18051e+06	4.50686e+07	4.50321e+06	3.3428e+07	5.03687e+06	5.04328e+06	3.93242e+07	3.29088e+07	7.22682e+07	4.93004e+07	2.85394e+07	3.98603e+06	2.92728e+06	5.25001e+06	5.42449e+06	3.26031e+07	6.05202e+06	5.23345e+07
M827T240_9	Malonylshisonin	827.171	240	843.198	9.311	C39H39O21+	[M-NH3+H]+			C16299	Biosynthesis of other secondary metabolites			mzVault	MSI_level2	pos	2.22322e+07	1.22158e+07	1.16303e+07	2.61749e+07	3.45555e+07	2.227e+07	8.52698e+06	2.33525e+07	2.24767e+07	2.72769e+07	9.27921e+06	2.10723e+07	2.02995e+07	1.88728e+07	2.00839e+07	2.99812e+07	2.70865e+07	1.81545e+07
M296T284	Tyrosyl-Asparagine	296.11	283.8	295.117	9.316	C13H17N3O5	[M+H]+	Carboxylic acids and derivatives	Amino acids, peptides, and analogues				HMDB0029100	HMDB	MSI_level2	pos	7.91228e+06	7.19498e+06	1.00247e+07	2.32722e+06	1.17579e+07	7.81207e+06	2.36498e+06	2.66552e+06	3.7408e+06	6.85042e+06	622432	1.83385e+06	989082	2.61143e+06	1.02657e+06	7.44146e+06	7.84275e+06	242743
M544T366_1	2-Hexaprenyl-3-methyl-6-methoxy-1,4 benzoquinone	544.321	366.3	560.423	9.318	C38H56O3	[M-NH3+H]+	Prenol lipids	Quinone and hydroquinone lipids	C05804	Metabolism of cofactors and vitamins; Global and overview maps		HMDB0006819	mzVault	MSI_level2	pos	5.55826e+06	2.824e+07	4.0098e+07	5.87772e+07	8.75601e+07	5.13336e+07	1.84553e+07	5.4948e+08	8.22506e+07	6.02373e+08	8.02832e+08	4.78366e+07	1.39148e+08	3.09545e+07	1.66643e+07	2.22232e+08	5.97975e+07	3.25785e+08
M185T330	Rhodinyl formate	184.986	329.5	184.146	9.366	C11H20O2	[M+H]+	Fatty Acyls	Fatty alcohol esters			141-09-3	HMDB0037185	mzVault	MSI_level2	pos	6.16106e+07	4.06085e+08	6.11296e+07	6.74349e+08	1.5489e+08	4.0632e+08	2.67451e+08	5.86844e+07	2.0166e+08	2.72519e+08	1.76228e+08	1.61421e+08	1.67044e+08	8.54745e+07	9.16749e+07	7.29475e+07	1.86234e+08	1.15803e+08
M697T220_2	DG(22_2(13Z,16Z)_20_4(8Z,11Z,14Z,17Z)_0_0)	697.409	219.7	696.569	9.367	C45H76O5	[M+H]+	Glycerolipids	Diradylglycerols				HMDB0007664	HMDB	MSI_level2	pos	8.18228e+06	5.53459e+06	6.9132e+06	4.92449e+06	5.93318e+06	5.22839e+06	7.97121e+06	6.88608e+06	6.88615e+06	8.55388e+06	5.93552e+06	3.78348e+06	6.23842e+06	5.15258e+06	6.65029e+06	5.07448e+06	3.83014e+06	9.25295e+06
M276T277	HOMATROPINE	276.162	277	275.152	9.371	C16H21NO3	[M+H]+			C07814		16175-57-8		Metlin	MSI_level2	pos	296166	80928.3	1.57306e+06	20851.3	2.35924e+06	142874	185203	3.32978e+06	1.27171e+06	85147.6	1.0718e+06	1.79662e+06	31473.5	6.02984e+06	56178.2	2.51106e+06	8.64938e+06	98391.5
M326T328	Midazolam	326.229	328.1	325.078	9.42	C18H13ClFN3	[M+H]+	Benzodiazepines	1,4-benzodiazepines	C07524		59467-70-8	HMDB0014821	MoNA	MSI_level2	pos	6.17638e+06	1.92749e+07	5.04551e+06	7.20752e+06	3.67154e+06	1.17442e+06	3.32838e+06	2.09245e+06	3.20671e+06	4.62351e+06	4.0799e+06	1.38515e+06	4.31732e+06	2.43395e+06	2.50072e+06	3.5391e+06	5.94515e+06	4.39285e+06
M789T367	PC(18_0_18_1(11Z))	788.624	367.5	787.609	9.448	C44H86NO8P	[M+H]+	Glycerophospholipids	Glycerophosphocholines				HMDB0008037	HMDB	MSI_level2	pos	2.40745e+07	3.98653e+07	3.52745e+07	2.64362e+07	3.78815e+07	6.46553e+07	2.18782e+07	2.49825e+07	2.36221e+07	2.21862e+07	5.94467e+07	3.34056e+06	5.99359e+07	2.33507e+07	7.65981e+07	5.13599e+07	4.83499e+07	5.47119e+07
M438T235	N1,N10-Dicoumaroylspermidine	438.186	235.4	437.231	9.506	C25H31N3O4	[M+H]+	Cinnamic acids and derivatives	Hydroxycinnamic acids and derivatives	C21169		114916-05-1	HMDB0033469	HMDB	MSI_level2	pos	1.02492e+07	6.65329e+06	5.56816e+06	7.77934e+06	1.4513e+07	1.4858e+07	1.00535e+07	1.03893e+07	1.12401e+07	1.32879e+07	9.9706e+06	1.45433e+07	1.02942e+07	1.24879e+07	2.04314e+07	1.41052e+07	2.6418e+07	2.22401e+07
M118T283	2,4-Dihydroxythiazole	118.087	282.6	116.988	9.73	C3H3NO2S	[M+H]+	Azoles	Thiazoles			62326-99-2	HMDB0245453	HMDB	MSI_level2	pos	1.4053e+08	2.14206e+08	2.97166e+08	1.03674e+09	1.11098e+08	1.8159e+08	3.33672e+08	2.76104e+08	1.4546e+08	6.27478e+08	3.25349e+08	3.02173e+08	3.48562e+08	3.31601e+08	3.42612e+08	2.55953e+08	7.50873e+08	1.38313e+09
M437T423	Kanzonol I	437.192	422.9	436.225	9.733	C27H32O5	[M+H]+	Isoflavonoids	Pyranoisoflavonoids			152546-94-6	HMDB0040606	HMDB	MSI_level2	pos	3.61441e+07	4.12118e+07	4.09714e+07	5.26297e+07	7.42365e+07	4.70343e+07	5.34044e+07	5.69144e+07	5.27497e+07	6.11674e+07	7.68881e+07	1.16875e+07	8.61929e+07	5.20498e+07	8.19757e+07	1.34891e+08	7.34811e+07	8.93867e+07
M482T394_1	LysoPE(0_0_18_0)	482.329	393.6	481.317	9.746	C23H48NO7P	[M+H]+	Glycerophospholipids	Glycerophosphoethanolamines			106182-18-7	HMDB0011129	HMDB	MSI_level2	pos	4.26355e+07	2.2452e+09	2.00437e+09	1.92343e+09	1.81895e+09	1.27844e+09	2.07967e+09	1.9521e+09	1.28493e+09	1.71057e+09	2.18386e+09	1.57902e+09	1.63994e+09	1.8171e+09	1.09347e+09	2.05629e+09	1.4703e+09	2.55452e+09
M425T428_1	Benazepril	425.2	428.3	424.2	9.748	C24H28N2O5	[M+H]+	Carboxylic acids and derivatives	Amino acids, peptides, and analogues	C06843		109010-10-8	HMDB0014682	mzVault	MSI_level2	pos	2.36438e+08	4.57227e+08	4.98785e+08	3.44205e+07	3.47652e+07	3.20658e+07	2.04203e+08	1.83469e+08	5.62891e+08	2.89552e+07	7.80844e+07	6.21036e+08	2.16342e+08	2.13149e+08	6.65442e+07	3.63012e+07	5.90019e+08	5.39935e+08
M366T363	Margaroylglycine	366.335	362.5	327.277	9.819	C19H37NO3	[M+K]+	Carboxylic acids and derivatives	Amino acids, peptides, and analogues				HMDB0013246	mzVault	MSI_level2	pos	5.73354e+07	5.77185e+07	6.00033e+07	4.39716e+07	1.1037e+08	1.26931e+08	4.12491e+07	7.75224e+07	7.95086e+07	4.8081e+07	1.53052e+08	2.32308e+08	7.5229e+07	4.10736e+07	1.14648e+08	6.02369e+07	7.94271e+07	2.42208e+08
M759T394	Lecithin	758.577	393.8	757.562	9.885	C42H80NO8P	[M+H]+					8002-43-5	HMDB0007973	HMDB	MSI_level2	pos	5.99585e+08	3.50978e+08	1.55425e+08	2.5838e+08	2.13751e+07	1.01376e+08	8.8441e+07	3.44144e+08	8.81149e+08	1.05492e+08	2.84235e+07	1.96082e+08	7.46387e+08	2.46985e+08	8.24416e+08	4.31689e+08	9.42749e+08	2.68027e+08
M480T413_2	LysoPE(18_1(11Z)_0_0)	480.313	412.8	479.301	9.889	C23H46NO7P	[M+H]+	Glycerophospholipids	Glycerophosphoethanolamines				HMDB0011505	HMDB	MSI_level2	pos	3.66664e+08	3.2339e+08	4.06401e+08	3.35012e+08	2.95877e+08	3.35105e+08	2.32524e+08	2.74373e+08	3.96858e+08	4.45492e+08	1.41177e+08	2.85663e+08	2.19995e+08	3.67663e+08	3.24313e+08	3.43548e+08	3.46743e+08	2.8064e+08
M247T81	5-Hydroxy-1-(4-hydroxyphenyl)-3-decanone	247.167	81.4	264.173	9.899	C16H24O3	[M-H2O+H]+			C17747	Biosynthesis of other secondary metabolites; Global and overview maps			mzVault	MSI_level2	pos	3.46812e+06	2.05652e+06	5.81214e+06	3.42583e+06	4.10746e+06	1.49471e+06	1.45913e+06	6.23216e+06	8.92566e+06	7.25194e+06	2.07019e+06	1.31012e+06	4.00565e+06	1.02466e+06	502137	9.75303e+06	8.4402e+06	2.42001e+06
M191T365	ortho-Hydroxyphenylacetic acid	191.143	365.2	152.047	9.905	C8H8O3	[M+K]+	Benzene and substituted derivatives	Phenylacetic acids	C05852	Amino acid metabolism; Xenobiotics biodegradation and metabolism; Global and overview maps	614-75-5	HMDB0000669	HMDB	MSI_level2	pos	1.04084e+08	1.22637e+08	1.06654e+08	9.94287e+07	1.17673e+08	9.60801e+07	1.05091e+08	1.19901e+08	1.23076e+08	1.52447e+08	9.77888e+07	1.37439e+08	9.72529e+07	1.17632e+08	1.55374e+08	1.52991e+08	1.33695e+08	1.37096e+08
M377T326	Remifentanil	377.149	325.7	376.2	9.931	C20H28N2O5	[M+H]+	Carboxylic acids and derivatives	Amino acids, peptides, and analogues	C08021		132875-61-7	HMDB0015036	HMDB	MSI_level2	pos	2.55767e+06	4.5263e+06	3.72468e+06	4.19853e+06	1.33152e+06	4.69354e+06	1.76996e+06	1.71299e+06	290753	297460	66459.2	1.21908e+06	2.40993e+06	1.38298e+06	28524.8	1.63318e+06	5.1335e+06	1.62493e+06
M407T220_2	Glycyl-Lysine	407.265	219.8	203.127	9.952	C8H17N3O3	[2M+H]+	Carboxylic acids and derivatives	Amino acids, peptides, and analogues				HMDB0028846	HMDB	MSI_level2	pos	1.88709e+06	2.80537e+06	2.55847e+06	2.26996e+06	1.4953e+06	1.65752e+06	2.44697e+06	2.19964e+06	2.07324e+06	2.68916e+06	1.68605e+06	4.47965e+06	5.35445e+06	2.8666e+06	9.24703e+06	5.21227e+06	1.60653e+06	1.32261e+07
M437T358_1	Artocarpin	437.192	358.3	436.189	9.962	C26H28O6	[M+H]+	Flavonoids	Flavones			7608-44-8	HMDB0030849	mzVault	MSI_level2	pos	3.29964e+08	4.80423e+07	1.27188e+08	1.68421e+08	8.19825e+07	1.10132e+08	7.56277e+07	1.56459e+08	1.26405e+08	1.5327e+08	2.18465e+08	8.53652e+07	1.47012e+08	1.47918e+08	2.26753e+08	6.30515e+07	9.10271e+07	1.17484e+08
M155T33_1	(E)-S-1-Propenyl thiosulfate	154.967	33.4	153.976	9.973	C3H6O3S2	[M+H]+	Sulfenyl compounds					HMDB0041079	mzVault	MSI_level2	pos	1.19948e+07	9.4245e+06	1.15283e+07	1.33001e+07	2.41004e+07	1.52639e+07	1.34942e+07	1.67648e+07	1.39862e+07	7.32406e+06	8.82783e+06	1.2174e+07	6.74881e+06	6.82717e+06	6.42307e+06	1.04668e+07	1.28065e+07	7.60022e+06
M421T355_2	3-Epiecdysone	421.327	354.8	464.314	10.013	C27H44O6	[M-CO2+H]+			C16496	Metabolism of terpenoids and polyketides			mzVault	MSI_level2	pos	3.53456e+08	2.00888e+08	2.15487e+08	8.19153e+07	1.14984e+08	1.11511e+08	4.06968e+08	1.48131e+07	9.55441e+07	3.31135e+08	1.36689e+08	4.68169e+07	7.44934e+07	1.02849e+08	1.02261e+08	1.20265e+08	1.12365e+08	1.26485e+08
M456T400_2	10-methylnonadecanoylcarnitine	456.409	400.2	455.397	10.048	C27H53NO4	[M+H]+	Fatty Acyls	Fatty acid esters				HMDB0240898	mzVault	MSI_level2	pos	6.85563e+07	5.92885e+07	6.08467e+07	8.69946e+07	8.22464e+07	9.79046e+07	1.19547e+08	4.1864e+07	3.5806e+07	1.27575e+08	1.09647e+08	5.10809e+07	1.53255e+08	7.13978e+07	1.78058e+08	1.37603e+08	1.72912e+08	5.69824e+07
M468T450_2	7,9-Triacontanedione	468.4	449.7	450.444	10.067	C30H58O2	[M+NH4]+	Organooxygen compounds	Carbonyl compounds				HMDB0035535	mzVault	MSI_level2	pos	1.19536e+07	4.01517e+06	8.11989e+06	4.92359e+06	7.99965e+06	1.90085e+06	1.3876e+07	2.14678e+08	4.49429e+07	1.08814e+06	5.67714e+06	3.34516e+07	7.98361e+06	1.56917e+06	1.27856e+08	9.08808e+06	5.82793e+07	3.84751e+07
M326T337	C12-LNO2	326.163	336.9	325.225	10.099	C18H31NO4	[M+H]+			C13958				mzVault	MSI_level2	pos	7.13882e+07	8.32762e+07	6.44637e+07	7.69216e+07	8.88465e+07	7.18411e+07	6.03892e+07	7.47739e+07	5.22995e+07	6.06357e+07	4.08437e+07	6.18504e+07	6.34734e+07	6.46385e+07	7.80276e+07	7.39812e+07	8.01538e+07	7.50882e+07
M502T410	LysoPA(22_5(7Z,10Z,13Z,16Z,19Z)_0_0)	502.348	409.6	484.259	10.118	C25H41O7P	[M+NH4]+	Glycerophospholipids	Glycerophosphates				HMDB0114754	HMDB	MSI_level2	pos	3.72677e+07	2.89888e+07	2.67778e+07	1.74966e+07	2.01116e+07	6.90408e+06	2.94169e+07	1.13567e+07	1.59473e+07	5.57315e+06	2.38005e+07	1.96149e+07	1.18817e+07	2.30976e+07	1.44377e+07	1.38607e+07	3.5545e+07	2.42995e+07
M381T450_1	Prednisone	381.171	449.7	358.178	10.139	C21H26O5	[M+Na]+	Steroids and steroid derivatives	Hydroxysteroids	C07370		1192475-75-4	HMDB0014773	MoNA	MSI_level2	pos	5.9866e+06	4.44639e+06	2.48772e+06	2.41271e+06	2.49461e+06	2.36919e+06	3.53645e+06	2.62635e+06	1.97165e+06	990313	1.87226e+06	3.9623e+06	2.85155e+06	2.23503e+06	2.92867e+06	2.55589e+06	3.10675e+06	2.39589e+06
M325T416	Avocadene	325.324	415.6	286.251	10.157	C17H34O3	[M+K]+	Fatty Acyls	Fatty alcohols			83797-45-9	HMDB0031042	mzVault	MSI_level2	pos	1.80316e+08	1.39489e+08	1.66032e+08	1.78035e+08	1.89676e+08	1.89832e+08	1.91413e+08	2.44419e+08	2.12584e+08	2.33483e+08	2.73317e+08	1.86011e+08	2.04968e+08	2.1218e+08	1.9373e+08	2.46413e+08	2.26804e+08	2.27185e+08
M787T412	PC(22_4(7Z,10Z,13Z,16Z)_18_4(6Z,9Z,12Z,15Z))	786.588	411.7	829.562	10.207	C48H80NO8P	[M-CO2+H]+	Glycerophospholipids	Glycerophosphocholines				HMDB0008634	HMDB	MSI_level2	pos	3.67306e+07	9.17867e+07	6.55504e+07	3.13572e+07	6.40414e+06	1.64543e+08	7.47407e+06	6.84467e+07	2.8432e+07	1.24386e+08	3.04737e+07	2.42892e+07	2.31265e+07	2.25206e+07	8.01004e+06	2.24996e+07	4.73987e+06	8.45551e+07
M331T53	Aflatoxin G2	331.071	52.9	330.074	10.244	C17H14O7	[M+H]+	Coumarins and derivatives	Furanocoumarins	C16754	Biosynthesis of other secondary metabolites; Global and overview maps	7241-98-7	HMDB0030475	HMDB	MSI_level2	pos	1.15403e+07	1.40092e+07	1.01026e+07	8.67569e+06	3.75667e+06	6.67152e+06	1.04897e+07	1.21124e+07	1.1198e+07	1.06249e+07	1.16132e+07	1.18573e+07	1.109e+07	6.64216e+06	1.46771e+07	1.01411e+07	8.80649e+06	1.26435e+07
M445T442_1	1-(1-Propenylthio)propyl propyl disulfide	445.117	442.2	222.057	10.321	C9H18S3	[2M+H]+	Organic disulfides	Dialkyldisulfides			143193-11-7	HMDB0033041	HMDB	MSI_level2	pos	5.29737e+07	4.11793e+07	4.03406e+07	1.67901e+07	4.28244e+07	3.99091e+07	3.99587e+07	3.89519e+07	1.45632e+07	3.98269e+07	1.89493e+07	2.80257e+07	3.85488e+07	3.9017e+07	3.72137e+07	4.4677e+07	4.02217e+07	3.64813e+07
M116T289	1-Hydroxypyrrole-2,5-diol	116.072	288.7	115.027	10.323	C4H5NO3	[M+H]+	Pyrroles	Substituted pyrroles				HMDB0255335	mzVault	MSI_level2	pos	1.03062e+08	2.05665e+07	4.7669e+07	1.06942e+08	1.00707e+08	7.38905e+07	1.38498e+08	6.08419e+07	2.21093e+07	2.38677e+07	2.07197e+07	2.78889e+07	1.01241e+08	9.77745e+07	1.44967e+08	2.34056e+08	3.05281e+07	7.69282e+07
M359T48_1	2,3,7,8-Tetrachlorodibenzo-p-dioxin	358.998	47.7	319.897	10.329	C12H4Cl4O2	[M+K]+	Benzodioxins	Benzo-p-dioxins	C07557	Endocrine and metabolic disease; Xenobiotics biodegradation and metabolism	1746-01-6	HMDB0258755	mzVault	MSI_level2	pos	3.20057e+07	1.69034e+07	2.12122e+07	2.69826e+07	2.38131e+07	2.5409e+07	1.46498e+07	1.49817e+07	1.43192e+07	1.31932e+07	2.02729e+07	1.41172e+07	2.33314e+07	2.09219e+07	1.98373e+07	2.23912e+07	2.85247e+07	2.85749e+07
M114T130	2,5-Dihydro-2,4,5-trimethyloxazole	114.065	129.8	113.084	10.394	C6H11NO	[M+H]+	Azolines	Oxazolines			22694-96-8	HMDB0031199	HMDB	MSI_level2	pos	7.41271e+08	3.32636e+08	1.33979e+09	1.17087e+09	3.60572e+08	1.27103e+09	1.02667e+09	1.48111e+08	3.41108e+08	1.18781e+09	4.90589e+08	3.34207e+08	1.41805e+09	8.43761e+08	3.45678e+07	1.64845e+09	2.69009e+09	6.20062e+08
M318T243	13-cis-Retinoic acid	318.18	243.5	300.209	10.408	C20H28O2	[M+NH4]+	Prenol lipids	Retinoids	C07058		4759-48-2	HMDB0006219	mzVault	MSI_level2	pos	3.69887e+06	4.59495e+06	4.8668e+06	6.65002e+06	1.6678e+06	3.27761e+06	5.80686e+06	3.3818e+06	454323	2.31931e+06	403734	5.75837e+06	5.49815e+06	6.32913e+06	4.2552e+06	5.62758e+06	2.49809e+06	3.48047e+06
M400T363_2	5alpha-cholesta-8,24-dien-3-one	400.353	362.8	382.324	10.425	C27H42O	[M+NH4]+	Steroids and steroid derivatives	Cholestane steroids	C22136	Lipid metabolism; Global and overview maps	27192-37-6	HMDB0304222	mzVault	MSI_level2	pos	1.1042e+08	2.02601e+08	2.36757e+08	7.26539e+06	6.48877e+06	1.29029e+08	9.51218e+07	2.51586e+08	8.38048e+07	1.24612e+08	5.64153e+07	3.51886e+06	2.49785e+08	6.62127e+07	7.55396e+07	4.36437e+06	2.6929e+08	5.43107e+06
M429T45_2	Quizalofop-P-tefuryl	429.244	44.8	428.114	10.427	C22H21ClN2O5	[M+H]+			C18764		119738-06-6		MoNA	MSI_level2	pos	1.03986e+07	1.05569e+07	9.56398e+06	1.0206e+07	1.05545e+07	9.74098e+06	2.71737e+06	2.9037e+06	957573	7.4898e+06	1.6859e+06	5.42622e+06	2.7651e+06	4.98264e+06	4.08585e+06	5.53156e+06	8.0815e+06	5.9242e+06
M204T220	Glutaminylglycine	204.136	219.9	203.091	10.475	C7H13N3O4	[M+H]+	Carboxylic acids and derivatives	Amino acids, peptides, and analogues			2650-65-9	HMDB0028797	HMDB	MSI_level2	pos	2.73612e+06	8.06874e+06	4.02942e+06	3.53149e+06	2.35904e+06	3.32182e+06	3.9047e+06	3.12931e+06	3.91515e+06	5.34092e+06	3.6775e+06	6.73149e+06	9.34082e+06	4.3405e+06	1.18157e+07	8.51896e+06	2.97671e+06	2.02952e+07
M283T37	Hexaethylene glycol	283.178	37	282.168	10.52	C12H26O7	[M+H]+	Organooxygen compounds	Ethers			2615-15-8	HMDB0061822	HMDB	MSI_level2	pos	1.11078e+07	1.74119e+07	1.84312e+07	1.68122e+07	1.98455e+07	1.91123e+07	2.02169e+07	1.48376e+07	1.19827e+07	6.43532e+06	2.51727e+07	6.96662e+06	1.93334e+07	7.14436e+06	1.21855e+07	9.41301e+06	1.73027e+07	9.51367e+06
M145T304	Ethyl 2-ethylbutanoate	145.048	304.4	144.115	10.57	C8H16O2	[M+H]+	Fatty Acyls	Fatty acid esters			2983-38-2	HMDB0040298	HMDB	MSI_level2	pos	2.68348e+07	1.97617e+07	1.84107e+07	1.89202e+07	1.94566e+07	1.86119e+07	7.52212e+07	1.54681e+08	6.53105e+07	2.22141e+08	3.42923e+07	8.76476e+07	8.76396e+07	2.74659e+07	2.84749e+07	8.09816e+07	1.26628e+08	5.44349e+07
M502T379_4	Adefovir Dipivoxil	502.3	379	501.199	10.612	C20H32N5O8P	[M+H]+	Imidazopyrimidines	Purines and purine derivatives			142340-99-6	HMDB0014856	mzVault	MSI_level2	pos	1.30196e+09	1.55262e+09	3.43286e+09	1.32105e+09	1.47785e+09	2.60316e+09	1.39118e+09	3.42167e+09	1.59381e+09	1.50876e+09	1.30422e+09	1.97778e+09	4.57478e+09	4.84578e+09	3.00097e+09	5.33612e+09	3.04378e+09	1.5943e+09
M807T406_1	PC(20_3(8Z,11Z,14Z)_18_3(6Z,9Z,12Z))	806.578	405.7	805.562	10.661	C46H80NO8P	[M+H]+	Glycerophospholipids	Glycerophosphocholines				HMDB0008403	HMDB	MSI_level2	pos	2.48575e+07	6.93384e+07	4.31376e+07	7.28432e+07	2.45782e+07	2.37863e+07	4.51946e+07	5.00339e+07	3.83264e+07	2.22673e+07	3.62561e+07	1.34649e+08	2.87408e+07	2.03614e+07	1.89758e+07	1.52952e+08	2.07301e+07	2.12323e+07
M843T391_2	PC(22_6(4Z,7Z,10Z,13Z,16Z,19Z)_20_1(11Z))	842.597	390.8	859.609	10.662	C50H86NO8P	[M-H2O+H]+	Glycerophospholipids	Glycerophosphocholines				HMDB0008735	HMDB	MSI_level2	pos	28591.8	29584.7	5.26663e+07	3.35289e+07	2.23176e+06	1.80057e+06	1.87799e+07	2.25718e+07	1.4969e+07	1.80188e+07	3.2907e+06	7.14088e+06	9.92679e+06	2.04403e+07	2.23167e+07	1.45428e+07	2.84974e+06	4.3591e+06
M127T33	Pyrazinemethanethiol	126.972	32.6	126.025	10.711	C5H6N2S	[M+H]+	Diazines	Pyrazines			59021-02-2	HMDB0036186	HMDB	MSI_level2	pos	1.60707e+07	1.53957e+07	1.66683e+07	2.30927e+07	4.0853e+07	2.42791e+07	3.77858e+07	2.98499e+07	2.61485e+07	1.30882e+07	1.97622e+07	1.35079e+07	1.27972e+07	1.90603e+07	1.34985e+07	1.2627e+07	1.28574e+07	1.29203e+07
M234T57	Methylphenidate	234.134	57	233.142	10.721	C14H19NO2	[M+H]+	Organonitrogen compounds	Amines	C07196		113-45-1	HMDB0014566	HMDB	MSI_level2	pos	2.59096e+07	1.72314e+07	1.43218e+07	2.65224e+06	1.85507e+07	2.30985e+07	2.13131e+07	1.52819e+07	1.79968e+07	2.50818e+07	1.69089e+07	1.91717e+07	1.58934e+07	3.80664e+06	9.98556e+06	5.39019e+06	1.91792e+07	1.24848e+07
M408T368	3a,6b,7a,12a-Tetrahydroxy-5b-cholanoic acid	408.291	368.3	424.282	10.751	C24H40O6	[M-OH+H]+	Organooxygen compounds	Carbohydrates and carbohydrate conjugates			80875-93-0	HMDB0000399	HMDB	MSI_level2	pos	1.39583e+07	2.51671e+07	1.79489e+07	2.50772e+07	3.66546e+07	2.80407e+07	1.43127e+07	1.48474e+07	8.74219e+06	1.15502e+07	1.35398e+07	1.5051e+07	4.33786e+07	8.99958e+06	1.79429e+07	2.11293e+07	4.105e+07	3.74102e+07
M733T443	PC(15_0_20_0)	732.54	442.9	775.609	10.752	C43H86NO8P	[M-CO2+H]+	Glycerophospholipids	Glycerophosphocholines				HMDB0007944	HMDB	MSI_level2	pos	7.95093e+06	5.25208e+06	8.31507e+06	6.15388e+06	6.944e+06	9.94587e+06	6.30451e+06	4.82513e+07	2.2306e+07	1.02953e+07	2.85584e+06	6.52395e+07	4.73163e+06	1.45652e+07	3.29773e+07	7.91302e+06	1.65827e+07	6.33447e+07
M757T395	PC(14_0_18_0)	756.543	394.6	733.562	10.767	C40H80NO8P	[M+Na]+	Glycerophospholipids	Glycerophosphocholines			76343-22-1	HMDB0007871	HMDB	MSI_level2	pos	5.21038e+07	2.29896e+07	6.94435e+07	1.05e+08	1.86901e+08	5.28364e+07	1.14163e+08	9.69784e+06	5.31416e+07	2.59751e+07	4.22427e+08	2.35888e+08	2.6311e+07	4.14993e+07	2.49128e+07	3.56238e+07	4.15134e+08	2.65099e+07
M256T353	C16 Sphinganine	256.261	352.9	273.267	10.834	C16H35NO2	[M-H2O+H]+			C13915		28457-97-8		Metlin	MSI_level2	pos	9.52955e+07	5.30774e+07	3.67926e+08	8.61257e+07	8.90712e+07	3.86541e+08	2.62316e+08	3.4074e+08	1.08392e+08	5.66176e+08	2.25053e+08	6.73891e+08	2.75978e+08	1.84244e+08	1.21699e+09	5.15723e+08	2.75694e+08	3.74672e+08
M288T62	Rhababerone	288.092	61.6	270.053	10.88	C15H10O5	[M+NH4]+	Anthracenes	Anthraquinones				HMDB0034409	mzVault	MSI_level2	pos	1.14928e+07	1.01628e+07	8.09088e+06	9.85308e+06	9.12195e+06	1.07348e+07	6.50236e+06	6.54248e+06	5.34499e+06	1.07478e+07	5.13884e+06	8.21066e+06	9.43372e+06	8.62026e+06	6.5186e+06	7.43291e+06	1.04437e+07	8.35523e+06
M544T401_3	LysoPC(20_4(5Z,8Z,11Z,14Z)_0_0)	544.346	400.7	543.332	10.934	C28H50NO7P	[M+H]+	Glycerophospholipids	Glycerophosphocholines			60701-99-7	HMDB0010395	HMDB	MSI_level2	pos	3.42468e+09	3.36133e+09	2.18601e+09	3.15439e+09	2.74637e+09	2.61512e+09	3.73679e+09	2.23021e+09	4.59317e+09	2.46311e+09	3.13198e+09	5.53111e+09	5.50341e+09	7.44294e+09	2.93401e+09	2.45548e+09	4.61008e+09	4.0087e+09
M402T334	8-apo-beta-Carotenol	402.321	333.6	418.324	10.946	C30H42O	[M-NH3+H]+			C06733		43126-13-2		mzVault	MSI_level2	pos	2.82428e+07	1.96253e+07	5.47128e+06	219904	85235.3	2.60852e+07	2.12597e+06	3.08385e+06	1.65629e+07	482129	8.58942e+06	6.70215e+06	1.00969e+07	1.56158e+07	3.05885e+06	2.40409e+07	653964	244175
M504T381_1	rac-4-Hydroxy-4-O-(beta-D-glucuronide)-all-trans-retinyl acetate	504.402	381.4	520.267	10.982	C28H40O9	[M-OH+H]+	Prenol lipids	Terpene glycosides				HMDB0060141	HMDB	MSI_level2	pos	1.2136e+07	2.69191e+07	2.42516e+07	9.10967e+06	2.12511e+07	6.7885e+06	1.2274e+07	9.74627e+06	8.01052e+06	1.15403e+07	2.57875e+07	4.76648e+06	1.63899e+07	2.24017e+07	6.44628e+07	2.49705e+07	6.62547e+07	3.75674e+07
M336T318	Aurachin B	336.262	317.7	379.251	10.983	C25H33NO2	[M-CO2+H]+			C21140	Biosynthesis of other secondary metabolites; Global and overview maps	108354-12-7		mzVault	MSI_level2	pos	1.2755e+07	1.50144e+07	7.83211e+06	8.50504e+06	6.03971e+06	2.22642e+07	1.12575e+07	9.95743e+06	1.93562e+06	8.99028e+06	3.67367e+06	4.97164e+06	1.03247e+07	1.01057e+06	2.97526e+06	1.9611e+07	1.21346e+07	1.34169e+07
M238T275	(+)-Setoclavine	238.142	274.8	254.142	11.095	C16H18N2O	[M-OH+H]+	Ergoline and derivatives	Clavines and derivatives			519-12-0	HMDB0033428	mzVault	MSI_level2	pos	464355	205541	261668	198143	295354	185951	714081	2.37698e+06	3.67287e+06	3.62115e+06	913327	3.67763e+06	3.9146e+06	3.7648e+06	3.83384e+06	3.83433e+06	3.42831e+06	5.37205e+06
M513T289	Jamaicamide C	513.208	288.5	490.26	11.107	C27H39ClN2O4	[M+Na]+			C18214				MoNA	MSI_level2	pos	1.39447e+07	2.32075e+07	1.79585e+07	1.49795e+07	2.73518e+06	25365.1	8.0053e+06	7.82545e+06	4.63129e+06	1.73651e+07	13866.8	1.08306e+06	99361.9	1.31533e+06	245868	2.9353e+06	30030.5	921287
M831T373	PC(22_5(4Z,7Z,10Z,13Z,16Z)_16_0)	830.576	373.4	807.578	11.203	C46H82NO8P	[M+Na]+	Glycerophospholipids	Glycerophosphocholines				HMDB0008659	HMDB	MSI_level2	pos	5.84579e+06	1.46232e+07	3.00274e+07	5.48013e+07	3.2552e+07	8.33704e+06	1.11594e+06	6.00609e+07	5.17631e+07	3.97382e+07	9.02356e+07	5.36664e+07	1.02956e+08	2.4758e+07	3.59959e+07	1.10132e+06	4.16801e+07	4.55483e+07
M454T328	LysoPE(0_0_16_0)	454.298	327.9	453.286	11.224	C21H44NO7P	[M+H]+	Glycerophospholipids	Glycerophosphoethanolamines				HMDB0011473	HMDB	MSI_level2	pos	30970	2.82621e+06	4.58113e+07	9.64325e+06	8.41501e+06	7.38655e+06	8.35577e+06	4.6883e+07	3.50991e+07	1.9116e+07	1.49355e+07	9.35589e+06	4.49232e+06	2.39142e+07	6.21274e+06	2.16246e+07	1.09874e+07	3.87335e+07
M482T402_2	(11Z)-Docos-11-enoylcarnitine	482.426	401.8	481.413	11.269	C29H55NO4	[M+H]+	Fatty Acyls	Fatty acid esters				HMDB0241602	mzVault	MSI_level2	pos	6.22452e+07	3.57952e+07	3.23913e+07	3.19713e+07	3.69504e+07	4.14098e+07	9.65332e+07	5.21523e+07	9.60626e+07	9.33504e+07	9.94869e+07	4.76191e+07	7.25857e+07	8.31005e+07	4.35983e+07	9.20823e+07	1.10879e+08	3.65845e+07
M825T268_6	Diguanosine tetraphosphate	825.046	268.4	868.038	11.323	C20H28N10O21P4	[M-CO2+H]+	(5'->5')-dinucleotides		C01261	Global and overview maps; Nucleotide metabolism	4130-19-2	HMDB0001340	mzVault	MSI_level2	pos	3.8335e+07	2.95804e+07	1.34914e+07	1.34027e+07	3.22537e+06	1.48261e+07	1.07431e+07	4.74718e+06	5.60756e+06	2.4535e+07	2.01977e+06	4.81744e+06	3.38065e+07	3.72832e+07	1.59619e+07	1.23251e+07	9.64916e+06	8.62077e+06
M262T49	O-Sulfotyrosine	262.069	49.1	261.031	11.356	C9H11NO6S	[M+H]+	Carboxylic acids and derivatives	Amino acids, peptides, and analogues			956-46-7	HMDB0155722	HMDB	MSI_level2	pos	1.40578e+08	8.01583e+07	1.14248e+08	7.63134e+07	1.62388e+08	1.64156e+08	2.11584e+08	2.15228e+08	2.38314e+08	2.52e+08	4.32154e+08	3.15513e+08	8.00562e+07	1.32902e+08	9.85738e+07	1.29915e+08	1.83069e+08	1.52271e+08
M587T450_1	Inuline	587.319	449.7	586.325	11.385	C32H46N2O8	[M+H]+			C08659		22413-78-1		mzVault	MSI_level2	pos	1.93582e+06	3.8015e+06	5.82735e+06	3.64346e+06	2.75789e+06	2.29939e+06	8.94676e+06	6.51067e+06	9.12931e+06	2.38016e+07	1.38926e+07	1.02225e+07	2.21041e+07	8.1119e+06	6.54221e+06	7.86433e+06	4.77121e+06	5.32973e+06
M203T60	2-Phenylethyl acetate	203.184	59.9	164.084	11.435	C10H12O2	[M+K]+	Benzene and substituted derivatives		C12303		103-45-7	HMDB0033945	mzVault	MSI_level2	pos	1.81747e+07	1.1619e+07	1.6785e+07	1.077e+07	1.1924e+07	1.69335e+07	1.99992e+07	1.22787e+07	5.91718e+06	1.13316e+07	5.21457e+07	9.97026e+06	2.02012e+07	8.7827e+06	7.89128e+06	2.27084e+07	1.58134e+07	2.36523e+07
M416T235	Kinetin-9-N-glucoside	416.226	234.9	377.134	11.481	C16H19N5O6	[M+K]+	Organooxygen compounds	Carbohydrates and carbohydrate conjugates			98177-43-6	HMDB0012244	mzVault	MSI_level2	pos	2.10238e+07	1.38852e+07	5.72608e+06	5.83033e+06	7.67922e+06	2.25824e+07	3.69428e+06	7.21548e+06	6.60359e+06	6.53159e+06	6.7881e+06	3.13598e+06	4.72491e+06	8.16211e+06	3.32219e+06	2.4816e+07	9.41888e+06	8.98258e+06
M206T51	Glutaminylcysteine	206.055	51.4	249.078	11.495	C8H15N3O4S	[M-CO2+H]+	Carboxylic acids and derivatives	Amino acids, peptides, and analogues			629653-16-3	HMDB0028794	mzVault	MSI_level2	pos	1.0123e+08	1.00752e+08	6.67764e+07	7.05549e+07	5.58947e+07	4.69701e+07	5.68725e+07	7.89369e+07	6.05862e+07	9.18888e+07	4.26996e+07	5.3008e+07	1.20171e+08	9.79307e+07	1.78667e+08	1.11934e+08	9.41977e+07	1.20216e+08
M466T297	LysoPC(14_1(9Z)_0_0)	466.196	297	465.286	11.523	C22H44NO7P	[M+H]+	Glycerophospholipids	Glycerophosphocholines				HMDB0010380	HMDB	MSI_level2	pos	1.65493e+06	2.78365e+06	989410	2.01923e+06	9.006e+06	2.5852e+06	1.33156e+06	2.05685e+06	1.74622e+06	6.96963e+06	2.31239e+06	3.42875e+06	2.56864e+06	6.9726e+06	7.87986e+06	9.6436e+06	1.24241e+07	9.59841e+06
M234T205	4-[(2,4-Dihydroxy-3,3-dimethylbutanoyl)amino]butanoic acid	234.134	205.2	233.126	11.575	C10H19NO5	[M+H]+	Carboxylic acids and derivatives	Amino acids, peptides, and analogues			1977-33-9	HMDB0246316	mzVault	MSI_level2	pos	1.82088e+07	2.3156e+07	2.5671e+07	1.7075e+07	1.26976e+07	1.24493e+07	3.08546e+07	4.6937e+07	4.5946e+07	3.42162e+07	2.62457e+07	4.51293e+07	2.75456e+07	3.29865e+07	2.80454e+07	3.92752e+07	1.44698e+07	3.06847e+07
M807T378	PC(20_2(11Z,14Z)_16_1(9Z))	806.558	378	783.578	11.648	C44H82NO8P	[M+Na]+	Glycerophospholipids	Glycerophosphocholines				HMDB0008332	HMDB	MSI_level2	pos	1.65327e+07	5.35918e+07	1.53612e+07	1.37397e+08	2.01185e+07	5.49551e+07	3.72768e+06	2.08172e+07	1.52663e+08	1.95122e+07	2.68191e+07	9.01187e+07	2.26691e+07	3.29556e+07	1.497e+07	4.08553e+06	1.91899e+07	3.27493e+06
M128T33	Methyl (R)-3-methyl-2-oxopentanoate	128.045	33.3	144.079	11.662	C7H12O3	[M-OH+H]+	Fatty Acyls	Fatty acid esters			3682-42-6	HMDB0037114	HMDB	MSI_level2	pos	779113	699402	689565	742875	833304	2.79819e+06	1.53361e+06	1.9912e+06	1.84782e+06	1.00969e+06	1.25567e+06	3.11419e+06	4.61159e+06	1.35856e+06	4.42349e+06	1.03024e+06	1.50782e+06	1.09777e+06
M546T331_1	Edelfosine	546.347	331.1	523.4	11.698	C27H58NO6P	[M+Na]+	Glycerophospholipids	Glycerophosphocholines				HMDB0251700	HMDB	MSI_level2	pos	27669.8	5.91903e+07	9.55437e+07	4.5484e+07	1.38611e+08	4.77819e+07	9.45827e+07	8.86954e+07	3.525e+08	2.22739e+08	3.11531e+08	4.40988e+08	1.59933e+08	3.66383e+07	3.3959e+08	1.00314e+08	4.96808e+08	1.66764e+08
M112T289	Phenol	112.017	288.8	94.0419	11.764	C6H6O	[M+NH4]+			C00146	Amino acid metabolism; Xenobiotics biodegradation and metabolism; Global and overview maps; Digestive system	73607-76-8		mzVault	MSI_level2	pos	1.45347e+08	3.98106e+08	7.72529e+07	7.54353e+07	1.65621e+08	4.23597e+07	4.80603e+07	1.72297e+08	2.2537e+08	1.36014e+08	4.60025e+07	2.99395e+07	1.07885e+08	1.5696e+08	5.67599e+07	2.03709e+07	2.23706e+07	8.97398e+07
M452T394	Longamide	452.273	394.4	451.475	11.825	C30H61NO	[M+H]+	Carboximidic acids and derivatives	Carboximidic acids			119736-87-7	HMDB0038842	HMDB	MSI_level2	pos	2.32877e+07	5.35755e+07	1.83895e+07	1.08819e+07	7.54823e+06	9.4762e+06	6.09277e+06	5.42296e+06	1.5735e+07	3.54583e+07	6.155e+06	9.68748e+06	2.68204e+07	1.82093e+07	3.10863e+07	3.37791e+07	1.09903e+07	1.30419e+07
M958T268_1	trans-3-Decenoyl-CoA	958.344	268.4	919.235	11.828	C31H52N7O17P3S	[M+K]+	Fatty Acyls	Fatty acyl thioesters			6410-54-4	HMDB0002137	mzVault	MSI_level2	pos	1.58488e+07	1.97426e+07	1.6582e+07	1.8333e+07	2.50483e+07	1.33837e+07	1.00943e+07	6.72215e+06	4.34079e+06	2.51499e+06	1.16884e+06	1.61874e+06	5.86184e+06	4.76744e+06	1.92168e+06	2.30595e+06	6.13735e+06	6.52299e+06
M316T67	Adicillin	316.136	66.9	359.115	11.872	C14H21N3O6S	[M-CO2+H]+			C06564	Biosynthesis of other secondary metabolites; Global and overview maps	525-94-0		mzVault	MSI_level2	pos	2.35046e+07	1.8768e+07	1.6569e+07	1.94442e+07	2.20537e+07	1.85629e+07	6.84154e+07	9.33615e+07	1.29439e+08	1.13572e+08	8.60925e+07	9.42413e+07	3.5499e+07	5.65559e+07	8.33474e+07	4.79908e+07	3.11464e+07	3.25323e+07
M309T63_1	Orciprenaline-3-O-sulfate	309.042	63.2	291.078	11.899	C11H17NO6S	[M+NH4]+	Organic sulfuric acids and derivatives	Arylsulfates			88456-69-3	HMDB0060609	HMDB	MSI_level2	pos	8.40438e+06	2.10751e+06	9.991e+06	7.25139e+06	1.35818e+07	1.93686e+06	920610	1.40924e+07	1.0321e+07	8.58606e+06	1.30367e+06	1.95431e+06	1.0507e+07	1.43659e+07	2.66102e+07	1.29754e+07	1.37567e+07	1.11539e+07
M220T54	L-Formylkynurenine	220.082	53.9	236.08	11.994	C11H12N2O4	[M-OH+H]+	Organooxygen compounds	Carbonyl compounds	C02700	Amino acid metabolism; Global and overview maps	3978-11-8	HMDB0060485	mzVault	MSI_level2	pos	1.88043e+08	1.35719e+08	1.41083e+08	1.23761e+08	1.26797e+08	1.40559e+08	4.00672e+08	3.76619e+08	4.09652e+08	3.90894e+08	5.79452e+08	4.64632e+08	1.21888e+08	1.59112e+08	7.04156e+07	1.76041e+08	1.80896e+08	1.20808e+08
M307T65	6-[2,3-Dihydroxy-1-(hydroxymethyl)propyl]-1,2-dihydro-7-hydroxy-9-methoxy-cyclopenta[c][1]benzopyran-3,4-dione	307.121	65.4	350.1	12.017	C17H18O8	[M-CO2+H]+	Coumarins and derivatives		C19590	Xenobiotics biodegradation and metabolism		HMDB0062427	mzVault	MSI_level2	pos	7.76562e+06	5.77403e+06	1.80069e+07	9.09082e+06	1.17869e+07	1.43597e+07	1.35844e+07	1.10303e+07	1.14406e+07	9.17901e+06	9.14973e+06	1.43149e+07	4.34241e+06	9.12825e+06	9.84007e+06	8.04439e+06	3.24261e+06	8.18001e+06
M398T349	ST 28_2;O2	398.326	349.1	414.35	12.023	C28H46O2	[M-NH3+H]+			C15796	Global and overview maps; Metabolism of terpenoids and polyketides			mzVault	MSI_level2	pos	2.11112e+07	3.41483e+07	2.73715e+07	3.42348e+07	2.51635e+07	1.28053e+07	1.76626e+07	1.88204e+07	2.06278e+07	1.69555e+07	1.05741e+07	9.76115e+06	1.64155e+07	1.58664e+07	8.23049e+06	1.80235e+07	2.50617e+07	2.43349e+07
M265T43_2	(S)-4,5-dihydroxypentane-2,3-dione	265.016	43.5	132.042	12.162	C5H8O4	[2M+H]+			C11838		710324-30-4		mzVault	MSI_level2	pos	8.632e+06	1.60112e+07	1.28084e+07	1.37231e+07	1.11141e+07	8.82132e+06	2.1326e+07	2.96522e+07	3.61445e+07	1.61568e+07	1.26113e+07	2.05324e+07	2.15218e+07	2.21313e+07	3.08845e+07	4.37283e+07	1.25031e+07	2.11312e+07
M424T355_3	beta-Amyrenonol	424.351	354.5	440.365	12.164	C30H48O2	[M-NH3+H]+			C19943		38242-02-3		mzVault	MSI_level2	pos	6.19866e+07	1.51817e+08	1.39475e+07	6.42329e+06	8.23737e+07	6.16843e+07	1.12643e+08	8.91825e+07	2.20603e+08	3.8643e+07	2.23615e+07	5.03009e+07	1.30236e+07	1.04539e+08	1.20433e+07	8.41331e+07	1.30823e+08	1.64854e+08
M420T428	(R)-1-O-[b-D-Apiofuranosyl-(1->2)-b-D-glucopyranoside]-1,3-octanediol	420.258	428.3	436.267	12.166	C21H40O9	[M-OH+H]+	Fatty Acyls	Fatty alcohols				HMDB0032798	HMDB	MSI_level2	pos	1.02555e+07	6.29324e+06	6.99048e+06	6.66812e+06	6.06754e+06	5.87749e+06	7.48317e+06	6.10435e+06	6.68737e+06	7.07052e+06	5.28121e+06	7.44487e+06	5.23059e+06	4.88235e+06	5.34582e+06	5.10019e+06	6.83579e+06	5.70863e+06
M203T126	Cimaterol	203.048	126.3	219.137	12.177	C12H17N3O	[M-OH+H]+	Benzene and substituted derivatives	Benzonitriles				HMDB0250249	mzVault	MSI_level2	pos	1.39199e+08	6.72678e+07	7.16435e+07	1.2704e+08	1.15735e+08	1.48557e+08	8.88888e+07	1.56866e+08	1.12295e+08	1.62782e+08	2.00842e+08	1.10756e+08	8.08506e+07	1.87891e+08	2.19462e+08	1.10986e+08	1.91206e+08	2.0148e+08
M783T334	PC(16_0_18_1(11Z))	782.577	334.5	759.578	12.274	C42H82NO8P	[M+Na]+	Glycerophospholipids	Glycerophosphocholines			132295-25-1	HMDB0007971	HMDB	MSI_level2	pos	1.79548e+07	3.54121e+07	1.79265e+07	4.63776e+07	4.82099e+07	4.87342e+07	3.33818e+07	4.47963e+07	6.55076e+07	4.46346e+07	7.38598e+07	2.95977e+07	7.27153e+07	4.30942e+07	2.26523e+07	3.30992e+07	8.26746e+07	3.2264e+07
M325T429	N-(1,3-Dihydroxyoctadec-4-en-2-yl)acetamide	325.293	429.4	341.293	12.342	C20H39NO3	[M-OH+H]+	Sphingolipids	Ceramides				HMDB0247781	mzVault	MSI_level2	pos	2.62804e+07	2.3569e+07	2.68862e+07	2.96504e+07	4.29644e+07	3.75478e+07	1.65116e+07	1.83084e+07	2.4676e+07	2.31487e+07	1.84081e+07	2.97406e+07	3.2911e+07	3.1026e+07	4.54826e+07	2.51064e+07	3.41063e+07	2.74528e+07
M511T283	Physalin B	511.19	282.9	510.189	12.421	C28H30O9	[M+H]+	Steroids and steroid derivatives	Physalins and derivatives			23133-56-4	HMDB0030128	HMDB	MSI_level2	pos	7.61712e+06	1.8619e+07	1.73143e+07	8.46068e+06	15260.3	2.16987e+06	2.82542e+06	1.88104e+06	1.1597e+06	5.95874e+06	722761	27824.2	156130	343900	568483	1.95461e+06	11934.2	116105
M821T441_2	PC(18_3(6Z,9Z,12Z)_22_1(13Z))	820.611	440.7	837.625	12.47	C48H88NO8P	[M-H2O+H]+	Glycerophospholipids	Glycerophosphocholines				HMDB0008184	HMDB	MSI_level2	pos	1.68037e+06	323219	1.53145e+06	595511	335294	1.92471e+06	369957	1.05208e+07	2.09171e+06	2.25813e+06	730675	2.16899e+07	528010	1.90621e+06	1.01771e+07	663268	1.80105e+06	1.52004e+07
M793T407	PC(18_1(11Z)_20_3(5Z,8Z,11Z))	792.6	407.1	809.593	12.573	C46H84NO8P	[M-H2O+H]+	Glycerophospholipids	Glycerophosphocholines				HMDB0008079	HMDB	MSI_level2	pos	7.58854e+06	5.15223e+06	6.74707e+06	9.415e+06	1.6085e+07	7.03886e+06	8.04011e+06	5.5686e+06	2.64795e+07	6.57858e+06	7.28675e+06	6.09649e+06	8.29808e+06	1.14345e+07	2.6409e+07	2.44073e+06	3.43106e+07	1.66292e+07
M781T375_2	PC(14_0_22_5(4Z,7Z,10Z,13Z,16Z))	780.564	375.1	779.546	12.616	C44H78NO8P	[M+H]+	Glycerophospholipids	Glycerophosphocholines				HMDB0007890	HMDB	MSI_level2	pos	4.41648e+07	9.78479e+07	1.68072e+08	2.24007e+08	4.5058e+08	8.60399e+07	5.75324e+07	1.87316e+08	2.91313e+08	1.79094e+08	3.09322e+08	2.61237e+08	4.52521e+08	5.45785e+07	1.16989e+08	9.8416e+07	6.65753e+07	5.16097e+08
M215T44_2	Tenuazonic acid	215.126	44.2	197.105	12.634	C10H15NO3	[M+NH4]+	Pyrrolines		C08511		128892-49-9	HMDB0036074	HMDB	MSI_level2	pos	8.38728e+06	6.8675e+06	7.45571e+06	7.37201e+06	9.7313e+06	7.81708e+06	6.52195e+06	5.89495e+06	3.89717e+06	9.10332e+06	5.02352e+06	9.86673e+06	6.64721e+06	8.42691e+06	7.57515e+06	8.82613e+06	1.33242e+07	1.04864e+07
M504T334_2	Garciduol C	504.25	334.4	486.095	12.639	C27H18O9	[M+NH4]+	Indoles and derivatives	Pyrroloindoles			182127-82-8	HMDB0030279	HMDB	MSI_level2	pos	5.95019e+06	4.55312e+07	7.88301e+06	7.58777e+06	3.21443e+07	5.73929e+06	1.01856e+08	1.1836e+07	9.02543e+07	4.50933e+06	5.34372e+06	2.29327e+07	3.97544e+06	3.35852e+06	1.44922e+07	5.35271e+06	4.12019e+06	1.55456e+07
M338T423_1	Sphingosine	338.339	422.5	299.282	12.656	C18H37NO2	[M+K]+	Organonitrogen compounds	Amines	C00319	Lipid metabolism; Cell growth and death; Signal transduction; Global and overview maps	123-78-4	HMDB0000252	HMDB	MSI_level2	pos	1.21464e+09	6.36319e+08	1.52493e+08	1.46098e+08	2.1336e+09	3.44615e+09	1.85899e+09	1.8242e+09	1.82378e+09	5.21012e+08	5.18017e+09	1.74077e+09	2.89539e+09	1.64784e+09	2.67286e+09	1.86921e+09	2.23429e+09	2.69141e+09
M221T87	Fructoseglycine	221.092	86.8	237.085	12.735	C8H15NO7	[M-OH+H]+	Carboxylic acids and derivatives	Amino acids, peptides, and analogues			4429-05-4	HMDB0060278	HMDB	MSI_level2	pos	2.87523e+07	3.19803e+07	2.31645e+07	2.57696e+07	2.66692e+07	2.91323e+07	2.05388e+07	1.88155e+07	4.56818e+07	1.84957e+07	1.31971e+07	2.40152e+07	1.85275e+07	3.38752e+07	9.99208e+07	3.33289e+07	2.75401e+07	2.82254e+07
M395T290	(9E)-Valenciaxanthin	395.289	290	412.298	12.751	C27H40O3	[M-H2O+H]+						HMDB0036848	HMDB	MSI_level2	pos	1.90984e+06	2.5763e+06	1.34017e+06	4.2744e+06	118296	3.01539e+06	1.73657e+06	3.06166e+06	3.14924e+06	6.18685e+06	1.27751e+06	1.61624e+06	5.25071e+06	1.43285e+06	2.63663e+06	2.15047e+06	1.59836e+06	2.66021e+06
M262T45_1	verruculotoxin	262.14	44.9	244.158	12.833	C15H20N2O	[M+NH4]+			C10624		56092-63-8		MoNA	MSI_level2	pos	1.79195e+07	2.02009e+07	2.33129e+07	2.57901e+07	1.20456e+07	1.53819e+07	1.81335e+07	1.61674e+07	1.24895e+07	1.15003e+07	1.1731e+07	1.68485e+07	2.31461e+07	2.29289e+07	1.23948e+07	1.58576e+07	1.32927e+07	8.29688e+06
M329T428_2	(all-E)-Crocetin	329.171	428.1	328.167	12.841	C20H24O4	[M+H]+	Prenol lipids	Diterpenoids	C08588	Biosynthesis of other secondary metabolites; Global and overview maps	27876-94-4	HMDB0035098	HMDB	MSI_level2	pos	4.26564e+07	4.57763e+06	1.04072e+07	3.77076e+07	1.54687e+07	1.61057e+07	6.21878e+06	5.71296e+06	1.05001e+07	3.78261e+07	6.60824e+06	1.81667e+07	3.57617e+07	4.85681e+06	3.26462e+07	3.73855e+07	5.96401e+06	3.2945e+07
M304T108	Pimelylcarnitine	304.15	107.6	303.168	12.911	C14H25NO6	[M+H]+	Fatty Acyls	Fatty acid esters				HMDB0013328	HMDB	MSI_level2	pos	1.92838e+07	1.41641e+07	4.98751e+06	4.50487e+06	3.0606e+07	1.70193e+07	5.3702e+06	6.09747e+06	4.59562e+06	1.72083e+07	2.47379e+07	3.82235e+07	4.61348e+06	2.97444e+07	1.93951e+07	1.32048e+07	1.50031e+07	1.4214e+07
M178T48	Plantagonine	178.059	47.6	177.079	12.92	C10H11NO2	[M+H]+	Pyridines and derivatives	Pyridinecarboxylic acids and derivatives			21857-97-6	HMDB0033482	HMDB	MSI_level2	pos	1.57898e+08	1.1793e+08	1.22002e+08	1.30608e+08	1.21685e+08	1.22889e+08	7.62414e+07	7.77041e+07	5.968e+07	7.95363e+07	7.16405e+07	9.52316e+07	1.24774e+08	1.04125e+08	1.03021e+08	9.80478e+07	1.30761e+08	9.97075e+07
M557T447_2	Octadeca-6,9,12-trienoic acid	557.449	447.5	278.225	12.938	C18H30O2	[2M+H]+	Fatty Acyls	Lineolic acids and derivatives				HMDB0247113	HMDB	MSI_level2	pos	3.69305e+06	1.95288e+06	3.67777e+06	5.2847e+06	489557	3.54536e+06	2.43689e+06	9.13853e+07	2.23582e+07	1.14765e+07	1.54994e+06	4.87631e+07	2.24669e+06	1.99297e+07	4.61226e+07	1.14253e+06	1.29521e+07	1.15324e+08
M458T429_1	Oleanolic aldehyde	458.345	429.1	440.365	12.97	C30H48O2	[M+NH4]+	Prenol lipids	Triterpenoids	C20946		17020-22-3	HMDB0034511	mzVault	MSI_level2	pos	2.33295e+07	9.82328e+06	1.31115e+07	1.73828e+07	8.97271e+07	1.225e+07	2.64524e+07	9.38844e+07	4.17646e+07	2.32245e+07	1.37757e+07	3.75286e+07	1.58939e+07	4.05602e+07	1.3683e+08	8.77983e+06	3.80516e+07	1.69108e+08
M523T343_2	Asteroidenone	523.307	342.8	566.412	13.468	C40H54O2	[M-CO2+H]+			C15965	Metabolism of terpenoids and polyketides	4481-36-1		mzVault	MSI_level2	pos	3.40934e+08	4.44993e+08	4.63156e+08	4.94413e+08	4.59593e+08	2.42403e+07	4.29041e+08	2.51136e+08	2.78523e+08	3.11914e+07	7.77001e+07	3.00448e+07	5.37768e+07	7.45311e+07	2.02685e+07	6.35e+07	2.64886e+07	6.3974e+07
M270T64	Isosativan	270.092	63.9	286.12	13.493	C17H18O4	[M-OH+H]+	Isoflavonoids	O-methylated isoflavonoids			60102-29-6	HMDB0034024	mzVault	MSI_level2	pos	1.07252e+08	8.92186e+07	7.68685e+07	9.14582e+07	1.16325e+08	7.13953e+07	5.52455e+07	9.80069e+07	8.46028e+07	6.20506e+07	8.62671e+07	7.87049e+07	7.8395e+07	9.71895e+07	1.18253e+08	1.14068e+08	1.38041e+08	1.08113e+08
M214T265	2-Amino-3,8-dimethyl-3H-imidazo[4,5-f]quinoxaline	214.123	264.9	213.101	13.566	C11H11N5	[M+H]+	Diazanaphthalenes	Benzodiazines	C19255		1185023-44-2	HMDB0029864	MoNA	MSI_level2	pos	5.26084e+07	3.65533e+07	4.59727e+07	3.79806e+07	5.14619e+07	6.26933e+07	8.2814e+07	8.44829e+07	1.06322e+08	9.32093e+07	2.4336e+07	7.96824e+07	4.75269e+07	6.86194e+07	3.62575e+07	3.90772e+07	5.27633e+07	3.54003e+07
M403T67	eta-Tocopherol	403.228	67.1	402.35	13.566	C27H46O2	[M+H]+	Prenol lipids	Diterpenoids			91-86-1	HMDB0034254	mzVault	MSI_level2	pos	2.58774e+06	8.27204e+06	1.34796e+07	1.61386e+07	379667	9.05962e+06	1.83349e+06	1.82692e+07	1.32367e+07	1.27726e+07	934174	1.03729e+07	1.5597e+07	2.29731e+07	5.8898e+07	1.38397e+07	757761	1.04531e+07
M428T381_1	ST 29_3;O	428.358	380.9	410.355	13.567	C29H46O	[M+NH4]+			C11508	Lipid metabolism; Global and overview maps	74635-33-9		mzVault	MSI_level2	pos	1.08758e+08	3.00397e+07	3.42093e+07	5.42585e+07	1.03487e+08	2.5359e+07	5.16174e+07	3.60455e+07	3.57023e+07	2.74222e+07	1.063e+07	2.58096e+07	6.07642e+08	5.04047e+07	3.8219e+07	9.8908e+07	6.22112e+07	3.81231e+07
M326T64	N-Glycolylneuraminic acid	326.09	64.2	325.101	13.572	C11H19NO10	[M+H]+	Organooxygen compounds	Carbohydrates and carbohydrate conjugates	C03410	Carbohydrate metabolism	885329-49-7	HMDB0000833	HMDB	MSI_level2	pos	1.17125e+07	1.29521e+07	1.36839e+07	1.46682e+07	1.84013e+07	1.73627e+07	1.90115e+07	2.74037e+07	2.04955e+07	1.61183e+07	1.10165e+07	1.454e+07	8.66199e+06	3.89104e+07	3.88645e+07	3.16809e+07	1.58231e+07	3.14578e+07
M153T44_1	Selenocysteine	153.033	43.6	168.964	13.594	C3H7NO2Se	[M-NH3+H]+	Carboxylic acids and derivatives	Amino acids, peptides, and analogues	C05688	Metabolism of other amino acids; Global and overview maps	10236-58-5	HMDB0003288	mzVault	MSI_level2	pos	4.24544e+07	5.46118e+07	5.14906e+07	5.40865e+07	4.84178e+07	4.37441e+07	7.50443e+07	8.66018e+07	9.38159e+07	6.42714e+07	5.35311e+07	7.07628e+07	6.50025e+07	6.81224e+07	7.54221e+07	9.42598e+07	5.18637e+07	6.40559e+07
M302T234	Ineketone	302.196	233.9	318.219	13.602	C20H30O3	[M-NH3+H]+	Prenol lipids	Diterpenoids	C09110		62574-18-9	HMDB0036698	HMDB	MSI_level2	pos	2.94676e+07	2.7479e+07	3.42768e+07	1.85698e+07	3.2609e+07	3.03953e+07	3.05566e+07	2.46956e+07	2.92497e+07	4.08751e+07	3.38923e+07	2.5163e+07	1.94467e+07	2.24996e+07	2.68043e+07	2.54419e+07	1.87605e+07	2.00311e+07
M163T256_1	Zwiebelane B	163.146	256.2	162.017	13.602	C6H10OS2	[M+H]+	Organooxygen compounds	Carbohydrates and carbohydrate conjugates			120709-22-0	HMDB0040718	HMDB	MSI_level2	pos	7.01914e+06	7.4137e+06	5.9989e+06	6.09019e+06	8.261e+06	8.08134e+06	9.05741e+06	1.02852e+07	1.00114e+07	1.28614e+07	1.0625e+07	1.00679e+07	1.14202e+07	6.40231e+06	9.58559e+06	1.3295e+07	8.28163e+06	1.24963e+07
M305T44_1	3,5-dibromocatechol	304.96	43.6	265.858	13.603	C6H4Br2O2	[M+K]+			C21852		111167-61-4		mzVault	MSI_level2	pos	472383	99245.6	86810.7	17098.7	193178	105128	3.22278e+06	4.27953e+06	2.44169e+06	3.68915e+06	4.39253e+06	3.9638e+06	4.36499e+06	3.41666e+06	4.59703e+06	5.48646e+06	2.81054e+06	4.94941e+06
M132T372	N-methylvaline	132.1	372.4	131.095	13.628	C6H13NO2	[M+H]+	Carboxylic acids and derivatives	Amino acids, peptides, and analogues				HMDB0061716	HMDB	MSI_level2	pos	8.12151e+07	2.56216e+08	1.89403e+08	1.43787e+08	1.21423e+08	1.48718e+08	3.30396e+08	9.76278e+08	1.73359e+08	4.7754e+08	3.45794e+08	1.523e+08	3.14674e+08	1.81052e+07	3.76096e+07	6.82012e+08	8.69432e+07	1.65597e+08
M809T375	PC(18_1(9Z)_20_4(8Z,11Z,14Z,17Z))	808.596	374.6	807.578	13.665	C46H82NO8P	[M+H]+	Glycerophospholipids	Glycerophosphocholines				HMDB0008115	HMDB	MSI_level2	pos	3.10162e+07	7.33222e+07	7.05794e+07	6.03255e+07	4.77859e+07	5.95179e+07	4.69213e+07	1.58674e+08	1.82939e+08	5.20245e+07	2.82959e+08	3.15454e+07	2.33969e+08	3.90637e+07	5.03493e+07	5.58442e+07	1.00772e+08	6.37453e+07
M893T240_4	Hydroxymethylbilane	893.371	239.8	854.286	13.694	C40H46N4O17	[M+K]+	Tetrapyrroles and derivatives		C01024	Metabolism of cofactors and vitamins; Global and overview maps	71861-60-4	HMDB0001137	mzVault	MSI_level2	pos	2.93311e+07	2.43998e+07	3.01201e+07	2.83813e+07	3.72235e+07	4.02804e+07	6.27094e+06	7.74133e+06	6.84432e+06	1.36844e+07	1.26982e+07	1.68847e+07	3.8091e+07	3.98151e+07	3.09229e+07	3.59732e+07	5.86103e+07	5.04776e+07
M510T405	LysoPC(17_0_0_0)	510.348	404.8	509.348	13.711	C25H52NO7P	[M+H]+	Glycerophospholipids	Glycerophosphocholines			50930-23-9	HMDB0012108	HMDB	MSI_level2	pos	108048	2.15049e+08	1.09161e+08	1.80455e+08	1.75986e+08	6.59853e+07	3.81085e+07	1.89866e+07	1.05405e+08	6.79667e+07	1.87517e+08	4.82756e+07	2.19663e+08	1.65274e+08	9.70894e+07	2.39281e+08	2.57576e+08	3.06945e+08
M151T49	(E,E,E)-1,3,5,11-Tridecatetraene-7,9-diyne	150.977	48.6	168.094	13.826	C13H12	[M-H2O+H]+	Unsaturated hydrocarbons	Enynes			17091-00-8	HMDB0038754	mzVault	MSI_level2	pos	4.43666e+06	3.84418e+06	2.63477e+06	2.42266e+06	3.33062e+06	2.58184e+06	2.99434e+06	4.1274e+06	4.38078e+06	4.52244e+06	4.46159e+06	2.95929e+06	2.65132e+06	2.89527e+06	3.516e+06	2.82063e+06	3.42428e+06	3.30971e+06
M480T408	3-Dehydroecdysone	480.339	407.9	462.298	13.847	C27H42O6	[M+NH4]+			C02513	Metabolism of terpenoids and polyketides	39750-00-0		mzVault	MSI_level2	pos	6.5609e+07	4.16153e+07	3.46588e+07	4.41825e+07	4.61316e+07	4.37429e+07	3.63508e+07	4.88902e+07	3.42079e+07	6.23881e+07	4.64777e+07	2.94392e+06	6.61428e+07	5.52017e+07	5.84306e+07	6.47578e+07	3.63314e+07	1.53187e+07
M318T335	Prostaglandin B2	318.214	335.3	334.214	13.935	C20H30O4	[M-OH+H]+	Fatty Acyls	Eicosanoids	C05954	Lipid metabolism; Nervous system; Global and overview maps	13367-85-6	HMDB0004236	Metlin	MSI_level2	pos	396344	5.07384e+06	4.0791e+06	5.67629e+06	1.3175e+07	5.64023e+06	1.36668e+07	9.34667e+06	9.73224e+06	6.56991e+06	8.84599e+06	1.20417e+07	1.62302e+07	7.30059e+06	2.03664e+07	2.00609e+07	1.35424e+07	1.59967e+07
M163T33	Ethyl maltol	162.998	33.4	140.047	13.982	C7H8O3	[M+Na]+	Pyrans	Pyranones and derivatives	C20362		4940-11-8	HMDB0031735	mzVault	MSI_level2	pos	9.64673e+06	1.17004e+07	1.06888e+07	1.20939e+07	7.84621e+06	1.26313e+07	1.22071e+07	1.34716e+07	1.37344e+07	1.28073e+07	1.15867e+07	1.2374e+07	9.12761e+06	1.20714e+07	9.20315e+06	1.21504e+07	1.09031e+07	1.58549e+07
M169T52	2-methyl-5-isopropylhexa-2,5-dienoic acid	169.058	51.8	168.115	13.996	C10H16O2	[M+H]+			C11943	Metabolism of terpenoids and polyketides	65860-54-0		mzVault	MSI_level2	pos	7.2853e+07	5.16034e+07	3.51771e+07	4.9619e+07	3.61976e+07	3.42833e+07	4.05928e+07	4.865e+07	3.38816e+07	4.07445e+07	3.62572e+07	4.90331e+07	5.97062e+07	4.90751e+07	5.10727e+07	4.45819e+07	6.27114e+07	4.72059e+07
M420T435	Demethylphylloquinone	420.309	434.5	436.334	14.132	C30H44O2	[M-NH3+H]+	Prenol lipids	Quinone and hydroquinone lipids	C13309	Metabolism of cofactors and vitamins; Global and overview maps	34625-86-0	HMDB0004649	mzVault	MSI_level2	pos	8.23264e+07	7.15371e+07	3.97653e+07	5.79124e+07	9.3921e+07	1.29813e+08	5.55938e+07	3.25801e+07	2.07056e+07	3.37211e+07	2.6967e+07	4.50437e+07	2.74231e+07	4.38331e+07	2.85547e+07	3.75596e+07	6.98674e+07	2.45268e+07
M809T407	PC(18_1(11Z)_20_4(5Z,8Z,11Z,14Z))	808.596	406.7	807.578	14.16	C46H82NO8P	[M+H]+	Glycerophospholipids	Glycerophosphocholines				HMDB0008081	HMDB	MSI_level2	pos	4.00541e+07	1.28087e+08	5.61562e+07	2.20005e+08	4.3145e+07	4.39489e+06	2.48497e+08	7.14793e+07	5.4846e+07	1.80179e+08	8.89091e+07	2.60993e+08	8.12886e+07	1.75069e+07	3.76067e+07	3.58836e+08	8.19293e+07	7.67214e+07
M274T256	Dihydrotestosterone	274.201	256.2	290.225	14.206	C19H30O2	[M-NH3+H]+	Steroids and steroid derivatives	Androstane steroids	C03917	Lipid metabolism; Cancer: overview; Cancer: specific types	521-18-6	HMDB0002961	MoNA	MSI_level2	pos	6.62668e+06	2.84418e+06	3.46905e+07	9.48992e+06	5.92359e+07	2.91453e+07	1.05545e+07	2.88578e+07	1.7153e+07	5.29651e+07	4.71667e+07	2.48702e+07	5.72946e+07	4.58174e+07	9.71382e+07	4.29934e+07	7.99363e+07	1.14315e+08
M480T432	LysoPE(0_0_18_1(9Z))	480.268	432	479.301	14.233	C23H46NO7P	[M+H]+	Glycerophospholipids	Glycerophosphoethanolamines				HMDB0011476	HMDB	MSI_level2	pos	1.80883e+07	2.33553e+06	1.89719e+07	1.19096e+07	8.58153e+06	1.74121e+07	3.50995e+06	5.12119e+06	6.48228e+06	7.69017e+06	6.3425e+06	6.85488e+06	5.5443e+06	7.15394e+06	6.30902e+06	7.10767e+06	1.46665e+07	1.1111e+07
M517T385	Fusidic Acid	517.309	385.1	516.345	14.235	C31H48O6	[M+H]+	Steroids and steroid derivatives	Steroid esters	C06694		6990-06-3	HMDB0015570	mzVault	MSI_level2	pos	1.17024e+07	1.99897e+07	1.07446e+07	1.76391e+07	1.46245e+07	9.03354e+06	7.90436e+06	7.19329e+06	1.24519e+07	9.12211e+06	5.45634e+06	1.56037e+07	3.66437e+06	1.20007e+06	790133	7.74845e+06	1.09296e+07	667566
M634T426_2	Nonoxynol-9	634.462	425.7	616.419	14.262	C33H60O10	[M+NH4]+	Organooxygen compounds	Ethers			26571-11-9	HMDB0015680	HMDB	MSI_level2	pos	2.0961e+07	5.49022e+06	8.48241e+06	9.5509e+06	5.81486e+06	9.55367e+06	2.66178e+07	1.4906e+07	2.36798e+07	1.31686e+07	1.05668e+07	1.68218e+07	5.03672e+06	1.32078e+07	3.60665e+07	5.8157e+06	1.81699e+07	3.93656e+07
M600T446_1	Hydroxyspirilloxanthin	600.469	446.5	582.444	14.292	C41H58O2	[M+NH4]+			C15879	Global and overview maps; Metabolism of terpenoids and polyketides	16176-79-7		mzVault	MSI_level2	pos	2.01594e+07	8.57594e+06	1.37212e+07	1.76221e+07	9.0746e+06	9.6523e+06	8.48831e+06	2.28044e+08	4.51073e+07	2.79465e+07	5.69706e+06	1.52015e+08	5.47055e+06	4.15932e+07	9.72762e+07	4.21204e+06	4.62074e+07	2.74267e+08
M272T331	ent-cassa-12,15-dien-2beta-ol	272.222	331	288.245	14.435	C20H32O	[M-NH3+H]+			C21827				mzVault	MSI_level2	pos	4.26773e+06	2.47619e+06	2.91431e+06	2.75066e+06	3.40322e+06	2.23555e+06	2.86608e+06	4.01349e+06	3.86209e+06	3.42643e+06	3.3275e+06	3.72582e+06	3.1664e+06	3.3465e+06	4.35254e+06	3.48014e+06	3.92897e+06	2.73882e+06
M248T257	cyclic Melatonin	248.132	256.6	230.106	14.449	C13H14N2O2	[M+NH4]+	Indoles and derivatives	Pyrroloindoles				HMDB0060811	HMDB	MSI_level2	pos	7.85716e+07	3.32064e+07	5.86178e+07	3.72907e+07	2.79982e+07	2.84521e+07	5.0387e+07	6.68661e+07	5.10748e+07	4.57353e+07	2.80393e+07	5.71807e+07	3.16736e+07	1.20238e+08	3.84735e+07	7.88132e+07	3.79604e+07	3.67395e+07
M398T355_1	Phytosphingosine-1-P	398.227	354.6	397.259	14.497	C18H40NO6P	[M+H]+	Sphingolipids	Phosphosphingolipids				HMDB0012280	HMDB	MSI_level2	pos	1.15746e+07	6.62707e+07	5.7524e+07	1.86214e+07	1.87045e+08	5.30067e+07	9.98252e+06	2.20246e+08	2.17137e+07	2.73734e+07	1.77339e+07	1.28946e+07	1.24336e+07	1.83284e+07	7.67976e+07	1.83755e+08	1.12948e+07	1.17081e+07
M551T219	Glutamyllysine	551.295	219.3	275.148	14.518	C11H21N3O5	[2M+H]+	Carboxylic acids and derivatives	Amino acids, peptides, and analogues			5891-53-2	HMDB0004207	mzVault	MSI_level2	pos	1.65435e+06	1.85983e+06	1.31595e+06	1.63159e+06	1.44108e+06	1.78658e+06	1.44556e+06	1.68673e+06	5.31934e+06	5.06016e+06	4.13575e+06	3.83081e+06	3.05024e+06	2.94562e+06	5.96832e+06	2.98068e+06	2.12217e+06	3.36946e+06
M163T58	L-cis-4-(Hydroxymethyl)-2-pyrrolidinecarboxylic acid	163.08	58.3	145.074	14.634	C6H11NO3	[M+NH4]+	Carboxylic acids and derivatives	Amino acids, peptides, and analogues			2370-39-0	HMDB0029425	HMDB	MSI_level2	pos	1.55054e+07	6.05089e+06	6.49695e+06	4.89549e+06	1.8134e+07	7.22695e+06	1.54491e+07	1.81711e+07	6.30955e+06	1.57131e+07	1.56743e+07	5.76505e+06	1.47592e+07	8.10492e+06	1.2646e+07	8.90909e+06	3.86192e+06	6.14885e+06
M478T381_2	LysoPE(18_2(9Z,12Z)_0_0)	478.286	381.2	477.286	14.637	C23H44NO7P	[M+H]+	Glycerophospholipids	Glycerophosphoethanolamines			85046-18-0	HMDB0011507	HMDB	MSI_level2	pos	3.66469e+08	8.53364e+08	4.23621e+08	2.37604e+08	1.74612e+08	3.38186e+08	3.92437e+08	4.40885e+08	7.73621e+08	5.41235e+08	4.42021e+08	7.34417e+08	9.53316e+08	3.12715e+08	3.69843e+08	8.81032e+08	4.76697e+08	1.04969e+09
M262T285	Aspartyllysine	262.107	285.2	261.132	14.661	C10H19N3O5	[M+H]+	Carboxylic acids and derivatives	Amino acids, peptides, and analogues			5891-51-0	HMDB0004987	HMDB	MSI_level2	pos	1.36005e+07	2.68774e+07	2.89889e+07	3.2175e+07	2.49471e+07	1.20398e+07	6.37424e+07	5.79598e+07	9.51027e+07	9.43845e+07	2.74004e+07	3.93928e+07	1.77305e+07	3.45865e+07	6.2989e+07	5.73278e+07	2.48624e+07	3.08165e+07
M370T392	Lathosterol	370.33	391.5	386.355	14.781	C27H46O	[M-NH3+H]+	Steroids and steroid derivatives	Cholestane steroids	C01189	Lipid metabolism; Global and overview maps	80-99-9	HMDB0001170	mzVault	MSI_level2	pos	9.62809e+07	7.0322e+07	6.10761e+07	5.16332e+07	3.18096e+07	3.41722e+07	4.34036e+07	4.00572e+07	4.69233e+07	4.89898e+07	3.64317e+07	4.88821e+07	8.96382e+07	7.24234e+07	7.23949e+07	8.61457e+07	5.23134e+07	5.51309e+07
M263T57	Indigo	263.132	57.4	262.074	14.901	C16H10N2O2	[M+H]+	Indoles and derivatives	Indolines				HMDB0240742	mzVault	MSI_level2	pos	4.5959e+07	3.16446e+07	3.28675e+07	2.42068e+07	2.98241e+07	3.7785e+07	1.58095e+08	1.19541e+08	1.42502e+08	1.36461e+08	1.54593e+08	1.50815e+08	3.23471e+07	4.26833e+07	2.72832e+07	4.69726e+07	3.20741e+07	2.85364e+07
M478T63_2	CDP-N-methylethanolamine	478.117	63.1	460.076	14.947	C12H22N4O11P2	[M+NH4]+			C03486				mzVault	MSI_level2	pos	2.3572e+07	2.38793e+07	2.26804e+07	2.77833e+07	2.50169e+07	2.5448e+07	2.31395e+07	3.10038e+07	2.08978e+07	1.74446e+07	2.73509e+07	5.54066e+07	3.27566e+07	3.39681e+07	2.85516e+07	2.81071e+07	3.35711e+07	4.57668e+07
M110T284	3-Isoxazolidinone	110.02	283.7	87.032	14.976	C3H5NO2	[M+Na]+	Azolidines	Oxazolidines			1192-07-0	HMDB0039426	HMDB	MSI_level2	pos	1.3415e+09	1.14474e+09	1.11717e+09	1.19372e+09	1.21505e+09	1.0842e+09	1.91252e+09	7.24426e+08	3.59503e+08	2.9429e+08	1.39248e+08	2.1246e+08	5.63419e+08	1.02962e+09	4.54294e+08	7.30634e+08	1.58479e+08	1.29168e+09
M421T355_1	(25R)-3-ketocholest-4-en-26-al	421.314	354.7	398.318	14.992	C27H42O2	[M+Na]+			C21305				mzVault	MSI_level2	pos	1.11427e+09	6.29789e+08	3.32464e+08	2.4558e+08	4.14034e+08	5.18326e+07	2.79105e+08	2.21066e+08	2.68902e+08	2.22608e+08	1.03161e+07	6.05574e+07	2.82823e+08	3.35564e+08	1.82712e+07	2.94119e+07	5.76432e+07	3.8472e+08
M401T362	Hexyl hexanoate	401.356	362.4	200.178	14.992	C12H24O2	[2M+H]+	Fatty Acyls	Fatty acid esters			6378-65-0	HMDB0033619	HMDB	MSI_level2	pos	1.30242e+07	1.30272e+07	9.31311e+07	5.17671e+07	4.20755e+07	5.07665e+07	1.08025e+07	1.30908e+07	3.7752e+07	1.39589e+07	6.07218e+06	6.28434e+06	4.61646e+07	3.42383e+06	5.75967e+07	2.7617e+07	4.84958e+07	9.79964e+06
M309T54	1-(5-Isoquinolinesulfonyl)-2-methylpiperazine	309.128	54	291.104	14.997	C14H17N3O2S	[M+NH4]+	Isoquinolines and derivatives				84477-87-2	HMDB0243797	HMDB	MSI_level2	pos	1.91503e+08	1.31754e+08	1.27039e+08	9.51304e+07	1.16174e+08	1.15091e+08	5.1823e+08	4.3688e+08	5.46907e+08	5.80581e+08	6.56177e+08	5.68469e+08	1.13551e+08	1.08478e+08	5.24163e+07	1.30682e+08	1.42064e+08	8.35565e+07
M182T279	(2R,4S)-Pyrrolidine-2,4-dicarboxylic acid	182.118	279.1	159.053	15.139	C6H9NO4	[M+Na]+	Carboxylic acids and derivatives	Amino acids, peptides, and analogues			99319-03-6	HMDB0242583	HMDB	MSI_level2	pos	5.26102e+06	1.25436e+07	1.23113e+07	1.31823e+07	1.13733e+07	4.73809e+06	3.33353e+07	3.4853e+07	8.44458e+07	5.33462e+07	1.53463e+07	2.34648e+07	8.23694e+06	1.60419e+07	3.70643e+07	3.12444e+07	1.0305e+07	1.67296e+07
M132T257	Iminoaspartic acid	132.1	256.8	131.022	15.141	C4H5NO4	[M+H]+	Carboxylic acids and derivatives	Dicarboxylic acids and derivatives	C05840	Metabolism of cofactors and vitamins; Global and overview maps	79067-61-1	HMDB0001131	HMDB	MSI_level2	pos	1.05308e+08	1.13519e+08	1.17527e+08	1.51763e+08	5.65907e+07	6.15741e+07	6.33591e+07	6.45263e+07	6.02445e+07	9.64303e+07	1.08776e+08	6.48512e+07	1.70562e+08	6.50738e+07	2.39027e+08	7.24475e+07	2.23481e+08	1.88682e+08
M251T43_2	Dexmethylphenidate	251.139	43.1	233.142	15.165	C14H19NO2	[M+NH4]+	Organonitrogen compounds	Amines			40431-64-9	HMDB0015647	mzVault	MSI_level2	pos	910365	1.61569e+06	5.10663e+06	2.64431e+06	5.63715e+06	2.68967e+06	787327	390880	908606	630385	440110	628942	446862	1.10986e+06	434003	733829	810321	389339
M215T45_2	2-(3-Phenylpropyl)pyridine	215.151	45	197.12	15.191	C14H15N	[M+NH4]+	Pyridines and derivatives				2110-18-1	HMDB0036173	HMDB	MSI_level2	pos	4.30647e+07	2.62075e+07	8.5208e+07	3.99176e+07	6.38069e+07	5.19566e+07	1.97949e+07	1.06888e+07	8.45834e+06	1.39421e+07	2.85241e+06	3.32231e+06	1.47305e+07	8.64355e+06	1.79657e+06	1.92288e+07	1.34094e+07	15986.5
M310T294	Grandisine III	310.073	293.6	287.079	15.192	C15H13NO5	[M+Na]+	Quinolines and derivatives	Benzoquinolines				HMDB0040683	mzVault	MSI_level2	pos	1.524e+07	2.52011e+07	2.63422e+07	1.31373e+07	1.93581e+06	631883	5.94618e+06	4.48596e+06	2.26724e+06	2.78886e+06	1.07752e+06	1.33676e+06	374630	780507	502661	771459	454042	331593
M310T67	Dicyclomine	310.175	67.5	309.267	15.301	C19H35NO2	[M+H]+	Carboxylic acids and derivatives	Carboxylic acid derivatives	C06951		104959-55-9	HMDB0014942	mzVault	MSI_level2	pos	2.86383e+07	3.55335e+07	3.65316e+07	7.30328e+07	2.07148e+06	2.09379e+07	8.82177e+07	1.36758e+08	8.07218e+07	9.84823e+07	5.53424e+07	7.22244e+07	8.99155e+07	9.27655e+07	7.84224e+07	6.59843e+07	2.03516e+06	2.27534e+07
M112T33_4	Dimethyldisulfide	112.018	32.6	93.9911	15.335	C2H6S2	[M+NH4]+	Organic disulfides	Dialkyldisulfides	C08371		624-92-0	HMDB0005879	mzVault	MSI_level2	pos	3.84931e+07	2.15686e+07	2.11082e+07	2.36507e+07	2.89618e+07	2.88049e+07	4.94169e+07	2.47082e+07	2.18346e+07	1.56521e+07	2.03641e+07	1.34665e+07	1.40879e+07	1.289e+07	1.3975e+07	1.1988e+07	1.32319e+07	1.55319e+07
M470T366_2	Phylloquinol	470.392	365.8	452.365	15.383	C31H48O2	[M+NH4]+	Prenol lipids	Diterpenoids	C03313	Metabolism of cofactors and vitamins; Global and overview maps	572-96-3	HMDB0004198	mzVault	MSI_level2	pos	2.47616e+06	6.05675e+06	6.86616e+06	3.74419e+06	2.06892e+06	2.16641e+06	1.37107e+07	1.41803e+07	1.31199e+07	1.44394e+07	1.03022e+07	7.86113e+06	8.28591e+06	7.73929e+06	4.24956e+06	6.67662e+06	5.51778e+06	5.83194e+06
M391T411_1	Geissoschizine	391.27	410.7	352.179	15.423	C21H24N2O3	[M+K]+			C02151	Biosynthesis of other secondary metabolites; Global and overview maps	439-66-7		mzVault	MSI_level2	pos	2.9322e+07	3.18643e+07	4.72367e+07	3.24772e+07	3.73957e+07	6.36559e+07	1.92736e+07	2.02137e+07	2.72235e+07	6.42871e+07	5.80461e+07	1.02239e+08	9.84356e+07	1.46604e+08	1.33235e+08	1.33381e+08	1.04664e+08	9.9379e+07
M437T448	Kanzonol K	437.203	448.5	436.189	15.427	C26H28O6	[M+H]+	Isoflavonoids	Isoflavans			156281-30-0	HMDB0041212	HMDB	MSI_level2	pos	3.47766e+07	6.22152e+07	7.02304e+07	6.8834e+07	1.37576e+08	1.40376e+08	1.81118e+08	1.10227e+08	9.60453e+07	1.0745e+08	1.43362e+08	2.64089e+08	8.19334e+07	8.46657e+07	8.37655e+07	2.11536e+08	1.61288e+08	9.54141e+07
M314T326	9,10,13-TriHOME	314.24	326.2	330.241	15.427	C18H34O5	[M-OH+H]+	Fatty Acyls	Fatty acids and conjugates	C14835	Lipid metabolism	185253-41-2	HMDB0004710	HMDB	MSI_level2	pos	1.17644e+08	9.92878e+07	1.14454e+08	9.19898e+07	5.23562e+07	5.6238e+07	3.39438e+07	3.14417e+07	2.6748e+07	6.11701e+07	130626	119287	1.58081e+07	1.48541e+07	2.85825e+07	3.30533e+07	174284	325527
M429T45_1	Spirotaccagenin	429.197	44.6	446.303	15.449	C27H42O5	[M-H2O+H]+	Prenol lipids	Triterpenoids				HMDB0034424	HMDB	MSI_level2	pos	5.22621e+07	4.1224e+07	4.42353e+07	4.09289e+07	4.65965e+07	4.14105e+07	5.42925e+06	4.16914e+06	2.4044e+06	1.14825e+07	5.70231e+06	1.1338e+07	5.38038e+06	8.67377e+06	1.79228e+07	1.10198e+07	3.07788e+07	2.36985e+07
M280T367	(Z)-13-Oxo-9-octadecenoic acid	280.248	367.3	296.235	15.497	C18H32O3	[M-NH3+H]+	Fatty Acyls	Lineolic acids and derivatives			38205-11-7	HMDB0029796	HMDB	MSI_level2	pos	1.36352e+07	1.16234e+07	1.18193e+07	1.21044e+07	1.19856e+07	8.05028e+06	1.19277e+07	1.5522e+07	1.15966e+07	1.28107e+07	1.31129e+07	1.47804e+07	1.30867e+07	1.59722e+07	1.84985e+07	1.22538e+07	1.32172e+07	1.81061e+07
M280T379_2	1-Methylguanosine	280.108	378.8	297.107	15.618	C11H15N5O5	[M-H2O+H]+	Purine nucleosides				2140-65-0	HMDB0001563	HMDB	MSI_level2	pos	8.87367e+07	5.25362e+07	4.72191e+07	3.51956e+07	3.57226e+07	3.72603e+07	5.13119e+07	5.45098e+07	3.92834e+07	6.02471e+07	3.27383e+07	4.61013e+07	3.39602e+07	4.26166e+07	4.0155e+07	3.57529e+07	4.13288e+07	3.39011e+07
M520T392_3	9-cis-beta-Carotene	520.359	392.3	536.438	15.694	C40H56	[M-NH3+H]+			C20484	Global and overview maps; Metabolism of terpenoids and polyketides	30430-49-0	HMDB0112264	mzVault	MSI_level2	pos	2.07745e+07	1.02278e+07	1.18037e+07	8.70269e+06	5.85661e+07	1.63113e+07	7.63287e+07	6.90404e+07	4.53317e+07	3.6901e+08	9.3938e+07	3.80673e+07	7.7608e+07	2.79705e+07	4.00368e+07	3.44445e+07	9.60399e+06	1.69046e+07
M480T305_2	LysoPE(18_1(9Z)_0_0)	480.316	305	479.301	15.719	C23H46NO7P	[M+H]+	Glycerophospholipids	Glycerophosphoethanolamines			89576-29-4	HMDB0011506	HMDB	MSI_level2	pos	1.30672e+06	7.62927e+08	6.99456e+08	2.40767e+08	7.94345e+08	6.11539e+08	8.11225e+07	8.21117e+08	5.92256e+08	1.37994e+09	7.09618e+08	5.05954e+07	7.50975e+07	5.45103e+08	8.79981e+08	7.57219e+08	6.60261e+07	7.20665e+08
M757T394_2	PC(20_0_P-16_0)	756.578	394.2	773.63	15.774	C44H88NO7P	[M-H2O+H]+	Glycerophospholipids	Glycerophosphocholines				HMDB0008291	HMDB	MSI_level2	pos	2.81422e+07	1.81899e+07	4.20974e+07	2.05791e+07	1.33794e+06	2.36483e+07	1.61783e+07	1.39731e+06	8.53712e+06	2.47048e+07	7.72159e+06	8.29751e+07	1.36351e+07	2.20745e+07	1.74223e+08	1.39096e+07	2.56334e+07	3.45818e+07
M649T445_1	2a-Hydroxygypsogenin 3-O-b-D-glucoside	649.441	445.4	648.387	15.879	C36H56O10	[M+H]+	Prenol lipids	Terpene glycosides				HMDB0041132	mzVault	MSI_level2	pos	1.78167e+06	148935	1.13231e+06	1.02228e+06	359286	1.34268e+06	249443	2.57791e+07	3.40898e+06	1.32162e+06	125703	4.98315e+06	116544	3.69902e+06	1.42183e+07	153276	4.4417e+06	2.34383e+07
M132T354	Triethanolamine	132.1	354.2	149.105	15.892	C6H15NO3	[M-H2O+H]+	Organonitrogen compounds	Amines	C06771	Lipid metabolism	64114-46-1	HMDB0032538	mzVault	MSI_level2	pos	1.13667e+08	1.77815e+08	1.46978e+08	1.85622e+08	1.87895e+08	5.10702e+07	1.53255e+08	5.63124e+07	6.3947e+07	8.86949e+07	2.19562e+08	1.9916e+08	6.11001e+07	3.15687e+08	1.78918e+08	2.48096e+07	7.24469e+07	1.99373e+08
M405T214	Hydroxyprolyl-Alanine	405.277	214.2	202.095	15.92	C8H14N2O4	[2M+H]+	Carboxylic acids and derivatives	Amino acids, peptides, and analogues				HMDB0028856	HMDB	MSI_level2	pos	3.96167e+06	3.98879e+06	8.2904e+06	294845	118980	5.0841e+06	6.22365e+06	154542	136617	96985.4	8.06556e+06	537034	6.49998e+06	159095	83306.9	3.16671e+06	216012	222077
M284T52	N1-Amidinostreptamine 6-phosphate	284.047	52.2	300.083	15.925	C7H17N4O7P	[M-NH3+H]+			C11351	Biosynthesis of other secondary metabolites; Global and overview maps			mzVault	MSI_level2	pos	1.559e+07	1.43166e+07	1.37743e+07	9.68928e+06	1.27045e+07	9.94318e+06	1.1358e+07	1.29588e+07	1.03163e+07	8.73473e+06	1.30623e+07	1.03425e+07	8.53946e+06	1.2654e+07	9.61182e+06	1.25534e+07	1.21449e+07	1.27613e+07
M166T256	5-Methyl-2-(1-pyrrolidinyl)-2-cyclopenten-1-one	166.084	256.3	165.115	15.962	C10H15NO	[M+H]+	Pyrrolidines				4933-43-1	HMDB0039679	HMDB	MSI_level2	pos	5.20774e+07	7.73422e+07	7.17902e+07	1.1954e+08	1.19223e+08	1.0171e+08	3.03555e+07	1.26821e+08	2.72998e+07	2.79749e+07	9.25052e+07	3.13354e+07	3.15919e+07	5.7264e+07	3.2961e+07	3.32706e+07	7.87011e+07	9.42788e+07
M393T355_1	Tiagabine	393.272	354.5	375.133	16.227	C20H25NO2S2	[M+NH4]+	Piperidines	Piperidinecarboxylic acids and derivatives	C07503		1006863-69-9	HMDB0015042	HMDB	MSI_level2	pos	1.14912e+08	1.25361e+08	4.4388e+07	9.21741e+07	6.00236e+07	4.81727e+07	4.90208e+07	5.89625e+07	1.03034e+08	3.74629e+08	7.71659e+07	1.21504e+08	3.06429e+08	3.61912e+07	1.11317e+08	1.08937e+08	4.85235e+07	1.16751e+08
M593T450_1	Mesobilirubinogen	593.393	449.7	592.326	16.27	C33H44N4O6	[M+H]+	Tetrapyrroles and derivatives	Bilirubins	C05790	Metabolism of cofactors and vitamins	14684-37-8	HMDB0001898	HMDB	MSI_level2	pos	2.44566e+06	1.54622e+06	3.34824e+06	2.16603e+06	4.43442e+06	3.43347e+06	1.29281e+06	1.93828e+07	7.26892e+06	2.31167e+07	1.59229e+07	7.27556e+06	8.66535e+06	5.43517e+06	7.92487e+06	5.43669e+06	1.02415e+07	4.37905e+06
M140T370	Deferiprone	140.068	370.4	139.063	16.433	C7H9NO2	[M+H]+	Pyridines and derivatives	Methylpyridines			30652-11-0	HMDB0250932	mzVault	MSI_level2	pos	1.078e+07	1.17766e+07	4.81836e+07	1.67794e+07	1.10358e+07	2.04679e+07	6.90375e+06	1.05082e+08	2.87098e+07	5.66871e+07	1.46178e+08	2.611e+07	1.47105e+08	8.88661e+06	5.75436e+07	1.25965e+07	6.44865e+07	9.10958e+07
M520T424_2	LPC 18_2	520.348	424.3	519.332	16.435	C26H50NO7P	[M+H]+					22252-07-9	HMDB0010386	HMDB	MSI_level2	pos	4.69448e+08	6.54473e+08	9.65765e+08	6.49439e+08	1.11278e+09	9.00794e+08	1.10729e+09	1.30569e+09	1.15888e+09	1.86098e+09	5.27278e+08	1.8702e+09	8.61763e+08	4.86833e+08	1.12981e+09	6.49694e+08	4.85296e+08	1.62584e+09
M296T346	Phytanic acid	296.23	345.6	312.303	16.486	C20H40O2	[M-OH+H]+	Prenol lipids	Diterpenoids	C01607		14721-66-5	HMDB0000801	HMDB	MSI_level2	pos	3.65741e+07	4.39826e+07	6.9467e+07	2.94693e+07	1.96525e+08	1.70656e+08	1.2521e+07	1.49798e+07	1.32626e+07	3.01512e+07	4.03513e+07	1.93375e+07	2.65458e+06	5.12982e+06	1.23278e+07	1.03692e+07	1.53583e+07	1.24665e+07
M202T230	(4-Amino-2-methylpyrimidin-5-YL)methyl dihydrogen phosphate	202.053	229.9	219.041	16.497	C6H10N3O4P	[M-H2O+H]+	Diazines	Pyrimidines and pyrimidine derivatives	C04556	Metabolism of cofactors and vitamins; Global and overview maps	945-94-8	HMDB0243613	mzVault	MSI_level2	pos	4.99956e+07	1.91335e+07	1.93368e+07	1.33894e+07	8.19438e+06	7.86557e+06	2.36008e+07	2.8041e+07	2.86165e+07	1.91069e+07	1.11314e+07	1.377e+07	2.28443e+07	4.34056e+07	3.03316e+07	4.28691e+07	1.50614e+07	1.24699e+07
M520T392_2	LysoPC(0_0_18_2(9Z,12Z))	520.348	392.1	519.332	16.627	C26H50NO7P	[M+H]+	Glycerophospholipids	Glycerophosphocholines			27304-12-7	HMDB0061700	HMDB	MSI_level2	pos	3.60289e+08	4.1301e+08	4.71693e+08	3.57284e+08	5.36924e+08	4.76149e+08	6.69195e+08	5.12702e+08	7.13827e+08	1.11622e+09	7.48453e+08	1.0028e+09	6.1024e+08	5.26272e+08	6.50473e+08	5.74353e+08	3.80409e+08	2.59384e+08
M259T59	2'-O-Methyluridine	259.104	59.3	258.085	16.672	C10H14N2O6	[M+H]+	Pyrimidine nucleosides				2140-76-3	HMDB0240328	mzVault	MSI_level2	pos	9.9137e+06	9.35003e+06	9.0138e+06	8.79672e+06	1.12771e+07	1.73651e+07	1.49838e+07	1.31878e+07	1.20979e+07	1.19167e+07	1.30431e+07	2.27075e+07	5.07627e+06	7.36737e+06	1.42196e+07	1.20818e+07	1.23202e+07	6.45496e+06
M279T191	Treosulfan	279.154	191.3	278.013	16.756	C6H14O8S2	[M+H]+	Organic sulfonic acids and derivatives	Organosulfonic acids and derivatives	C19557		21106-06-9	HMDB0042046	HMDB	MSI_level2	pos	6.24993e+07	5.39304e+07	5.28084e+07	1.31216e+08	1.43287e+08	1.61222e+08	1.20089e+08	7.91891e+07	2.20253e+06	1.30216e+08	1.37975e+08	1.39739e+08	7.71075e+07	1.23361e+08	5.39445e+07	6.24921e+07	1.5999e+08	1.71987e+08
M140T51	Orotic acid	140.043	51.1	156.017	16.782	C5H4N2O4	[M-NH3+H]+	Diazines	Pyrimidines and pyrimidine derivatives	C00295	Global and overview maps; Nucleotide metabolism	15184-25-5	HMDB0000226	mzVault	MSI_level2	pos	9.74433e+06	6.55724e+06	6.3063e+06	2.58349e+06	9.06704e+06	8.03765e+06	2.55228e+06	470023	45703.5	2.97967e+06	933985	5.62729e+06	504754	156274	228713	261560	9.07455e+06	2.80507e+06
M414T429	24-Oxo-1alpha,25-dihydroxyvitamin D3	414.32	429.3	430.308	16.824	C27H42O4	[M-OH+H]+	Steroids and steroid derivatives	Vitamin D and derivatives				HMDB0060128	mzVault	MSI_level2	pos	2.44402e+07	1.11318e+07	1.46429e+07	2.42497e+07	1.26028e+08	1.58872e+07	2.89825e+07	1.74429e+08	4.20843e+07	2.6835e+07	1.7183e+07	4.95948e+07	1.81162e+07	4.21751e+07	2.07888e+08	1.43575e+07	4.59513e+07	1.70808e+08
M331T47	2,3-Di-O-methylellagic acid	331.148	46.8	330.038	16.888	C16H10O8	[M+H]+	Tannins	Hydrolyzable tannins			52600-48-3	HMDB0041395	mzVault	MSI_level2	pos	1.40662e+08	9.93597e+07	1.13219e+08	9.402e+07	1.00189e+08	9.85379e+07	2.00869e+08	1.51276e+08	1.43373e+08	1.73707e+08	1.88527e+08	1.71655e+08	9.37993e+07	1.1208e+08	7.23099e+07	9.7125e+07	9.63193e+07	7.25708e+07
M292T283_2	N,6,6-Trimethyl-N-(1-naphthalenylmethyl)-1-hept-2-en-4-ynamine	292.201	283.2	291.199	16.993	C21H25N	[M+H]+	Naphthalenes					HMDB0258826	HMDB	MSI_level2	pos	8.77859e+07	1.05578e+08	8.55839e+07	9.37522e+07	1.2124e+08	8.90698e+07	5.94835e+07	6.29999e+07	5.40338e+07	5.53168e+07	5.03948e+07	5.47068e+07	6.66849e+07	1.19067e+07	8.56419e+07	8.0799e+07	8.9663e+07	9.36701e+07
M178T41_1	N-Formyl-L-methionine	178.12	41.1	177.046	17.036	C6H11NO3S	[M+H]+	Carboxylic acids and derivatives	Amino acids, peptides, and analogues	C03145	Amino acid metabolism	4289-98-9	HMDB0001015	HMDB	MSI_level2	pos	2.70106e+06	2.9026e+06	3.6922e+06	3.43728e+06	990074	1.20032e+06	1.91034e+06	2.36512e+06	1.48032e+06	2.03812e+06	1.35539e+06	3.5139e+06	6.54383e+06	5.21141e+06	4.63015e+06	2.72116e+06	3.54649e+06	1.11983e+06
M601T377	ST 19_4;O3	601.342	376.6	300.173	17.04	C19H24O3	[2M+H]+			C05297	Lipid metabolism; Global and overview maps	968-49-0		mzVault	MSI_level2	pos	3.78627e+06	2.72314e+06	2.5073e+06	1.66761e+06	3.76621e+07	1.1752e+08	3.46189e+07	4.53498e+07	3.75679e+07	1.55404e+08	5.71806e+07	7.96551e+07	942040	1.00544e+06	2.46187e+07	1.15459e+08	8.18591e+07	3.41845e+07
M336T450	Sterebin B	336.309	449.7	352.225	17.067	C20H32O5	[M-NH3+H]+	Prenol lipids	Sesquiterpenoids				HMDB0035338	HMDB	MSI_level2	pos	1.10432e+07	5.64505e+06	4.88283e+06	1.46826e+07	4.95943e+06	5.46954e+06	7.64118e+06	3.34066e+07	1.53626e+07	2.21788e+07	1.19468e+07	2.96534e+07	6.75195e+06	4.16106e+07	4.42648e+07	2.29271e+07	3.17166e+07	6.16584e+06
M496T343_3	1-Palmitoylphosphatidylcholine	496.348	343	495.332	17.229	C24H50NO7P	[M+H]+	Glycerophospholipids	Glycerophosphocholines				HMDB0256091	HMDB	MSI_level2	pos	5.12873e+06	4.35065e+09	8.81171e+09	9.44983e+09	8.69575e+09	7.91903e+09	9.06685e+09	1.05178e+10	2.61899e+09	1.21147e+10	2.11792e+10	8.39874e+09	2.29203e+10	4.29142e+09	9.17633e+09	9.63909e+09	6.46405e+09	6.73351e+09
M278T67	(9S,10E,12Z,15Z)-9-Hydroxy-10,12,15-octadecatrienoic acid	278.149	66.9	294.219	17.37	C18H30O3	[M-NH3+H]+	Fatty Acyls	Lineolic acids and derivatives			21402-68-6	HMDB0031934	mzVault	MSI_level2	pos	5.87987e+06	3.61148e+06	3.75165e+06	3.55006e+06	4.68149e+06	3.80808e+06	3.45799e+07	4.07396e+07	6.5275e+07	4.29843e+07	3.87292e+07	4.17424e+07	3.72457e+06	1.07334e+07	1.54747e+07	1.31642e+07	4.29471e+06	7.58849e+06
M227T61	3-(4-Hydroxy-3-methoxyphenyl)-2-methyllactic acid	227.103	61.2	226.084	17.396	C11H14O5	[M+H]+	Phenylpropanoic acids				54737-52-9	HMDB0060736	HMDB	MSI_level2	pos	1.94739e+07	2.19336e+07	1.83951e+07	2.03798e+07	1.08922e+07	2.869e+07	3.53447e+07	3.07907e+07	4.09998e+07	1.52374e+07	1.21033e+07	1.10391e+07	5.88295e+06	2.14676e+07	3.57204e+06	1.40168e+07	9.46744e+06	1.71006e+07
M789T410	PC(18_1(9Z)_18_0)	788.63	410.5	787.609	17.564	C44H86NO8P	[M+H]+	Glycerophospholipids	Glycerophosphocholines			7276-38-2	HMDB0008102	HMDB	MSI_level2	pos	5.74076e+07	6.18782e+07	2.11597e+08	3.65238e+07	1.12057e+08	7.96927e+06	3.22371e+08	9.08889e+06	1.86337e+08	3.26756e+08	2.50103e+07	1.19035e+08	3.03704e+07	3.08957e+08	4.36259e+07	4.82371e+07	2.44384e+07	1.49206e+08
M239T360	Pentaethylene glycol	239.145	359.7	238.142	17.594	C10H22O6	[M+H]+	Organooxygen compounds	Ethers				HMDB0256256	HMDB	MSI_level2	pos	2.39878e+07	8.73407e+07	1.74353e+07	7.22081e+07	8.47435e+07	3.29371e+07	3.93646e+07	3.77873e+06	2.1456e+07	8.78686e+07	6.14985e+07	1.33378e+07	5.17886e+07	7.00179e+07	4.33696e+07	3.81337e+07	4.99396e+07	5.40953e+07
M526T385	LysoPC(0_0_20_4(5Z,8Z,11Z,14Z))	526.32	384.9	543.332	17.638	C28H50NO7P	[M-H2O+H]+	Glycerophospholipids	Glycerophosphocholines			67341-29-1	HMDB0061699	HMDB	MSI_level2	pos	2.05674e+07	1.9007e+07	1.82394e+07	1.35484e+07	1.37485e+08	4.84009e+07	3.63561e+07	1.50446e+08	7.72389e+07	1.18303e+08	9.74974e+07	5.31241e+07	1.82642e+08	5.16241e+07	5.65374e+07	1.51772e+08	1.84003e+08	6.53846e+06
M205T60	Acetylcarnitine	205.101	59.7	204.124	17.798	[C9H18NO4]+	[M+H]+			C02571	Endocrine and metabolic disease	14992-62-2	HMDB00201	MoNA	MSI_level2	pos	3.4887e+09	2.15818e+09	3.41478e+09	2.81967e+09	2.91335e+09	2.84711e+09	2.43053e+09	3.1933e+09	3.09047e+09	4.27348e+09	2.44675e+09	3.733e+09	1.16514e+09	2.35855e+09	1.75925e+09	2.84481e+09	1.78397e+09	1.08904e+09
M376T429	3-Methyl-5-pentyl-2-furanpentadecanoic acid	376.254	429.5	392.329	17.799	C25H44O3	[M-OH+H]+	Fatty Acyls	Fatty acids and conjugates			116627-44-2	HMDB0112082	HMDB	MSI_level2	pos	3.34775e+06	5.70601e+06	6.00013e+06	6.2757e+06	3.35701e+07	1.1212e+07	4.8258e+06	3.08415e+07	6.09449e+06	6.61132e+06	3.03672e+06	1.61373e+07	6.10577e+06	7.80969e+06	5.54903e+07	4.40778e+06	9.59225e+06	2.81731e+07
M468T369	LysoPC(14_0_0_0)	468.317	368.5	467.301	17.83	C22H46NO7P	[M+H]+	Glycerophospholipids	Glycerophosphocholines			20559-16-4	HMDB0010379	HMDB	MSI_level2	pos	4.9281e+07	7.07074e+07	2.04988e+07	3.0752e+07	1.81199e+07	2.54144e+07	1.90893e+07	4.76177e+07	3.66476e+07	2.46704e+07	1.40002e+07	3.5799e+07	1.49398e+07	1.49855e+07	5.33201e+06	4.3437e+07	5.0868e+07	1.31071e+07
M279T321	2,3,4,5,6-Pentachlorobenzyl alcohol	279.154	321.3	277.863	17.831	C7H3Cl5O	[M+H]+	Benzene and substituted derivatives	Benzyl alcohols			16022-69-8	HMDB0040450	HMDB	MSI_level2	pos	3.3158e+07	1.23163e+07	3.23477e+07	1.28549e+07	1.37646e+07	1.40503e+07	6.12446e+07	2.58224e+07	4.11371e+07	2.6856e+07	2.89795e+07	3.86645e+07	3.4976e+07	1.6377e+07	1.90679e+07	3.19418e+07	3.56568e+07	5.44214e+07
M359T278	3'-Hydroxy-4',5',7,8-tetramethoxyflavone	359.106	277.7	358.105	17.889	C19H18O7	[M+H]+	Flavonoids	O-methylated flavonoids			133342-98-0	HMDB0040322	HMDB	MSI_level2	pos	1.35258e+07	7.95196e+06	1.0487e+07	9.45615e+06	6.79104e+06	1.18546e+07	1.45762e+07	1.75014e+07	1.69901e+07	1.93676e+07	1.34705e+07	2.80266e+07	2.28397e+07	1.90036e+07	2.12496e+07	1.13875e+07	1.76144e+07	3.15884e+07
M203T44	Penmacric acid	203.103	44.3	202.059	17.975	C7H10N2O5	[M+H]+	Carboxylic acids and derivatives	Amino acids, peptides, and analogues			55297-13-7	HMDB0029436	HMDB	MSI_level2	pos	2.57043e+06	1.02514e+07	1.51584e+07	1.15432e+07	1.14444e+07	1.03891e+07	1.44953e+07	4.67759e+06	5.65123e+06	6.77698e+06	1.01616e+07	1.17165e+07	5.33279e+06	6.20998e+06	2.34891e+06	8.53554e+06	9.25358e+06	5.90795e+06
M449T444	10-Hydroxy-16-hentriacontanone	449.371	443.5	466.475	17.989	C31H62O2	[M-H2O+H]+	Fatty Acyls	Fatty alcohols			87264-34-4	HMDB0032682	mzVault	MSI_level2	pos	4.71344e+06	261165	3.5379e+06	234376	1.34811e+06	177403	2.90305e+06	3.0437e+06	1.76756e+07	1.80381e+07	55631.8	44542.6	2.41301e+06	4.19754e+06	5.83419e+06	4.00484e+06	2.81444e+06	726731
M256T361	5alpha-Androst-16-en-3-one	256.226	360.5	272.214	18.01	C19H28O	[M-NH3+H]+	Steroids and steroid derivatives	Androstane steroids			18339-16-7	HMDB0034406	mzVault	MSI_level2	pos	2.5935e+07	2.20042e+07	2.22769e+07	2.51236e+07	2.37923e+07	2.51106e+07	2.2925e+07	2.70096e+07	2.77012e+07	2.50129e+07	3.48806e+07	2.83822e+07	2.6846e+07	2.62128e+07	2.44073e+07	2.8583e+07	2.7445e+07	2.6927e+07
M278T226	2-Ethylidene-1,5-dimethyl-3,3-diphenylpyrrolidine	278.185	226.5	277.183	18.032	C20H23N	[M+H]+	Benzene and substituted derivatives	Diphenylmethanes	C16659	Xenobiotics biodegradation and metabolism	106293-57-6	HMDB0041803	mzVault	MSI_level2	pos	3.85882e+07	3.65527e+07	9.30239e+06	1.99088e+07	1.9333e+07	6.14463e+07	8.33881e+06	1.89473e+07	9.36503e+06	2.22148e+07	1.08414e+07	6.88191e+06	9.73361e+06	1.14737e+07	7.20962e+06	5.84598e+07	2.43496e+07	3.37306e+07
M206T125	1-(2,3-Dihydro-1H-pyrrolizin-5-yl)-1,4-pentanedione	206.048	125.1	205.11	18.042	C12H15NO2	[M+H]+	Pyrrolizines				97073-10-4	HMDB0040046	HMDB	MSI_level2	pos	1.58903e+07	1.62858e+07	3.48015e+06	1.67481e+07	5.70196e+07	2.68626e+07	3.54741e+07	5.51249e+07	4.12757e+07	3.97235e+07	4.04e+07	6.30078e+07	1.59047e+07	6.56626e+07	6.63238e+07	5.44291e+07	1.0874e+08	8.66601e+07
M454T413_2	LysoPS(16_0_0_0)	454.301	413	497.275	18.048	C22H44NO9P	[M-CO2+H]+	Glycerophospholipids	Glycerophosphoserines			116947-34-3	HMDB0240605	HMDB	MSI_level2	pos	2.04411e+09	1.34812e+09	1.23935e+09	1.18256e+09	1.12158e+09	2.8055e+08	1.34908e+09	1.4999e+09	3.11414e+08	2.44116e+09	1.46012e+09	1.05359e+08	8.57635e+08	1.03577e+09	1.42401e+09	1.04416e+09	2.47993e+09	2.26418e+09
M280T45	Oxamniquine	280.161	45.3	279.158	18.061	C14H21N3O3	[M+H]+	Quinolines and derivatives	Nitroquinolines and derivatives	C07341		119678-90-9	HMDB0015228	MoNA	MSI_level2	pos	7.11072e+06	4.92551e+06	7.6241e+06	7.38048e+06	7.86442e+06	6.53815e+06	1.00933e+07	7.97317e+06	8.29224e+06	1.02044e+07	2.02277e+06	1.47782e+06	1.81738e+06	5.8488e+06	7.79204e+06	1.36676e+06	3.69993e+06	4.21308e+06
M194T44	Dihydro-3-(2-octenyl)-2,5-furandione	194.097	44.3	210.126	18.11	C12H18O3	[M-NH3+H]+	Carboxylic acids and derivatives	Dicarboxylic acids and derivatives			42482-06-4	HMDB0033102	mzVault	MSI_level2	pos	539250	717564	1.32074e+06	943655	541474	1.80538e+06	2.07612e+06	3.23473e+06	2.52616e+06	2.72104e+06	3.93027e+06	7.01469e+06	3.07575e+06	3.08958e+06	2.14569e+06	3.58457e+06	5.29999e+06	1.99101e+06
M280T51	Graveolinine	280.092	51.3	279.09	18.262	C17H13NO3	[M+H]+	Quinolines and derivatives				4179-37-7	HMDB0030244	HMDB	MSI_level2	pos	9.10159e+06	1.74168e+07	9.4818e+06	4.22819e+07	2.02373e+07	3.20819e+07	9.47191e+06	2.10978e+08	1.16758e+08	5.42779e+07	2.67595e+07	4.90406e+07	9.16343e+07	3.03509e+07	1.83254e+08	3.91288e+07	6.39411e+06	3.48891e+07
M160T278	2-Ketogulonolactone	159.971	278.3	176.032	18.357	C6H8O6	[M-NH3+H]+			C03289	Carbohydrate metabolism; Global and overview maps	7270-86-2		mzVault	MSI_level2	pos	3.45538e+08	1.63309e+08	2.87456e+08	3.23314e+08	2.65668e+08	5.45046e+08	1.24516e+08	4.74919e+08	5.2399e+06	4.42269e+06	3.19208e+07	7.77154e+07	3.96885e+07	7.39781e+07	8.98706e+06	9.64285e+06	3.76364e+07	9.2113e+06
M166T146	Noradrenochrome	166.083	145.5	165.043	18.37	C8H7NO3	[M+H]+	Indoles and derivatives				490-89-1	HMDB0013030	HMDB	MSI_level2	pos	3.24942e+07	6.85003e+07	1.28936e+08	9.44939e+07	9.86362e+07	1.49726e+08	3.46758e+07	1.35186e+08	2.92852e+07	3.42059e+07	2.55863e+07	3.83554e+07	4.60201e+07	4.00396e+07	3.95982e+07	4.87354e+07	3.98417e+07	3.59533e+07
M503T371	Dehydroisoandrosterone 3-glucuronide	503.329	371	464.241	18.59	C25H36O8	[M+K]+	Steroids and steroid derivatives	Steroidal glycosides			3331-64-4	HMDB0010327	HMDB	MSI_level2	pos	3.20272e+08	2.11969e+07	2.88952e+07	3.40474e+07	2.2016e+07	8.46649e+06	8.4487e+06	5.14547e+07	4.16854e+07	4.65824e+07	4.92245e+07	2.5613e+07	9.4423e+07	6.87958e+06	1.18631e+07	9.68335e+06	3.5447e+07	5.5257e+06
M633T442_2	Panasenoside	633.154	442.5	610.153	18.639	C27H30O16	[M+Na]+			C16490	Biosynthesis of other secondary metabolites	31512-06-8	HMDB0037534	HMDB	MSI_level2	pos	2.59312e+07	1.94454e+07	2.1097e+07	3.22068e+07	3.14541e+07	3.13452e+07	2.21003e+07	3.25562e+07	2.31411e+07	2.95594e+07	3.99281e+07	2.87075e+07	2.27189e+07	2.98981e+07	2.08715e+07	3.33223e+07	3.27951e+07	2.73882e+07
M480T385	(12Z)-10-Hydroxyoctadecenoylcarnitine	480.268	385.4	441.345	18.664	C25H47NO5	[M+K]+	Fatty Acyls	Fatty acid esters				HMDB0241535	mzVault	MSI_level2	pos	1.79293e+07	2.05126e+07	2.49379e+07	2.20312e+07	4.87697e+07	4.43826e+07	1.85643e+07	2.15113e+07	1.36054e+07	1.35775e+07	2.2436e+07	4.04095e+07	8.82282e+06	2.73653e+07	2.16435e+07	2.38909e+07	4.33129e+07	4.38877e+07
M680T434_1	PS(14_0_14_0)	680.462	434	679.442	18.683	C34H66NO10P	[M+H]+	Glycerophospholipids	Glycerophosphoserines			64023-32-1	HMDB0012330	HMDB	MSI_level2	pos	1.16459e+08	1.94112e+08	5.63298e+07	1.60499e+08	5.24911e+07	1.14676e+08	5.4764e+07	6.63008e+07	8.418e+07	5.48291e+07	1.73903e+08	2.72139e+07	8.88035e+06	3.01006e+06	5.73839e+06	1.4248e+07	1.51778e+07	2.56392e+07
M284T270	N-Acetyl-glucosamine 1-phosphate	284.058	269.7	301.056	18.739	C8H16NO9P	[M-H2O+H]+	Organooxygen compounds	Carbohydrates and carbohydrate conjugates	C04256		901851-43-2	HMDB0001367	mzVault	MSI_level2	pos	1.7133e+08	1.58786e+08	1.7285e+08	1.17684e+08	2.77044e+07	2.29921e+07	4.58566e+07	3.91137e+07	2.81659e+07	3.28867e+07	7.49901e+06	7.76822e+06	8.19397e+06	6.55491e+06	1.39091e+07	8.14984e+06	2.10854e+06	6.01505e+06
M278T402	13-HOTE	278.219	401.7	294.219	18.76	C18H30O3	[M-OH+H]+	Fatty Acyls	Lineolic acids and derivatives	C16316	Lipid metabolism	87984-82-5	HMDB0010203	Metlin	MSI_level2	pos	6.26535e+07	4.85841e+07	6.20918e+07	3.68233e+07	1.23296e+06	825936	2.36274e+07	2.54962e+07	1.47963e+07	3.64246e+07	9.80642e+06	2.11686e+07	1.47228e+06	1.3099e+07	1.6996e+07	2.38022e+06	766425	1.17165e+06
M146T124	2(R)-Hydroxyadipic acid	146.06	124.2	162.053	18.777	C6H10O5	[M-OH+H]+	Fatty Acyls	Fatty acids and conjugates			77252-44-9	HMDB0000368	HMDB	MSI_level2	pos	2.37488e+08	2.20617e+08	2.42473e+08	1.42644e+08	2.17132e+08	2.44773e+08	2.11103e+08	1.11675e+08	1.55646e+08	2.08583e+08	1.30793e+08	2.64982e+08	2.45288e+08	2.51419e+08	2.32786e+08	2.27271e+08	2.4192e+08	2.00973e+08
M689T432	PC(16_0_14_0)	689.499	431.8	705.531	18.787	C38H76NO8P	[M-NH3+H]+	Glycerophospholipids	Glycerophosphocholines			69441-09-4	HMDB0007965	HMDB	MSI_level2	pos	236213	2.80222e+06	1.59094e+07	6.29367e+06	1.50544e+06	3.7649e+06	370353	1.07681e+07	5.91419e+06	1.06024e+07	2.98124e+07	3.02248e+06	1.68191e+06	2.73468e+06	1.12002e+07	1.15249e+06	2.682e+06	1.33282e+08
M213T48	3,3'-Dimethylbenzidine	213.075	47.9	212.131	18.83	C14H16N2	[M+H]+	Benzene and substituted derivatives	Biphenyls and derivatives	C14443		119-93-7	HMDB0255871	MoNA	MSI_level2	pos	2.10418e+08	1.79919e+08	1.89988e+08	2.05975e+08	1.40474e+08	1.63809e+08	1.90604e+08	1.34278e+08	1.26311e+08	1.42931e+08	1.23473e+08	1.77446e+08	1.6067e+08	1.53135e+08	1.23193e+08	1.43255e+08	1.50339e+08	1.37065e+08
M343T321	12-epi-Hapalindole U	343.295	321	304.194	18.891	C21H24N2	[M+K]+			C21839				mzVault	MSI_level2	pos	4.15251e+06	289661	7.4445e+06	3.47772e+06	1.17938e+07	5.39292e+06	3.81776e+06	1.62752e+07	4.82208e+06	1.68989e+07	7.98523e+06	3.96332e+06	4.88326e+06	1.06454e+07	9.66588e+06	2.39867e+06	1.06884e+07	1.93959e+07
M279T285	N-(4-Aminobutyl)-2-Naphthalenesulfonamide	279.154	285.3	278.109	18.905	C14H18N2O2S	[M+H]+	Naphthalenes	Naphthalene sulfonic acids and derivatives			35517-12-5	HMDB0245247	HMDB	MSI_level2	pos	2.56966e+06	8.25011e+06	1.59647e+07	9.75339e+06	6.15022e+06	9.42838e+06	4.11909e+07	3.11349e+07	1.85471e+07	1.67934e+07	1.94821e+07	2.54697e+07	9.1952e+06	3.10143e+07	9.62396e+06	2.44716e+07	1.1455e+07	4.99185e+07
M236T355	2,3-Butanediol glucoside	236.106	354.5	252.121	18.956	C10H20O7	[M-NH3+H]+	Organooxygen compounds	Carbohydrates and carbohydrate conjugates			146763-54-4	HMDB0040822	mzVault	MSI_level2	pos	2.05575e+08	2.01688e+08	1.59872e+08	1.3247e+08	2.13696e+08	1.48089e+08	1.28147e+08	8.75806e+07	4.54381e+07	3.66773e+07	1.37657e+07	1.789e+07	1.15812e+07	9.06655e+06	1.04409e+07	9.95318e+06	7.93243e+06	9.49214e+06
M313T229_2	(8E)-Piperamide-C9_1	313.21	228.8	329.199	19.094	C20H27NO3	[M-OH+H]+	Benzodioxoles				62510-52-5	HMDB0038646	HMDB	MSI_level2	pos	1.09153e+07	1.05772e+07	1.01541e+07	7.71646e+06	5.49989e+06	7.90827e+06	1.05581e+07	1.02059e+07	6.16184e+06	1.31099e+07	5.18498e+06	1.96765e+07	2.12229e+07	8.02651e+06	7.5725e+06	9.43721e+06	5.40898e+06	1.29828e+07
M880T233_29	UDP-MurNAc-L-Ala	880.173	233	879.182	19.172	C28H43N5O23P2	[M+H]+			C22053	Global and overview maps			mzVault	MSI_level2	pos	7.43647e+06	2.79204e+07	2.97035e+07	3.03713e+07	1.95788e+07	3.18387e+07	1.41137e+07	7.39878e+06	5.26459e+06	7.3363e+06	6.09969e+06	8.90497e+06	2.23054e+07	2.435e+07	9.84567e+06	9.97381e+06	2.74801e+07	1.56438e+07
M424T450	3beta-Hydroxycucurbita-7,24-dien-11-one	424.362	449.7	440.365	19.198	C30H48O2	[M-OH+H]+			C21841				mzVault	MSI_level2	pos	1.77687e+07	8.54181e+06	9.16815e+06	2.21377e+07	7.31823e+06	7.29703e+06	7.90639e+06	1.77377e+08	7.57925e+07	1.92605e+07	7.48576e+06	8.86643e+07	6.92349e+06	6.9879e+07	1.12337e+08	7.17452e+06	5.78707e+07	1.64249e+08
M415T358_1	Cinnatriacetin A	415.209	358.2	376.131	19.212	C23H20O5	[M+K]+	Cinnamic acids and derivatives	Hydroxycinnamic acids and derivatives				HMDB0033932	HMDB	MSI_level2	pos	3.55276e+08	3.75209e+08	3.02831e+08	3.86074e+08	3.42136e+08	4.02261e+08	1.24178e+08	3.47103e+08	1.37675e+08	3.70052e+08	6.7361e+08	3.83338e+08	3.67447e+08	4.61431e+08	6.51071e+08	2.87062e+08	1.08187e+08	4.00836e+08
M297T351	Litcubinine	297.167	351.2	314.139	19.251	C18H20NO4+	[M-H2O+H]+	Tetrahydroisoquinolines				172924-24-2	HMDB0032650	HMDB	MSI_level2	pos	6.14747e+06	2.50799e+06	2.39986e+07	2.5718e+06	2.34168e+07	1.95564e+07	1.78063e+07	6.17753e+06	2.0302e+06	1.30535e+07	3.87946e+06	1.8273e+06	8.1334e+06	7.58858e+06	5.33962e+06	2.2886e+06	7.30218e+06	6.29505e+06
M883T222	PC(22_5(4Z,7Z,10Z,13Z,16Z)_22_5(7Z,10Z,13Z,16Z,19Z))	882.584	222	881.593	19.374	C52H84NO8P	[M+H]+	Glycerophospholipids	Glycerophosphocholines				HMDB0008681	HMDB	MSI_level2	pos	1.61301e+07	1.54039e+07	5.96316e+06	2.45801e+06	723532	1.73488e+07	4.50307e+06	773458	708764	1.96193e+06	8.4901e+06	36530.2	4.05826e+06	2.70288e+06	135497	1.19423e+07	1.02564e+06	3.37968e+06
M420T429	Varanic acid	420.28	429.3	436.319	19.379	C26H44O5	[M-OH+H]+	Steroids and steroid derivatives	Bile acids, alcohols and derivatives			1061-64-9	HMDB0002195	HMDB	MSI_level2	pos	2.19666e+07	1.92874e+07	2.33473e+07	2.841e+06	2.55167e+07	1.86055e+06	4.38323e+06	4.2518e+07	8.28491e+06	5.42506e+06	2.22816e+06	1.04663e+07	2.61088e+06	7.05754e+06	4.69829e+07	2.57919e+06	7.91493e+06	4.23871e+07
M189T47_2	Lenthionine	189.16	46.8	187.892	19.393	C2H4S5	[M+H]+	Organic trisulfides		C08382		292-46-6	HMDB0031258	HMDB	MSI_level2	pos	2.01347e+08	1.3146e+08	1.66118e+08	1.37195e+08	2.04485e+08	1.88929e+08	1.14868e+08	7.37347e+07	5.80267e+07	8.68791e+07	9.27764e+07	1.09188e+08	9.16121e+07	8.47053e+07	8.51596e+07	9.13281e+07	1.88418e+08	1.21076e+08
M243T69	Psilocin	243.183	68.9	204.126	19.428	C12H16N2O	[M+K]+	Indoles and derivatives	Tryptamines and derivatives	C08312	Chemical structure transformation maps; Biosynthesis of other secondary metabolites; Global and overview maps	520-53-6	HMDB0042000	HMDB	MSI_level2	pos	1.08872e+07	3.29122e+07	5.32134e+07	2.4297e+07	3.86213e+07	6.38358e+07	4.09435e+07	2.64492e+07	2.06197e+07	3.34254e+07	1.11854e+08	2.82255e+07	5.54586e+07	3.11881e+07	5.19248e+07	5.99694e+07	9.27382e+06	5.28536e+07
M472T352_2	Cervonyl carnitine	472.351	352.1	471.335	19.441	C29H45NO4	[M+H]+	Fatty Acyls	Fatty acid esters				HMDB0006510	HMDB	MSI_level2	pos	3.66783e+06	4.11818e+06	3.24751e+07	1.38585e+07	2.34934e+07	3.3267e+07	1.5853e+07	1.39762e+07	1.5942e+07	4.72243e+06	1.37218e+07	1.79147e+06	5.07865e+07	4.24343e+07	4.64821e+07	2.79102e+06	6.79594e+07	9.7826e+06
M818T334_1	PC(22_2(13Z,16Z)_15_0)	817.565	334.2	799.609	19.445	C45H86NO8P	[M+NH4]+	Glycerophospholipids	Glycerophosphocholines				HMDB0008592	HMDB	MSI_level2	pos	1.48929e+06	6.30067e+06	118131	83891.3	1.34645e+06	184290	3.63805e+07	4.91344e+06	1.69855e+08	1.31793e+06	9.28243e+06	5.72666e+07	2.1111e+06	8.58415e+06	5.91266e+08	1.14037e+07	7.00077e+06	5.71922e+08
M259T48_2	N-Succinyl-L-citrulline	259.064	47.7	275.112	19.494	C10H17N3O6	[M-OH+H]+			C18048				mzVault	MSI_level2	pos	1.46403e+07	1.06802e+07	1.19158e+07	1.21835e+07	1.23999e+07	1.50674e+07	5.665e+06	7.16746e+06	5.71105e+06	5.80737e+06	6.90704e+06	6.68847e+06	1.35904e+07	1.099e+07	1.29113e+07	9.30431e+06	1.52318e+07	1.32661e+07
M205T59	1-Deoxy-11-oxopentalenate	205.126	59.2	248.141	19.5	C15H20O3	[M-CO2+H]+			C20400	Biosynthesis of other secondary metabolites; Global and overview maps			mzVault	MSI_level2	pos	5.4295e+08	5.29555e+08	5.58345e+08	3.74853e+08	4.63215e+08	2.99607e+08	2.63639e+08	1.8176e+08	1.51322e+08	1.91703e+08	3.2567e+08	1.87845e+08	5.37425e+08	3.18201e+08	2.71541e+08	3.91708e+08	6.41405e+08	4.19729e+08
M415T358_2	10'-Apo-beta-carotenal	415.221	358.2	376.277	19.552	C27H36O	[M+K]+	Prenol lipids	Sesterterpenoids	C20695		640-49-3	HMDB0059605	HMDB	MSI_level2	pos	1.59288e+08	1.69521e+08	1.42885e+08	1.80615e+08	1.61566e+08	9.25391e+07	2.95115e+08	8.34235e+07	3.235e+08	1.87354e+08	3.2653e+08	9.12234e+07	1.66281e+08	1.95324e+08	1.2476e+08	1.2845e+08	2.371e+08	1.84679e+08
M192T214	2-Amino-5-epi-valiolone	192.106	214	191.079	19.78	C7H13NO5	[M+H]+			C21247	Biosynthesis of other secondary metabolites; Global and overview maps			mzVault	MSI_level2	pos	730329	1.57428e+06	3.36481e+06	1.8849e+06	3.5457e+06	3.59894e+06	5.95354e+06	5.02474e+06	3.32014e+06	2.81703e+06	1.55277e+06	3.9929e+06	737968	3.99669e+06	1.33165e+06	8.16117e+06	1.2619e+06	887656
M425T428_3	Heliocide B2	425.224	428.2	424.225	19.845	C26H32O5	[M+H]+	Anthracenes	Anthraquinones			69734-89-0	HMDB0040747	mzVault	MSI_level2	pos	6.89946e+08	1.38185e+09	8.6464e+07	1.60828e+09	2.78172e+08	1.68227e+09	7.0744e+08	1.04145e+08	1.73556e+09	7.19285e+08	7.7062e+08	4.70306e+07	9.56789e+07	6.2109e+08	2.84219e+08	1.76942e+09	7.21947e+08	6.61538e+08
M516T296_3	Ciliatocholic acid	516.309	295.8	515.301	19.883	C26H46NO7P	[M+H]+			C05683	Metabolism of other amino acids	13222-48-5		mzVault	MSI_level2	pos	3.5024e+06	2.45096e+06	4.52111e+06	6.42016e+06	4.2233e+06	1.14453e+07	8.6706e+06	1.26871e+07	8.44863e+06	2.37021e+07	7.79649e+06	1.00605e+07	3.65352e+06	1.10498e+07	3.97734e+06	9.58484e+06	1.93722e+07	1.19721e+07
M265T45_2	1,3,7-trimethyl-5-hydroxyisourate	265.14	45.5	226.07	19.942	C8H10N4O4	[M+K]+			C21144	Biosynthesis of other secondary metabolites; Global and overview maps			mzVault	MSI_level2	pos	6.19884e+06	6.48746e+06	1.00902e+07	6.37085e+06	7.36627e+06	8.6436e+06	8.23539e+06	5.23174e+06	5.61499e+06	9.72161e+06	6.05796e+06	6.27559e+06	3.64576e+06	4.70284e+06	4.77711e+06	3.25612e+06	4.15157e+06	5.20755e+06
M370T280	Corchoionol C 9-glucoside	370.167	280	386.194	19.951	C19H30O8	[M-NH3+H]+	Fatty Acyls	Fatty acyl glycosides			54835-70-0	HMDB0029772	HMDB	MSI_level2	pos	4.00458e+06	2.68785e+06	3.85466e+06	3.18368e+06	6.17031e+06	6.85985e+06	7.7371e+06	1.44916e+07	9.08392e+06	6.26006e+06	7.17174e+06	9.82182e+06	3.32849e+06	1.61758e+07	9.35441e+06	1.09836e+07	3.91388e+06	1.60421e+07
M567T401_1	3-hydroxyechinenone	567.315	401	566.412	19.957	C40H54O2	[M+H]+			C15966	Global and overview maps; Metabolism of terpenoids and polyketides	4481-36-1		mzVault	MSI_level2	pos	6.20018e+07	8.52646e+07	4.005e+07	2.85935e+08	1.49129e+08	3.24361e+07	5.07081e+07	1.09567e+08	8.91218e+07	2.96817e+08	4.23933e+07	9.94745e+07	1.72151e+08	7.00929e+07	2.01279e+08	5.6777e+07	2.05266e+08	1.51568e+08
M216T285	Melatonin	216.102	285.4	232.121	0.00453443	C13H16N2O2	[M-NH3+H]+	Indoles and derivatives	Indoles	C01598	Environmental adaptation; Amino acid metabolism; Global and overview maps; Signaling molecules and interaction	73-31-4	HMDB0001389	KaitaiDB	MSI_level3	pos	1.08287e+06	8.97273e+06	8.59889e+06	1.03312e+07	8.88417e+06	3.55322e+06	2.24894e+07	2.01257e+07	3.44218e+07	3.50525e+07	1.0021e+07	1.4395e+07	7.05703e+06	1.18e+07	2.27082e+07	2.05293e+07	9.74997e+06	1.13278e+07
M168T257	Benzyl acetate	168.102	257.2	150.068	0.00844785	C9H10O2	[M+NH4]+	Benzene and substituted derivatives	Benzyloxycarbonyls	C15513		140-11-4	HMDB0031310	KaitaiDB	MSI_level3	pos	7.03707e+06	1.25161e+07	1.50474e+07	1.4968e+07	1.13571e+07	4.78706e+06	3.59358e+07	2.77751e+07	4.44067e+07	4.32859e+07	1.51986e+07	2.02208e+07	9.93939e+06	1.64913e+07	2.46667e+07	2.28315e+07	9.17328e+06	1.16659e+07
M116T364	Acetamidopropanal	116.071	363.7	115.063	0.015681	C5H9NO2	[M+H]+	Organooxygen compounds	Carbonyl compounds	C18170		73323-68-9	HMDB0012880	KaitaiDB	MSI_level3	pos	1.24894e+07	1.41701e+07	9.77064e+07	6.03504e+07	5.9551e+07	1.95006e+07	1.97021e+07	1.0612e+08	1.9053e+07	1.96272e+07	4.75778e+07	1.1569e+08	8.55591e+06	2.22739e+07	1.18326e+07	2.27846e+07	1.51321e+07	1.40471e+08
M149T82	Noreugenin	149.06	82.4	192.042	0.0216028	C10H8O4	[M-CO2+H]+	Benzopyrans	1-benzopyrans	C20462		1013-69-0	HMDB0303562	KaitaiDB	MSI_level3	pos	2.61962e+08	2.36535e+08	2.0709e+08	2.31477e+08	1.63589e+08	2.14762e+08	2.07792e+08	1.79182e+08	1.28198e+08	1.71415e+08	1.33258e+08	2.13276e+08	1.95259e+08	4.57369e+08	4.91832e+08	1.94467e+08	2.30369e+08	1.82493e+08
M149T70	3,4-Dihydro-2H-1-benzopyran-2-one	149.06	69.7	148.052	0.0216028	C9H8O2	[M+H]+	3,4-dihydrocoumarins		C02274	Xenobiotics biodegradation and metabolism; Global and overview maps	119-84-6	HMDB0036626	KaitaiDB	MSI_level3	pos	4.70203e+07	4.122e+07	4.47652e+07	1.47234e+08	4.24229e+07	4.60339e+07	1.28834e+08	1.38872e+08	1.20428e+08	1.30915e+08	1.08102e+08	1.54674e+08	1.48056e+08	4.36902e+07	2.7916e+07	1.34306e+08	1.57212e+08	1.35126e+08
M149T54	Isoscopoletin	149.064	53.9	192.042	0.0216028	C10H8O4	[M-CO2+H]+			C18079		776-86-3	HMDB0132246	KaitaiDB	MSI_level3	pos	2.14165e+08	1.73628e+08	1.92814e+08	1.62572e+08	1.71157e+08	1.92631e+08	1.22092e+08	1.18076e+08	1.16506e+08	1.10329e+08	1.50435e+08	1.53103e+08	2.6896e+07	2.94991e+07	8.08754e+07	1.61575e+08	1.65191e+08	1.12539e+08
M205T112	coniferyl acetate	205.086	111.9	222.089	0.0771389	C12H14O4	[M-H2O+H]+			C20225	Biosynthesis of other secondary metabolites	79440-81-6		KaitaiDB	MSI_level3	pos	2.28497e+07	7.07073e+07	9.00102e+06	9.9235e+07	1.00191e+08	9.11671e+07	1.53733e+07	1.61525e+07	9.93158e+06	1.08935e+08	1.97265e+07	9.43812e+07	1.80965e+07	4.1062e+07	2.41327e+07	5.98856e+07	1.78016e+07	2.16032e+07
M189T69	4-(Glutamylamino) butanoate	189.123	69.2	232.106	0.195533	C9H16N2O5	[M-CO2+H]+	Carboxylic acids and derivatives	Amino acids, peptides, and analogues	C15767	Amino acid metabolism; Global and overview maps	5105-96-4	HMDB0012161	KaitaiDB	MSI_level3	pos	2.54136e+07	2.79139e+07	2.99105e+07	3.23774e+07	5.55065e+07	4.97851e+07	1.79423e+08	1.16919e+08	8.72796e+07	2.23515e+07	1.85496e+07	4.51063e+07	4.41712e+07	8.23461e+07	8.03121e+07	1.77262e+08	6.10588e+07	2.26958e+07
M137T195	4-aminobenzoate	137.047	195.5	136.04	0.204456	C7H6NO2-	[M+H]+	Benzene and substituted derivatives	Benzoic acids and derivatives			2906-28-7	HMDB0304171	KaitaiDB	MSI_level3	pos	6.88446e+06	2.29764e+06	2.47066e+06	2.66414e+07	7.95214e+06	8.15861e+06	1.61889e+08	3.89848e+07	8.57038e+06	2.25202e+07	5.00454e+07	8.79933e+06	8.60083e+06	9.3863e+06	2.86532e+07	9.85644e+06	1.10004e+07	4.45745e+07
M114T386	dihydro-3-hydroxy-4,4-dimethyl- 2(3H)-Furanone	114.067	385.9	130.063	0.240385	C6H10O3	[M-OH+H]+	Lactones	Gamma butyrolactones	C01012		52126-90-6	HMDB0303902	KaitaiDB	MSI_level3	pos	1.26963e+08	3.08609e+08	4.7133e+08	1.0696e+08	3.63251e+08	1.04928e+08	5.03983e+08	1.01148e+08	2.44939e+08	9.34811e+07	2.86148e+08	8.80141e+07	2.72045e+08	2.45355e+08	2.76623e+08	4.40201e+08	9.90578e+07	9.56822e+07
M105T114	Styrene	105.07	113.7	104.063	0.254877	C8H8	[M+H]+	Benzene and substituted derivatives	Styrenes	C07083	Xenobiotics biodegradation and metabolism; Global and overview maps	12770-88-6	HMDB0034240	KaitaiDB	MSI_level3	pos	2.1806e+07	1.6032e+07	1.36794e+07	1.28455e+07	3.32443e+07	3.62628e+07	1.07449e+07	9.81161e+06	1.01306e+07	1.35938e+07	1.39184e+07	1.52582e+07	1.42797e+07	1.0901e+07	1.07956e+07	8.9087e+06	6.4271e+07	2.74503e+07
M787T400_2	omega-Hydroxy-beta-dihydromenaquinone-9	786.607	399.9	802.626	0.267452	C56H82O3	[M-NH3+H]+			C21885				KaitaiDB	MSI_level3	pos	2.53651e+08	1.01247e+08	5.48373e+08	4.25649e+08	4.1142e+08	1.48284e+08	5.96291e+08	3.2032e+08	6.06589e+08	3.12704e+08	3.14416e+08	9.15427e+06	1.16551e+08	6.66565e+07	7.94301e+06	1.68712e+08	5.46399e+07	9.91811e+07
M318T43	dapdiamide A	318.177	43.5	300.143	0.277896	C12H20N4O5	[M+NH4]+			C20962	Biosynthesis of other secondary metabolites; Global and overview maps			KaitaiDB	MSI_level3	pos	1.38168e+06	3.11821e+06	2.53905e+06	2.49336e+06	315038	1.70487e+06	782775	438481	384861	363406	380556	1.84037e+06	4.07317e+06	2.82979e+06	1.86287e+06	2.69878e+06	612666	589576
M174T247	4-Methoxy-2,2-bipyrrole-5-carboxaldehyde	174.055	247.5	190.074	0.295425	C10H10N2O2	[M-NH3+H]+			C21570	Biosynthesis of other secondary metabolites; Global and overview maps	10476-41-2		KaitaiDB	MSI_level3	pos	1.16864e+07	1.04665e+07	6.75458e+06	7.96347e+06	8.24594e+06	8.91399e+06	1.31557e+07	1.05073e+07	5.24888e+06	9.77278e+06	4.8392e+06	1.46692e+07	9.23793e+06	8.07075e+06	5.99225e+06	8.52322e+06	8.55344e+06	6.01558e+06
M518T346_2	Fumitremorgin B	518.34	345.6	479.242	0.309103	C27H33N3O5	[M+K]+	Indoles and derivatives	Carbazoles	C20630	Biosynthesis of other secondary metabolites; Global and overview maps	12626-17-4	HMDB0030203	KaitaiDB	MSI_level3	pos	2.91333e+06	7.82736e+07	4.94773e+08	7.47278e+08	6.69475e+08	8.38451e+07	1.01879e+08	3.06639e+08	6.18538e+08	4.05575e+07	7.03187e+07	1.56549e+08	1.2584e+08	1.16298e+08	1.26068e+08	1.3638e+08	1.4448e+09	5.3877e+07
M220T257	pentahomomethionine	220.137	257	219.129	0.313533	C10H21NO2S	[M+H]+			C17229	Biosynthesis of other secondary metabolites; Global and overview maps			KaitaiDB	MSI_level3	pos	1.3364e+07	2.05988e+07	3.70074e+07	2.45138e+07	4.56988e+07	6.29603e+07	6.74767e+07	4.14244e+07	2.35273e+07	2.90821e+07	1.58789e+07	3.41022e+07	1.15197e+07	4.19816e+07	1.1812e+07	7.37712e+07	1.65181e+07	8.06427e+06
M186T250	1,3,5-Trimethoxybenzene	186.112	250.3	168.079	0.352583	C9H12O3	[M+NH4]+	Phenol ethers	Anisoles			621-23-8	HMDB0059963	KaitaiDB	MSI_level3	pos	8.59581e+07	5.33786e+07	3.9606e+07	3.28801e+07	2.48064e+07	3.18591e+07	6.27953e+07	4.54175e+07	4.41842e+07	6.09016e+07	2.84988e+07	4.14754e+07	3.63283e+07	3.65949e+07	7.15586e+07	4.71868e+07	2.88271e+07	3.90367e+07
M760T265_3	Thyroxine	759.684	264.9	776.687	0.363283	C15H11I4NO4	[M-H2O+H]+	Carboxylic acids and derivatives	Amino acids, peptides, and analogues	C01829	Digestive system; Endocrine system; Signaling molecules and interaction; Amino acid metabolism; Immune disease; Global and overview maps	7488-70-2	HMDB0000248	KaitaiDB	MSI_level3	pos	4.82769e+06	6.78592e+06	1.77451e+06	1.04907e+07	1.15653e+07	3.69684e+06	1.53212e+06	4.3812e+06	4.48706e+06	2.25073e+06	685262	1.12118e+07	1.05827e+07	6.61316e+06	5.05061e+06	1.8752e+07	2.84296e+07	6.53382e+06
M769T355_1	Ginsenoside Rg3	768.502	354.5	784.497	0.38696	C42H72O13	[M-OH+H]+			C20778		14197-60-5	HMDB0039546	KaitaiDB	MSI_level3	pos	1.73747e+06	4.32938e+06	1.90614e+06	1.35409e+06	1.80292e+06	3.06716e+06	2.28677e+06	3.09905e+06	1.06377e+06	1.99056e+06	1.64545e+07	1.3818e+06	1.66731e+06	3.91076e+07	5.74351e+07	3.47428e+06	2.63463e+06	3.37079e+06
M695T254_4	UDP-N-acetylglucosamine enolpyruvate	695.121	253.9	677.087	0.39104	C20H29N3O19P2	[M+NH4]+			C04631	Carbohydrate metabolism; Glycan biosynthesis and metabolism; Global and overview maps	70222-94-5		KaitaiDB	MSI_level3	pos	2.35184e+07	1.87217e+07	4.08941e+07	4.27325e+07	2.007e+06	6.91939e+06	2.76037e+07	2.0536e+07	1.24811e+07	1.69371e+07	3.87507e+06	2.25623e+07	1.38274e+07	1.22675e+07	7.65045e+06	2.04819e+07	6.58963e+06	998256
M159T202	Carbamoyl phosphate	159.017	202.1	140.983	0.403605	CH4NO5P	[M+NH4]+	Organic phosphoric acids and derivatives		C00169	Energy metabolism; Amino acid metabolism; Global and overview maps; Nucleotide metabolism	590-55-6	HMDB0001096	KaitaiDB	MSI_level3	pos	2.40923e+07	2.45556e+07	1.93186e+07	1.74774e+07	1.74755e+07	2.99581e+07	1.93587e+07	1.80104e+07	1.23918e+07	1.21541e+07	6.93329e+06	1.3726e+07	6.80028e+06	6.6843e+06	3.86499e+06	7.42332e+06	5.1938e+06	5.58991e+06
M222T56	N-Acetylmannosamine	222.097	56.1	221.09	0.407839	C8H15NO6	[M+H]+	Organooxygen compounds	Carbohydrates and carbohydrate conjugates	C00645	Carbohydrate metabolism; Glycan biosynthesis and metabolism; Global and overview maps	3615-17-6	HMDB0001129	KaitaiDB	MSI_level3	pos	2.28469e+07	1.75883e+07	2.67112e+07	1.70916e+07	1.73176e+07	2.05938e+07	3.24148e+07	2.00826e+07	3.70957e+07	3.32755e+07	3.12584e+07	2.48523e+07	1.80142e+07	1.87692e+07	1.38876e+07	1.94457e+07	1.92374e+07	2.25158e+07
M195T317_1	6-Hydroxymellein	195.065	317.3	194.058	0.422526	C10H10O4	[M+H]+			C02379		70901-60-9		KaitaiDB	MSI_level3	pos	2.73554e+06	1.35865e+07	1.44598e+07	3.03269e+06	3.3336e+06	3.61764e+06	3.18006e+06	4.45611e+06	1.39818e+07	5.1793e+06	5.64753e+06	5.36861e+06	1.42139e+07	5.07651e+06	4.90444e+06	6.22105e+06	5.68146e+06	6.00124e+06
M118T348	Acetylhomoserine	118.086	348.4	161.069	0.432058	C6H11NO4	[M-CO2+H]+	Carboxylic acids and derivatives	Amino acids, peptides, and analogues	C01077	Amino acid metabolism; Global and overview maps	7540-67-2	HMDB0029423	KaitaiDB	MSI_level3	pos	1.36209e+08	6.38409e+07	7.07256e+07	6.60341e+07	1.201e+08	1.76669e+08	1.74667e+08	1.41936e+08	6.68436e+07	3.78168e+07	1.88209e+08	1.82623e+08	1.19163e+08	1.85393e+07	3.04514e+08	1.66599e+08	2.32174e+08	1.21694e+08
M762T262_7	Trypanothione	762.403	262.2	723.304	0.502595	C27H49N9O10S2	[M+K]+	Carboxylic acids and derivatives	Amino acids, peptides, and analogues	C02090	Metabolism of other amino acids; Global and overview maps		HMDB0060520	KaitaiDB	MSI_level3	pos	2.11759e+06	8.92524e+06	3.63362e+06	9.13429e+06	1.22746e+07	8.0581e+06	3.13928e+06	1.83318e+06	1.99102e+06	2.28194e+06	734000	1.12037e+07	2.46545e+07	5.50032e+06	1.35444e+07	1.07496e+07	1.83112e+07	2.60321e+07
M196T133	Methyleugenol	196.133	133.4	178.099	0.508941	C11H14O2	[M+NH4]+	Benzene and substituted derivatives	Methoxybenzenes	C10454	Biosynthesis of other secondary metabolites	93-15-2	HMDB0031864	KaitaiDB	MSI_level3	pos	1.59595e+08	1.20357e+08	1.13151e+08	1.2943e+08	1.41064e+08	1.02997e+08	1.45492e+08	1.50824e+08	1.24397e+08	1.0746e+08	1.69709e+08	1.22052e+08	1.22531e+08	1.51792e+08	1.72109e+08	1.252e+08	1.56945e+08	1.53072e+08
M153T330	N-Isopropylammelide	153.077	330.1	170.08	0.544955	C6H10N4O2	[M-H2O+H]+			C06553	Xenobiotics biodegradation and metabolism; Global and overview maps	35200-63-6		KaitaiDB	MSI_level3	pos	6.41349e+07	2.24294e+07	3.5738e+07	1.03117e+07	2.83455e+07	3.77698e+07	2.33175e+06	6.39961e+07	2.59067e+07	3.93865e+07	7.05471e+07	5.44694e+07	5.97149e+07	6.50356e+07	2.59447e+07	1.22606e+07	3.08788e+07	8.19803e+07
M228T279	Multifidol	228.123	279.1	210.089	0.56908	C11H14O4	[M+NH4]+			C10709		125074-06-8		KaitaiDB	MSI_level3	pos	4.81981e+06	1.20929e+07	1.22756e+07	1.33376e+07	1.15009e+07	5.05129e+06	3.27972e+07	3.60054e+07	8.80348e+07	5.3804e+07	1.51331e+07	2.45006e+07	7.65083e+06	1.6605e+07	3.7945e+07	3.29334e+07	9.66676e+06	1.67277e+07
M141T250	3,4-Dihydroxymandelic acid	141.055	250.1	184.037	0.579774	C8H8O5	[M-CO2+H]+	Phenols	Benzenediols	C05580	Amino acid metabolism; Global and overview maps	14883-87-5	HMDB0001866	KaitaiDB	MSI_level3	pos	9.87313e+06	7.85043e+06	1.53114e+07	1.34698e+07	1.49786e+07	1.45893e+07	4.78046e+07	6.06589e+07	6.66731e+07	5.00442e+07	2.94765e+07	4.0833e+07	1.44221e+07	4.27301e+07	2.39865e+07	2.12091e+07	1.51816e+07	2.04421e+07
M224T158	Scoparone	224.092	157.8	206.058	0.586457	C11H10O4	[M+NH4]+	Coumarins and derivatives		C09311		120-08-1	HMDB0030818	KaitaiDB	MSI_level3	pos	1.40734e+07	1.44248e+07	1.71923e+07	6.55655e+06	1.63335e+07	3.19807e+07	1.07346e+07	8.88463e+06	4.09867e+06	5.56671e+06	5.2769e+06	5.60042e+07	1.5215e+07	1.24829e+07	1.15865e+07	7.99911e+06	9.03387e+06	7.48634e+06
M120T257	Tetramethylpyrazine	120.081	257.2	136.1	0.588105	C8H12N2	[M-NH3+H]+	Diazines	Pyrazines			1124-11-4	HMDB0036584	KaitaiDB	MSI_level3	pos	6.64015e+06	2.74878e+07	2.69339e+07	3.54462e+07	2.60265e+07	3.01063e+07	2.6017e+07	7.57257e+06	7.03948e+06	7.14991e+06	1.99187e+07	6.254e+07	4.06291e+07	2.23806e+06	2.76721e+07	8.47023e+06	9.11324e+06	8.36842e+06
M523T340	1-(2-aminophenyl)decane-1,3-dione	523.353	340.4	261.173	0.603838	C16H23NO2	[2M+H]+			C21490	Biosynthesis of other secondary metabolites; Global and overview maps			KaitaiDB	MSI_level3	pos	6.9247e+07	9.25755e+07	1.00012e+08	4.64042e+07	4.0061e+07	7.30443e+07	3.39622e+07	6.24804e+07	6.18477e+07	1.99287e+08	1.67453e+08	9.82927e+07	5.99053e+07	1.41351e+08	1.57172e+08	5.65901e+07	6.88431e+07	4.94212e+07
M320T311_1	Dihydrochelirubine	320.128	310.7	363.111	0.667296	C21H17NO5	[M-CO2+H]+			C05194	Biosynthesis of other secondary metabolites; Global and overview maps	28342-26-9		KaitaiDB	MSI_level3	pos	1.78309e+07	1.54841e+07	2.27579e+07	2.39876e+07	2.92546e+07	3.02062e+07	3.31266e+07	6.27384e+07	5.24807e+07	3.03689e+07	2.58556e+07	3.06675e+07	1.60698e+07	3.46739e+07	2.53306e+07	3.44781e+07	5.46604e+07	4.1875e+07
M258T81	N-Acetyl-D-Glucosamine 6-Phosphate	258.074	80.8	301.056	0.728396	C8H16NO9P	[M-CO2+H]+	Organooxygen compounds	Carbohydrates and carbohydrate conjugates	C00357	Carbohydrate metabolism; Membrane transport; Global and overview maps	18191-20-3	HMDB0001062	KaitaiDB	MSI_level3	pos	1.72861e+08	1.00635e+08	1.75179e+08	1.1533e+08	3.97488e+07	9.56795e+07	1.15127e+08	1.70157e+08	1.2367e+08	1.09395e+08	1.00735e+08	8.23916e+07	6.0141e+07	1.96753e+08	1.33702e+08	1.68432e+08	1.41583e+08	7.77817e+07
M827T240_8	Acetyl-CoA	827.16	239.6	809.126	0.732361	C23H38N7O17P3S	[M+NH4]+	Organooxygen compounds	Carbohydrates and carbohydrate conjugates	C00024	Endocrine and metabolic disease; Cancer: overview; Metabolism of other amino acids; Chemical structure transformation maps; Signal transduction; Cell growth and death; Nervous system; Carbohydrate metabolism; Lipid metabolism; Environmental adaptation; Biosynthesis of other secondary metabolites; Xenobiotics biodegradation and metabolism; Endocrine system; Metabolism of terpenoids and polyketides…	102029-73-2	HMDB0001206	KaitaiDB	MSI_level3	pos	1.50656e+07	2.31328e+07	2.41568e+07	1.62976e+07	2.3656e+07	1.95253e+07	2.86964e+07	1.83093e+07	3.64142e+07	4.62833e+07	3.06622e+07	1.67897e+07	6.20833e+07	6.19234e+07	5.2997e+07	7.03948e+07	8.24271e+07	6.63816e+07
M103T70	Coumarin	103.054	69.5	146.037	0.73728	C9H6O2	[M-CO2+H]+	Coumarins and derivatives		C05851	Biosynthesis of other secondary metabolites; Global and overview maps	103802-83-1	HMDB0001218	KaitaiDB	MSI_level3	pos	1.14361e+08	1.10073e+08	1.08837e+08	1.08796e+08	1.00973e+08	1.02542e+08	9.69594e+07	9.26094e+07	7.58281e+07	9.06456e+07	6.95095e+07	2.59882e+07	1.04942e+08	2.84693e+07	6.58056e+06	9.10171e+07	9.83404e+07	9.11792e+07
M195T437	Caffeine	195.088	437.3	194.08	0.760787	C8H10N4O2	[M+H]+	Imidazopyrimidines	Purines and purine derivatives	C07481	Chemical structure transformation maps; Biosynthesis of other secondary metabolites; Global and overview maps	95789-13-2	HMDB0001847	KaitaiDB	MSI_level3	pos	1.61757e+08	1.54281e+08	5.07787e+08	5.24934e+08	2.86255e+08	6.40633e+08	1.52813e+08	3.6666e+08	5.70004e+08	6.35944e+08	1.57623e+09	7.63449e+08	2.56022e+08	6.1235e+08	5.7977e+08	1.78805e+08	9.0891e+08	5.57147e+08
M249T55	N2-Succinyl-L-glutamic acid 5-semialdehyde	249.108	55.4	231.074	0.765851	C9H13NO6	[M+NH4]+	Carboxylic acids and derivatives	Amino acids, peptides, and analogues	C05932	Amino acid metabolism; Global and overview maps		HMDB0001180	KaitaiDB	MSI_level3	pos	1.13469e+07	1.04249e+07	1.08492e+07	1.15908e+07	1.89633e+06	8.59649e+06	4.14003e+06	2.39612e+06	3.93201e+06	6.62515e+06	2.78725e+06	2.47434e+06	4.97884e+06	6.65537e+06	996717	7.40387e+06	6.67281e+06	1.11914e+06
M166T242	D-Talitol	166.084	241.8	182.079	0.7778	C6H14O6	[M-OH+H]+			C21524		5552-13-6		KaitaiDB	MSI_level3	pos	5.25535e+07	1.37847e+07	9.08357e+07	8.43263e+07	7.39023e+07	4.70661e+07	3.41979e+07	6.21638e+06	1.54185e+07	1.5e+07	7.97895e+07	1.70059e+07	3.85496e+06	4.74862e+07	1.79758e+08	3.04202e+07	3.99829e+07	1.74513e+07
M371T280	Galloyl glucose	371.172	279.9	332.074	0.794834	C13H16O10	[M+K]+	Tannins		C01158	Chemical structure transformation maps	13405-60-2	HMDB0301708	KaitaiDB	MSI_level3	pos	121416	52230.6	137506	109548	204659	242591	984874	2.18714e+06	413068	452289	1.18158e+06	1.66607e+06	236188	3.34665e+06	1.78126e+06	1.95125e+06	1.7973e+06	2.49645e+06
M163T403	1,2-Dihydronaphthalene-1,2-diol	163.076	403.3	162.068	0.904979	C10H10O2	[M+H]+			C06205	Xenobiotics biodegradation and metabolism	31966-70-8		KaitaiDB	MSI_level3	pos	3.692e+07	3.13076e+07	2.99883e+07	3.07849e+07	3.22688e+07	2.98531e+07	3.22721e+07	3.25245e+07	3.26497e+07	3.50147e+07	3.73424e+07	3.27281e+07	3.01651e+07	3.24213e+07	3.34876e+07	3.36691e+07	3.21562e+07	3.41884e+07
M248T55	Linamarin	248.113	55.2	247.106	0.972862	C10H17NO6	[M+H]+	Organooxygen compounds	Carbohydrates and carbohydrate conjugates	C01594	Metabolism of other amino acids; Global and overview maps	554-35-8	HMDB0033699	KaitaiDB	MSI_level3	pos	2.26602e+07	3.57253e+07	2.05314e+07	3.7833e+07	1.65216e+07	1.95349e+07	3.38563e+07	2.075e+07	2.98182e+07	2.54717e+07	2.01464e+07	2.09e+07	3.17855e+07	6.35522e+07	2.00034e+07	1.48172e+07	1.07372e+07	1.30878e+07
M172T208	3,5-Dimethoxyphenol	172.097	208.4	154.063	1.06672	C8H10O3	[M+NH4]+	Phenols	Methoxyphenols			500-99-2	HMDB0059966	KaitaiDB	MSI_level3	pos	3.18694e+07	2.01019e+07	1.55004e+07	1.31606e+07	1.17761e+07	1.59577e+07	1.7969e+07	1.88466e+07	1.93791e+07	1.74764e+07	1.10844e+07	1.82855e+07	1.47546e+07	1.59097e+07	1.57708e+07	2.29147e+07	1.74207e+07	1.2912e+07
M916T262_4	3-Methylglutaconyl-CoA	916.137	262.3	893.147	1.072	C27H42N7O19P3S	[M+Na]+	Fatty Acyls	Fatty acyl thioesters	C03231	Amino acid metabolism; Global and overview maps	6247-73-0	HMDB0001057	KaitaiDB	MSI_level3	pos	3.17178e+06	3.08455e+06	2.28277e+06	4.90325e+06	3.11873e+06	3.36918e+06	2.01907e+06	6.02924e+06	7.37574e+06	4.02937e+06	3.5238e+06	1.08439e+07	8.83532e+06	4.30836e+06	3.74045e+06	1.3703e+07	8.55582e+06	6.02202e+06
M770T239_6	Zymosterol intermediate 2	769.687	239	384.339	1.07678	C27H44O	[2M+H]+	Steroids and steroid derivatives	Cholestane steroids	C05437	Lipid metabolism; Global and overview maps	128-33-6	HMDB0006271	KaitaiDB	MSI_level3	pos	1.02532e+07	2.09103e+07	1.30885e+07	2.37567e+07	9.33118e+06	4.94321e+06	3.09151e+06	1.83596e+06	3.2826e+06	1.05125e+07	4.17439e+06	2.14869e+06	1.86236e+07	1.45847e+07	2.17126e+07	3.26985e+07	2.61723e+07	1.38023e+07
M429T381_1	4alpha-Hydroxymethyl-4beta-methyl-5alpha-cholesta-8,24-dien-3beta-ol	429.372	380.9	428.365	1.13473	C29H48O2	[M+H]+	Prenol lipids	Triterpenoids				HMDB0012170	KaitaiDB	MSI_level3	pos	1.86843e+08	1.57409e+08	8.82733e+07	1.01009e+08	1.86191e+08	1.46244e+08	1.96161e+08	1.65527e+08	1.62628e+08	1.02744e+08	3.39345e+07	1.11492e+08	1.3152e+08	8.40143e+07	1.03544e+08	2.04709e+08	2.68421e+08	1.69666e+08
M114T176	Epsilon-caprolactam	114.091	176.4	113.084	1.19221	C6H11NO	[M+H]+	Lactams	Caprolactams	C06593	Xenobiotics biodegradation and metabolism; Global and overview maps	9012-16-2	HMDB0062769	KaitaiDB	MSI_level3	pos	4.42156e+07	3.4924e+07	4.35306e+07	5.8383e+07	3.57094e+07	3.52414e+07	2.99737e+07	6.68274e+07	5.38045e+07	7.88662e+07	4.51656e+07	5.16749e+07	5.00406e+07	4.74581e+07	7.07856e+07	5.50011e+07	7.73253e+07	7.62531e+07
M428T405	isoroquefortine C	428.282	405	389.185	1.20766	C22H23N5O2	[M+K]+	Indoles and derivatives	Pyrroloindoles	C22165	Biosynthesis of other secondary metabolites; Global and overview maps	58735-64-1	HMDB0030381	KaitaiDB	MSI_level3	pos	6.18439e+07	3.14398e+07	7.38182e+07	3.97867e+07	3.82864e+07	4.06886e+07	2.71493e+07	1.68108e+07	8.47497e+06	2.48212e+07	1.70864e+07	3.00959e+07	2.42568e+07	3.44354e+07	2.81088e+07	2.5337e+07	3.08612e+07	2.54129e+07
M149T326	4-Pyridoxolactone	149.024	326.4	165.043	1.21712	C8H7NO3	[M-NH3+H]+	Pyridines and derivatives	Pyridinecarboxylic acids and derivatives	C00971	Metabolism of cofactors and vitamins; Global and overview maps	96760-51-9	HMDB0003454	KaitaiDB	MSI_level3	pos	5.06633e+07	4.19001e+07	3.95475e+07	4.60995e+07	4.84421e+07	5.00041e+07	5.02502e+07	5.30728e+07	5.57394e+07	5.34583e+07	6.50646e+07	7.72348e+07	5.52335e+07	6.00423e+07	5.67598e+07	7.08602e+07	6.69082e+07	6.89451e+07
M353T282	Narbonolide	353.232	282	352.225	1.24173	C20H32O5	[M+H]+			C11997	Global and overview maps; Metabolism of terpenoids and polyketides	32885-75-9		KaitaiDB	MSI_level3	pos	1.69214e+07	2.12901e+07	2.49429e+06	2.48628e+07	2.86134e+06	1.29745e+07	5.64189e+06	2.32335e+07	2.26161e+07	1.5295e+07	1.13337e+06	6.69346e+06	2.67306e+07	2.54824e+07	1.08707e+08	1.52184e+07	8.01672e+06	6.78378e+06
M365T403	Phaseollidin hydrate	365.136	403.3	342.147	1.26829	C20H22O5	[M+Na]+			C05229		76122-57-1		KaitaiDB	MSI_level3	pos	6.64504e+07	4.80277e+07	4.88588e+07	5.65793e+07	6.49245e+07	6.33337e+07	5.84061e+07	5.64253e+07	6.21519e+07	6.00993e+07	7.67889e+07	6.2814e+07	6.43212e+07	6.28484e+07	6.68067e+07	6.73822e+07	7.06033e+07	7.30339e+07
M705T239_4	6-hydroxymethyl-dihydropterin diphosphate	704.978	238.9	351.985	1.27377	C7H8N5O8P2	[2M+H]+	Pteridines and derivatives	Pterins and derivatives				HMDB0304228	KaitaiDB	MSI_level3	pos	4.69581e+07	9.77658e+07	1.06327e+08	9.18313e+07	8.46294e+07	4.88632e+07	1.89644e+07	1.38487e+07	2.34758e+07	3.241e+07	1.79692e+07	2.30468e+07	6.54978e+07	7.31751e+07	1.03424e+08	1.25507e+08	8.33504e+07	9.4456e+07
M568T400_1	echinenone	568.452	399.8	550.417	1.28626	C40H54O	[M+NH4]+			C08592	Global and overview maps; Metabolism of terpenoids and polyketides	432-68-8		KaitaiDB	MSI_level3	pos	4.39986e+07	2.58769e+07	2.09776e+07	2.1158e+07	2.38069e+07	2.91481e+07	2.1544e+07	3.52953e+07	1.87248e+07	3.34717e+07	2.21024e+07	1.68726e+07	2.39109e+07	1.5579e+07	1.58913e+07	3.07853e+07	3.32041e+07	4.67234e+07
M153T422	phlorisobutyrophenone	153.091	422.4	196.074	1.29583	C10H12O4	[M-CO2+H]+	Organooxygen compounds	Carbonyl compounds	C07351		35458-21-0	HMDB0304461	KaitaiDB	MSI_level3	pos	3.24666e+06	1.84643e+06	3.37306e+06	2.4034e+07	1.24877e+06	2.55917e+07	2.70263e+06	2.60337e+07	5.96532e+06	2.06893e+06	3.15964e+07	3.05863e+06	5.05977e+06	2.22673e+06	2.66512e+07	2.97218e+07	1.86644e+06	3.56595e+06
M110T448	2-Aminoacrylic acid	110.021	448.4	87.032	1.34247	C3H5NO2	[M+Na]+	Carboxylic acids and derivatives	Amino acids, peptides, and analogues	C02218	Amino acid metabolism; Global and overview maps	28453-71-6	HMDB0003609	KaitaiDB	MSI_level3	pos	5.7822e+08	6.79265e+08	3.76687e+08	1.74702e+09	1.44763e+09	9.37443e+08	5.77935e+08	4.62285e+08	2.60705e+08	1.31152e+08	1.14469e+08	4.2835e+07	1.44053e+07	1.12381e+08	6.25445e+07	7.76709e+07	1.01112e+08	8.96625e+07
M369T360	Bisdechlorogeodin	369.171	360.4	330.074	1.35661	C17H14O7	[M+K]+			C03036		3209-31-2		KaitaiDB	MSI_level3	pos	6.03906e+07	7.68446e+07	1.09475e+08	3.9767e+07	1.81924e+07	2.66587e+06	3.76728e+06	5.53474e+06	982756	3.57777e+06	478770	360717	186422	140400	946791	67749.6	230882	652156
M111T352	furaneol (keto form)	111.02	352.3	127.04	1.39956	C6H7O3-	[M-NH3+H]+	Dihydrofurans	Furanones				HMDB0304357	KaitaiDB	MSI_level3	pos	3.8243e+09	3.33456e+09	4.78855e+09	6.89391e+09	6.62699e+09	5.81647e+09	6.45165e+09	6.50754e+09	6.00201e+09	5.91436e+09	5.62535e+09	4.97963e+09	3.41032e+09	4.09509e+09	1.9069e+09	5.49257e+08	4.23388e+09	2.17222e+09
M183T280	6-Chlorohydroxyquinol	182.982	280.5	159.993	1.41161	C6H5ClO3	[M+Na]+			C06328	Xenobiotics biodegradation and metabolism; Global and overview maps	150097-90-8		KaitaiDB	MSI_level3	pos	1.8459e+08	2.80881e+08	2.52718e+08	1.99607e+08	2.75928e+08	3.34395e+08	1.37592e+08	6.01619e+08	3.68746e+08	6.31733e+08	1.84796e+07	2.45283e+08	1.98209e+08	3.51361e+07	1.86714e+08	1.51043e+08	2.66895e+08	1.98886e+08
M277T342	D-Erythro-imidazole-glycerol-phosphate	277.133	341.9	238.035	1.52642	C6H11N2O6P	[M+K]+	Organic phosphoric acids and derivatives	Phosphate esters	C04666	Chemical structure transformation maps; Amino acid metabolism; Global and overview maps	36244-87-8	HMDB0012208	KaitaiDB	MSI_level3	pos	52714.4	1.74955e+06	2.00933e+06	2.1703e+06	1.23838e+06	1.48566e+06	7.02179e+06	1.10262e+07	1.25294e+07	1.73174e+07	1.69333e+07	7.55333e+06	2.81147e+06	5.13591e+06	1.98732e+06	7.92174e+06	9.60738e+06	1.67305e+06
M812T240_5	Amylopectin	812.257	240.1	828.275	1.72775	C30H52O26	[M-NH3+H]+	Organooxygen compounds	Carbohydrates and carbohydrate conjugates			9037-22-3	HMDB0003255	KaitaiDB	MSI_level3	pos	2.98715e+07	1.41387e+07	1.30646e+07	1.88621e+07	4.79946e+07	1.9853e+07	1.18426e+07	9.76842e+06	1.17567e+07	1.62349e+07	9.63839e+06	2.13713e+07	3.45878e+07	1.854e+07	1.77549e+07	4.40988e+07	3.90377e+07	3.70705e+07
M166T255	Ethionamide sulphoxide	166.032	254.5	182.051	1.75616	C8H10N2OS	[M-NH3+H]+	Pyridines and derivatives				536-28-7	HMDB0060624	KaitaiDB	MSI_level3	pos	1.2757e+07	5.88619e+06	1.26389e+07	2.1468e+06	1.3493e+07	1.88339e+07	5.52861e+06	1.78881e+06	3.14681e+06	3.8191e+06	1.83079e+06	3.7899e+06	4.33659e+06	5.77859e+06	5.10008e+06	6.73012e+06	8.67075e+06	3.19665e+06
M120T141	(S)-Methylmalonic acid semialdehyde	120.066	140.5	102.032	1.81585	C4H6O3	[M+NH4]+	Organooxygen compounds	Carbonyl compounds	C06002	Carbohydrate metabolism; Amino acid metabolism; Xenobiotics biodegradation and metabolism; Global and overview maps	99043-16-0	HMDB0002217	KaitaiDB	MSI_level3	pos	5.05282e+06	2.68046e+07	6.55489e+06	6.89727e+06	1.58032e+07	7.25436e+06	5.93034e+06	3.343e+07	4.98536e+06	2.86864e+07	4.56155e+06	6.36189e+06	6.28639e+06	2.52589e+07	2.5242e+07	2.82706e+07	4.93003e+07	2.44404e+07
M393T355_3	Geranyl acetate	393.299	354.6	196.146	1.83174	C12H20O2	[2M+H]+	Fatty Acyls	Fatty alcohol esters	C09861		33843-18-4	HMDB0035157	KaitaiDB	MSI_level3	pos	9.67271e+07	1.07267e+08	4.13481e+07	8.41373e+07	5.10967e+07	4.15691e+07	3.3419e+08	5.70026e+07	7.63648e+08	4.34357e+08	2.3369e+08	1.03245e+08	8.38444e+07	9.28733e+08	9.1263e+07	2.61873e+08	4.0819e+07	4.77709e+07
M113T213	Butyl propionate	113.096	213.2	130.099	1.89378	C7H14O2	[M-H2O+H]+	Carboxylic acids and derivatives	Carboxylic acid derivatives			590-01-2	HMDB0030052	KaitaiDB	MSI_level3	pos	657725	388137	1.9036e+06	530691	1.78776e+06	422765	610659	2.90235e+06	2.46485e+06	2.69064e+06	1.81605e+06	3.28043e+06	567856	3.95342e+06	1.03735e+06	3.60235e+06	676803	2.79528e+06
M203T91	2,4-diacetamido-2,4,6-trideoxy-alpha-D-mannopyranose	203.139	91.1	246.122	1.90893	C10H18N2O5	[M-CO2+H]+			C20424	Carbohydrate metabolism; Global and overview maps			KaitaiDB	MSI_level3	pos	3.89884e+07	4.49785e+07	3.51898e+07	3.74563e+07	5.22785e+06	2.8987e+07	5.96061e+07	4.00129e+07	3.11096e+07	3.72505e+07	2.4057e+07	6.27152e+07	5.96402e+07	6.08737e+07	6.43911e+07	5.4262e+07	2.4731e+07	3.80179e+07
M394T380	Tetrahydropalmatine	394.277	379.5	355.178	2.02797	C21H25NO4	[M+K]+			C02890	Biosynthesis of other secondary metabolites; Global and overview maps	10097-84-4		KaitaiDB	MSI_level3	pos	1.53173e+07	3.56048e+07	3.65706e+07	3.06008e+07	8.77774e+07	9.35305e+07	2.99797e+07	2.65359e+07	1.67368e+07	2.23491e+07	2.39943e+07	3.9198e+07	3.04287e+07	2.85633e+07	2.24388e+07	3.2942e+07	8.86568e+07	4.89948e+07
M200T126	Bergapten	200.047	126.1	216.042	2.03342	C12H8O4	[M-OH+H]+	Coumarins and derivatives	Furanocoumarins	C01557	Chemical structure transformation maps; Global and overview maps	484-20-8	HMDB0030637	KaitaiDB	MSI_level3	pos	4.50863e+09	3.7383e+09	4.00848e+09	4.39475e+09	4.57733e+09	3.74679e+09	4.66926e+09	2.88703e+09	4.12604e+09	5.26679e+09	6.53093e+09	3.24034e+09	5.21265e+09	5.96082e+09	6.65659e+09	5.83981e+09	6.20948e+09	6.48972e+09
M352T411	Moupinamide	352.23	411.3	313.131	2.12128	C18H19NO4	[M+K]+	Phenols	Methoxyphenols	C02717		640235-90-1	HMDB0029365	KaitaiDB	MSI_level3	pos	5.57965e+06	3.55726e+06	3.10041e+06	1.33826e+06	5.02887e+06	5.31585e+06	7.37854e+06	1.42494e+07	1.25215e+07	1.03774e+06	4.56161e+06	6.74728e+06	804158	7.66673e+06	992495	9.72049e+06	6.29213e+06	8.43025e+06
M251T48	Urolithin A	251.031	48.1	228.042	2.30051	C13H8O4	[M+Na]+	Coumarins and derivatives		C22595		1143-70-0	HMDB0013695	KaitaiDB	MSI_level3	pos	4.24113e+07	3.41139e+07	3.97934e+07	3.77875e+07	2.8763e+07	3.37772e+07	4.00884e+07	2.7818e+07	2.80439e+07	2.7676e+07	3.49682e+07	3.26226e+07	3.0634e+07	3.14498e+07	2.1374e+07	3.32523e+07	3.17907e+07	3.05259e+07
M854T450_2	4α-formyl-4β-methyl-5α-cholesta-8,24-dien-3β-ol	853.702	449.7	426.35	2.34316	C29H46O2	[2M+H]+	Prenol lipids	Triterpenoids			1028833-06-8	HMDB0062387	KaitaiDB	MSI_level3	pos	2.02289e+07	5.08605e+06	3.39351e+07	1.61387e+06	1.9125e+06	5.53352e+06	2.27685e+06	8.40106e+06	2.13229e+07	8.21208e+06	1.95038e+06	1.1499e+07	1.58623e+07	1.73512e+07	7.73204e+06	2.10662e+07	1.72205e+07	7.96487e+06
M159T54	Citrulline	159.077	53.6	175.096	2.42512	C6H13N3O3	[M-NH3+H]+	Carboxylic acids and derivatives	Amino acids, peptides, and analogues	C00327	Amino acid metabolism; Biosynthesis of other secondary metabolites; Global and overview maps	94740-46-2	HMDB0000904	KaitaiDB	MSI_level3	pos	4.05904e+07	2.98477e+07	3.43259e+07	2.9903e+07	3.23137e+07	3.34474e+07	3.32186e+07	2.30206e+07	2.69116e+07	2.86955e+07	2.31906e+07	3.70117e+07	2.18884e+07	1.87253e+07	2.56172e+07	2.50658e+07	3.07696e+07	3.40951e+07
M533T64_2	Jadomycin B	533.203	64	549.2	2.45314	C30H31NO9	[M-OH+H]+			C12395	Global and overview maps; Metabolism of terpenoids and polyketides	149633-99-8		KaitaiDB	MSI_level3	pos	2.53144e+07	9.53267e+06	2.43192e+07	2.25691e+07	2.19083e+07	1.98912e+07	7.9028e+06	8.53082e+06	1.20028e+07	2.16041e+07	1.63531e+07	7.22441e+06	1.77916e+07	6.41004e+06	8.56298e+06	9.58975e+06	3.2801e+07	2.48627e+07
M448T354_3	Castasterone	448.356	354	464.35	2.47076	C28H48O5	[M-OH+H]+			C15794	Chemical structure transformation maps; Global and overview maps; Metabolism of terpenoids and polyketides	80736-41-0		KaitaiDB	MSI_level3	pos	1.30848e+08	1.88066e+08	3.59097e+07	1.249e+07	3.3886e+07	1.98392e+08	2.68129e+07	2.31563e+08	2.81457e+08	2.11148e+08	6.534e+07	2.01853e+07	2.44653e+07	9.23482e+07	1.61737e+08	3.82758e+08	1.85359e+07	8.9132e+07
M132T125	Hydroxymethyl indol-3-yl ketone	132.081	125.1	175.063	2.48468	C10H9NO2	[M-CO2+H]+	Indoles and derivatives	Indoles			2400-51-3	HMDB0038628	KaitaiDB	MSI_level3	pos	3.21863e+07	1.65504e+07	1.61679e+07	3.19141e+07	2.78015e+07	1.724e+07	1.41035e+07	1.5418e+07	1.28788e+07	2.15259e+07	1.14354e+07	9.07313e+07	1.82087e+08	3.2441e+07	4.85517e+07	9.57676e+06	3.12251e+07	2.70971e+07
M148T43	Phenylpyruvic acid	148.028	43.3	164.047	2.49426	C9H8O3	[M-NH3+H]+	Benzene and substituted derivatives	Phenylpyruvic acid derivatives	C00166	Chemical structure transformation maps; Amino acid metabolism; Biosynthesis of other secondary metabolites; Global and overview maps	156-06-9	HMDB0000205	KaitaiDB	MSI_level3	pos	1.79481e+06	2.34758e+06	2.37599e+06	700139	1.80775e+06	419234	3.47328e+06	4.35447e+06	4.95871e+06	844577	2.69963e+06	743920	685934	2.55873e+06	797596	4.49197e+06	633004	705649
M301T48	4-Coumaryl alcohol	301.141	47.6	150.068	2.56216	C9H10O2	[2M+H]+	Cinnamyl alcohols		C02646	Chemical structure transformation maps; Biosynthesis of other secondary metabolites; Global and overview maps	20649-40-5	HMDB0003654	KaitaiDB	MSI_level3	pos	1.26717e+07	1.12407e+07	1.02684e+07	9.18398e+06	1.04939e+07	1.07668e+07	1.22638e+07	1.34097e+07	1.43358e+07	1.57575e+07	1.43388e+07	1.26089e+07	1.13224e+07	1.48291e+07	1.57423e+07	1.34077e+07	1.64454e+07	1.63312e+07
M338T288	2-((2E)-3,7-Dimethyl-2,6-octadienyl)-5,6-dimethoxy-3-methyl-1,4-benzenediol	338.232	287.7	320.199	2.58468	C19H28O4	[M+NH4]+					5677-55-4		KaitaiDB	MSI_level3	pos	6.93039e+06	4.25747e+06	7.7488e+06	4.12941e+06	8.59927e+06	7.3559e+06	322262	736506	202194	1.16813e+06	105088	1.55173e+06	5.48019e+06	3.10154e+06	2.19776e+06	4.28155e+06	5.70822e+06	2.00086e+06
M128T44	S-Methyl methanesulfinothioate	128.019	43.6	109.986	2.59351	C2H6OS2	[M+NH4]+	Thiosulfinic acid esters				13882-12-7	HMDB0032739	KaitaiDB	MSI_level3	pos	2.01234e+08	2.64216e+08	2.38681e+08	2.64833e+08	2.20167e+08	2.10794e+08	3.54074e+08	4.26226e+08	4.38702e+08	3.23269e+08	2.57487e+08	3.41477e+08	3.02874e+08	3.22581e+08	3.61631e+08	4.70011e+08	2.48617e+08	3.0823e+08
M202T234	Oxanthrene	202.087	233.6	184.052	2.71062	C12H8O2	[M+NH4]+			C07732	Xenobiotics biodegradation and metabolism; Global and overview maps	262-12-4		KaitaiDB	MSI_level3	pos	5.03275e+06	6.96416e+06	5.89812e+06	5.56567e+06	2.86483e+06	3.69563e+06	3.71049e+06	4.38538e+06	3.43219e+06	5.89577e+06	3.43085e+06	5.25726e+06	7.49341e+06	6.32187e+06	6.99036e+06	6.35962e+06	4.24143e+06	5.36115e+06
M524T383	Dihydromethanophenazine	524.39	382.8	540.408	2.7277	C37H52N2O	[M-NH3+H]+			C11904				KaitaiDB	MSI_level3	pos	9.60294e+06	2.89083e+07	1.73564e+08	3.57521e+08	3.11941e+08	3.34172e+08	3.89943e+08	4.71462e+08	7.20607e+07	4.51738e+08	5.23646e+08	3.54364e+08	3.14346e+08	3.42155e+08	3.77649e+09	1.2e+08	3.94587e+08	5.31846e+08
M884T225_4	Undecaprenyl diphosphate	883.647	225.4	926.632	2.76199	C55H92O7P2	[M-CO2+H]+	Prenol lipids	Polyprenols	C04574	Chemical structure transformation maps; Glycan biosynthesis and metabolism; Global and overview maps; Metabolism of terpenoids and polyketides	31867-59-1	HMDB0001469	KaitaiDB	MSI_level3	pos	1.68875e+07	1.35356e+07	7.74611e+06	5.45181e+06	2.25602e+07	7.55328e+06	7.43106e+06	7.41865e+06	4.59102e+06	1.57967e+07	5.00781e+06	1.4993e+07	1.09431e+07	1.10961e+07	2.45725e+07	9.00437e+06	2.89297e+07	1.28311e+07
M175T56	N2-Acetylornithine	175.108	55.6	174.1	2.77645	C7H14N2O3	[M+H]+	Carboxylic acids and derivatives	Amino acids, peptides, and analogues	C00437	Amino acid metabolism; Global and overview maps	6205-08-9	HMDB0003357	KaitaiDB	MSI_level3	pos	4.00649e+08	3.35835e+08	3.68202e+08	3.52388e+08	8.15265e+06	2.85635e+08	1.9877e+07	1.59891e+09	1.43035e+09	1.8975e+07	1.75616e+08	2.93378e+07	2.84784e+08	3.25678e+08	3.28029e+07	1.32897e+09	1.02954e+07	4.82645e+07
M834T233_7	4,4-Diaponeurosporen-4-al	833.621	232.9	416.308	2.84832	C30H40O	[2M+H]+			C19839		59057-70-4		KaitaiDB	MSI_level3	pos	1.7354e+07	3.69314e+07	1.8186e+07	4.83667e+07	3.48413e+07	2.91927e+07	1.08414e+07	1.22557e+07	7.64536e+06	7.47416e+06	7.61832e+06	1.50591e+07	2.34399e+07	1.22096e+07	1.93599e+07	2.90007e+07	3.88182e+07	1.5999e+07
M546T373	Protoporphyrin IX	546.264	372.5	562.258	2.87623	C34H34N4O4	[M-OH+H]+	Tetrapyrroles and derivatives	Porphyrins	C75594		553-12-8	HMDB0000241	KaitaiDB	MSI_level3	pos	3.11158e+06	5.38874e+07	2.76193e+07	2.92578e+07	1.66653e+08	1.02319e+08	1.64562e+08	1.94754e+08	2.99577e+08	5.19887e+07	2.9404e+08	1.55514e+07	6.31636e+07	1.07407e+07	5.36656e+07	2.19861e+07	8.18414e+06	1.71964e+08
M127T233	5-Hydroxymethyl-2-furancarboxaldehyde	127.039	233.3	126.032	2.90479	C6H6O3	[M+H]+	Organooxygen compounds	Carbonyl compounds	C11101	Xenobiotics biodegradation and metabolism; Global and overview maps	67-47-0	HMDB0034355	KaitaiDB	MSI_level3	pos	1.44724e+07	5.37046e+07	2.96794e+07	5.90434e+07	8.50149e+07	1.36297e+07	4.27294e+07	7.38174e+07	6.4214e+07	1.00976e+08	8.46115e+07	8.14135e+07	4.40658e+07	1.29319e+08	1.27139e+08	7.72836e+07	3.87206e+07	8.27921e+07
M309T63_2	Biphenyl	309.165	63.1	154.078	3.01322	C12H10	[2M+H]+	Benzene and substituted derivatives	Biphenyls and derivatives	C06588	Xenobiotics biodegradation and metabolism; Global and overview maps	68409-73-4	HMDB0034437	KaitaiDB	MSI_level3	pos	2.7957e+08	6.22598e+07	7.76938e+07	5.69222e+07	5.33978e+07	6.77961e+07	4.17672e+08	3.59685e+08	5.1813e+07	3.79622e+08	1.21117e+08	3.4842e+08	1.49967e+08	2.13541e+08	1.06393e+08	1.91276e+08	1.4036e+08	9.66223e+07
M773T355_1	Oleandolide	773.466	354.8	386.23	3.05019	C20H34O7	[2M+H]+			C11990	Global and overview maps; Metabolism of terpenoids and polyketides	68540-16-9		KaitaiDB	MSI_level3	pos	2.55204e+06	9.25614e+06	7.55561e+06	8.52252e+06	1.07969e+07	2.85331e+06	1.32129e+07	4.45584e+06	3.66678e+06	3.13751e+07	1.6435e+07	4.19572e+06	2.70337e+07	2.1866e+06	1.89046e+07	8.98542e+06	3.27944e+06	2.91055e+07
M307T63_2	stylopine	307.096	63.5	323.116	3.18995	C19H17NO4	[M-NH3+H]+			C05175	Biosynthesis of other secondary metabolites; Global and overview maps	84-39-9		KaitaiDB	MSI_level3	pos	1.65056e+07	1.48436e+07	2.65536e+07	1.41571e+07	2.31239e+07	2.26984e+07	4.81008e+06	5.86409e+06	5.52962e+06	6.46796e+06	4.61443e+06	1.16614e+07	1.18316e+07	1.1387e+07	1.40386e+07	1.06263e+07	1.95565e+07	2.06575e+07
M645T445_2	Dihydroisopentenyldehydrorhodopin	645.499	445.4	622.511	3.19025	C45H66O	[M+Na]+			C22058				KaitaiDB	MSI_level3	pos	4.64407e+06	1.2807e+06	2.16859e+06	2.28632e+06	1.625e+06	2.54553e+06	1.3046e+06	5.69102e+07	1.33543e+07	5.92914e+06	1.06007e+06	4.15819e+07	569403	1.25292e+07	3.01573e+07	793007	3.52933e+06	4.59567e+07
M661T210_7	Vanilloyl glucose	661.195	210.4	330.095	3.22449	C14H18O9	[2M+H]+	Tannins	Hydrolyzable tannins	C20470			HMDB0302470	KaitaiDB	MSI_level3	pos	689704	2.71143e+06	1.08067e+06	6.28301e+06	3.42247e+06	903568	67943.4	1.11217e+06	505042	2.1816e+06	514142	778339	1.82727e+06	3.55081e+06	7.15828e+06	3.43928e+06	6.14812e+06	6.78397e+06
M950T250_1	4-(2'-carboxyphenyl)-4-oxobutyryl-CoA	950.096	249.5	966.118	3.33211	C32H39N7O20P3S	[M-NH3+H]+	Fatty Acyls	Fatty acyl thioesters				HMDB0304165	KaitaiDB	MSI_level3	pos	5.86456e+06	3.82139e+06	6.74811e+06	6.8547e+06	1.47617e+06	2.08363e+06	3.2813e+06	4.18849e+06	2.09453e+06	6.18476e+06	1.74611e+06	602284	5.46768e+06	1.04052e+07	3.66053e+06	6.32585e+06	1.72377e+06	1.55057e+06
M352T287	alpha-Allocryptopine	352.156	286.8	369.158	3.33313	C21H23NO5	[M-H2O+H]+	Protopine alkaloids		C02134	Biosynthesis of other secondary metabolites; Global and overview maps	24240-04-8 485-91-6	HMDB0302683	KaitaiDB	MSI_level3	pos	1.40469e+06	1.33614e+06	1.7494e+06	2.12215e+06	1.68854e+06	2.0353e+06	1.91994e+06	3.42796e+06	2.8679e+06	4.12557e+06	753811	3.36571e+06	5.75019e+06	4.251e+06	5.18573e+06	2.80437e+06	2.1856e+06	5.42047e+06
M277T306	(2E,4E,6E)-7-hydroxy-4-methylhepta-2,4,6-trienal	277.142	305.8	138.068	3.34997	C8H10O2	[2M+H]+			C20694				KaitaiDB	MSI_level3	pos	937074	844279	3.54152e+06	1.18019e+06	2.82978e+06	259370	6.40112e+06	7.21391e+06	1.6647e+07	8.31933e+06	6.84698e+06	1.08191e+07	8.43878e+06	6.44176e+06	2.83585e+07	8.56032e+06	3.01024e+06	1.59076e+07
M256T366	3-Dehydrosphinganine	256.299	366	299.282	3.35788	C18H37NO2	[M-CO2+H]+	Organooxygen compounds	Carbonyl compounds	C02934	Lipid metabolism; Global and overview maps	16105-69-4	HMDB0001480	KaitaiDB	MSI_level3	pos	7.4993e+06	1.26598e+08	1.22746e+08	5.49433e+06	5.53897e+06	3.81379e+06	1.48522e+08	1.57546e+08	1.57607e+08	1.58361e+08	1.89597e+08	1.67234e+08	1.75046e+07	9.47346e+06	1.7443e+07	9.05707e+06	1.89269e+08	9.01861e+06
M651T239_15	Cheilanthifoline	651.272	239	325.131	3.40991	C19H19NO4	[2M+H]+			C05174	Biosynthesis of other secondary metabolites; Global and overview maps	483-44-3		KaitaiDB	MSI_level3	pos	1.10268e+07	2.17553e+07	1.28863e+07	2.25648e+07	9.45531e+06	5.35041e+06	3.29658e+06	1.5464e+06	4.33767e+06	6.32045e+06	4.60308e+06	3.29016e+06	8.27604e+06	1.01001e+07	1.26593e+07	1.1373e+07	1.21359e+07	2.15737e+07
M177T43	Ureidosuccinic acid	177.051	42.8	176.043	3.4102	C5H8N2O5	[M+H]+	Carboxylic acids and derivatives	Amino acids, peptides, and analogues	C00438	Amino acid metabolism; Global and overview maps; Nucleotide metabolism	13184-27-5	HMDB0000828	KaitaiDB	MSI_level3	pos	1.02766e+06	765782	1.07421e+06	916469	931891	710974	1.10478e+06	1.22164e+06	526081	965309	1.24027e+06	810341	441423	645757	921670	1.43077e+06	589027	937026
M500T360	L-Olivosyl-oleandolide	500.276	359.5	516.293	3.47844	C26H44O10	[M-NH3+H]+			C11991	Global and overview maps; Metabolism of terpenoids and polyketides			KaitaiDB	MSI_level3	pos	2.65923e+07	3.35301e+07	1.83606e+07	1.95058e+07	1.37182e+07	1.36459e+07	2.71566e+07	4.5134e+07	4.15605e+07	6.15357e+07	3.31762e+07	6.79779e+07	3.45786e+07	3.31346e+07	3.73652e+07	2.29364e+07	2.34863e+07	4.38068e+07
M908T270_1	Chlorophyll b	907.519	270	906.515	3.56403	C55H70MgN4O6	[M+H]+	Tetrapyrroles and derivatives	Chlorins			519-62-0	HMDB0031146	KaitaiDB	MSI_level3	pos	3.09951e+07	3.19823e+07	3.04908e+07	2.26205e+07	3.97758e+07	3.34291e+07	8.43369e+06	9.65385e+06	5.30417e+06	7.40039e+06	5.84779e+06	1.29887e+07	7.20436e+06	1.31372e+07	2.83449e+06	6.78592e+06	3.00573e+07	1.05882e+07
M368T362	5alpha-Cholesta-7,24-dien-3beta-ol	368.342	361.8	384.339	3.62114	C27H44O	[M-OH+H]+			C05439	Lipid metabolism; Global and overview maps	651-54-7	HMDB0006842	KaitaiDB	MSI_level3	pos	2.28154e+06	940713	1.18216e+06	606584	2.78099e+06	3.14448e+06	142303	1.33869e+06	424550	464851	3.10564e+06	6.4247e+06	1.94805e+06	557982	2.84787e+06	1.10318e+06	1.43784e+06	6.22068e+06
M852T269	Isovaleryl-CoA	852.177	268.6	851.173	3.62932	C26H44N7O17P3S	[M+H]+			C02939	Amino acid metabolism; Global and overview maps	6244-91-3	HMDB0001113	KaitaiDB	MSI_level3	pos	7.18064e+06	1.43061e+07	1.35096e+07	7.54143e+06	1.79577e+07	5.8968e+06	1.25241e+07	1.17202e+07	1.18149e+07	1.11765e+07	1.90013e+07	1.20323e+07	1.90286e+07	6.26878e+06	9.10978e+06	1.82119e+07	1.4231e+07	1.87072e+07
[truncated: 1,082 more rows]
